# Supplementary material for: Transcriptome analysis of AAV-induced retinopathy models expressing human VEGF, TNF-α, and IL-6 in murine eyes
Source: Sci Rep. 2022 Nov 12;12:19395. doi: 10.1038/s41598-022-23065-4 (PMC9653384; doi:10.1038/s41598-022-23065-4)
Supplement: Supplementary file 2 — Supplementary Table 2. [file 41598_2022_23065_MOESM2_ESM.xlsx]

## Sheet: data
ensemblID	logFC	AveExpr	t	P.Value	adj.P.Val	B	rank	contrast	tissue	geneID	biotype	sig	label	group
ENSMUSG00000000001	0.115611	5.06351	1.32728	0.194715	0.760748	-5.289	6371	IL6	Retina	Gnai3	protein_coding	FALSE	FALSE	IL6_Retina
ENSMUSG00000000001	0.13425	5.06351	1.54127	0.134034	0.431699	-5.32029	7734	TNFa	Retina	Gnai3	protein_coding	FALSE	FALSE	TNFa_Retina
ENSMUSG00000000001	0.0436124	6.8438	0.30143	0.765364	0.983592	-5.16075	19376	high_vs_low	RPE	Gnai3	protein_coding	FALSE	FALSE	high_vs_low_RPE
ENSMUSG00000000001	0.0532182	6.8438	0.314984	0.755162	0.999953	-6.07286	18765	IL6_vs_VEGF	RPE	Gnai3	protein_coding	FALSE	FALSE	IL6_vs_VEGF_RPE
ENSMUSG00000000001	0.117867	6.8438	0.814648	0.422303	0.883629	-4.68626	11902	high_vs_ctrl	RPE	Gnai3	protein_coding	FALSE	FALSE	high_vs_ctrl_RPE
ENSMUSG00000000001	0.0262904	6.8438	0.190577	0.850263	0.928892	-6.86208	22801	IL6_vs_TNFa	RPE	Gnai3	protein_coding	FALSE	FALSE	IL6_vs_TNFa_RPE
ENSMUSG00000000001	-0.0186391	5.06351	-0.213988	0.832046	0.945509	-6.19162	21918	IL6_vs_TNFa	Retina	Gnai3	protein_coding	FALSE	FALSE	IL6_vs_TNFa_Retina
ENSMUSG00000000001	0.123174	5.06351	1.4141	0.167919	0.877706	-4.76619	4761	high_vs_ctrl	Retina	Gnai3	protein_coding	FALSE	FALSE	high_vs_ctrl_Retina
ENSMUSG00000000001	0.0269278	6.8438	0.159378	0.874541	0.944169	-6.92582	23073	TNFa_vs_VEGF	RPE	Gnai3	protein_coding	FALSE	FALSE	TNFa_vs_VEGF_RPE
ENSMUSG00000000001	-0.0152261	5.06351	-0.174804	0.862441	0.996796	-5.01334	21073	high_vs_low	Retina	Gnai3	protein_coding	FALSE	FALSE	high_vs_low_Retina
ENSMUSG00000000001	0.0342788	6.8438	0.202887	0.840724	0.999719	-5.28659	20611	VEGF	RPE	Gnai3	protein_coding	FALSE	FALSE	VEGF_RPE
ENSMUSG00000000001	0.0438847	6.8438	0.303312	0.763945	0.927806	-6.30886	20508	IL6	RPE	Gnai3	protein_coding	FALSE	FALSE	IL6_RPE
ENSMUSG00000000001	-0.090256	5.06351	-0.926796	0.361639	0.822893	-5.81228	10947	IL6_vs_VEGF	Retina	Gnai3	protein_coding	FALSE	FALSE	IL6_vs_VEGF_Retina
ENSMUSG00000000001	0.0742548	6.8438	0.538267	0.594742	0.914884	-5.40859	16189	low_vs_ctrl	RPE	Gnai3	protein_coding	FALSE	FALSE	low_vs_ctrl_RPE
ENSMUSG00000000001	0.190641	5.06351	1.9576	0.0599075	0.307755	-4.51536	4848	VEGF	Retina	Gnai3	protein_coding	FALSE	FALSE	VEGF_Retina
ENSMUSG00000000001	0.1384	5.06351	1.58891	0.122865	0.810027	-4.47027	3778	low_vs_ctrl	Retina	Gnai3	protein_coding	FALSE	FALSE	low_vs_ctrl_Retina
ENSMUSG00000000001	-0.0716168	5.06351	-0.735399	0.46797	0.77174	-6.1196	15105	TNFa_vs_VEGF	Retina	Gnai3	protein_coding	FALSE	FALSE	TNFa_vs_VEGF_Retina
ENSMUSG00000000001	0.0175942	6.8438	0.121604	0.904101	0.947501	-7.12718	23769	TNFa	RPE	Gnai3	protein_coding	FALSE	FALSE	TNFa_RPE
ENSMUSG00000000028	-0.0270509	2.00001	-0.0885793	0.930061	0.999953	-6.11789	22960	IL6_vs_VEGF	RPE	Cdc45	protein_coding	FALSE	FALSE	IL6_vs_VEGF_RPE
ENSMUSG00000000028	-0.0201121	2.00001	-0.0806594	0.9363	0.987236	-5.5322	23621	low_vs_ctrl	RPE	Cdc45	protein_coding	FALSE	FALSE	low_vs_ctrl_RPE
ENSMUSG00000000028	0.296581	1.91334	1.83485	0.0767482	0.996796	-4.09787	1810	high_vs_low	Retina	Cdc45	protein_coding	FALSE	FALSE	high_vs_low_Retina
ENSMUSG00000000028	0.143906	2.00001	0.550274	0.586593	0.927224	-4.74716	15754	high_vs_ctrl	RPE	Cdc45	protein_coding	FALSE	FALSE	high_vs_ctrl_RPE
ENSMUSG00000000028	-0.359295	1.91334	-2.22283	0.0341364	0.276173	-3.95379	3079	IL6_vs_TNFa	Retina	Cdc45	protein_coding	FALSE	FALSE	IL6_vs_TNFa_Retina
ENSMUSG00000000028	-0.0381955	1.91334	-0.211356	0.83408	0.945641	-6.36654	21970	TNFa_vs_VEGF	Retina	Cdc45	protein_coding	FALSE	FALSE	TNFa_vs_VEGF_Retina
ENSMUSG00000000028	-0.353156	2.00001	-1.41633	0.167956	0.383622	-5.88815	10906	IL6_vs_TNFa	RPE	Cdc45	protein_coding	FALSE	FALSE	IL6_vs_TNFa_RPE
ENSMUSG00000000028	0.154362	2.00001	0.505466	0.617276	0.999719	-5.20305	14762	VEGF	RPE	Cdc45	protein_coding	FALSE	FALSE	VEGF_RPE
ENSMUSG00000000028	-0.39749	1.91334	-2.19952	0.0359175	0.409015	-4.0127	2187	IL6_vs_VEGF	Retina	Cdc45	protein_coding	FALSE	FALSE	IL6_vs_VEGF_Retina
ENSMUSG00000000028	0.326106	2.00001	1.06785	0.294914	0.543365	-6.3653	13520	TNFa_vs_VEGF	RPE	Cdc45	protein_coding	FALSE	FALSE	TNFa_vs_VEGF_RPE
ENSMUSG00000000028	0.00809604	1.91334	0.0500875	0.960394	0.997841	-5.51633	23913	low_vs_ctrl	Retina	Cdc45	protein_coding	FALSE	FALSE	low_vs_ctrl_Retina
ENSMUSG00000000028	0.354717	1.91334	1.96283	0.0592675	0.305862	-4.50632	4825	VEGF	Retina	Cdc45	protein_coding	FALSE	FALSE	VEGF_Retina
ENSMUSG00000000028	-0.339355	1.91334	-2.09947	0.0445416	0.519602	-4.11382	2134	IL6	Retina	Cdc45	protein_coding	FALSE	FALSE	IL6_Retina
ENSMUSG00000000028	-0.0367068	2.00001	-0.140361	0.889402	0.967417	-6.34514	22900	IL6	RPE	Cdc45	protein_coding	FALSE	FALSE	IL6_RPE
ENSMUSG00000000028	0.31645	2.00001	1.21005	0.236601	0.422914	-6.40026	13936	TNFa	RPE	Cdc45	protein_coding	FALSE	FALSE	TNFa_RPE
ENSMUSG00000000028	0.0199402	1.91334	0.123363	0.902666	0.967281	-6.46489	23246	TNFa	Retina	Cdc45	protein_coding	FALSE	FALSE	TNFa_Retina
ENSMUSG00000000028	0.304677	1.91334	1.88493	0.069439	0.760319	-4.13107	2275	high_vs_ctrl	Retina	Cdc45	protein_coding	FALSE	FALSE	high_vs_ctrl_Retina
ENSMUSG00000000028	0.164018	2.00001	0.62718	0.535736	0.972177	-5.05259	13702	high_vs_low	RPE	Cdc45	protein_coding	FALSE	FALSE	high_vs_low_RPE
ENSMUSG00000000031	-0.613223	-0.72178	-1.36295	0.183329	0.74806	-5.24456	6103	IL6	Retina	H19	lincRNA	FALSE	FALSE	IL6_Retina
ENSMUSG00000000031	0.592177	6.43039	2.76855	0.00998175	0.155695	-2.96982	1597	IL6	RPE	H19	lincRNA	FALSE	FALSE	IL6_RPE
ENSMUSG00000000031	-1.50369	-0.72178	-3.34212	0.00229135	0.0464802	-1.71678	1228	TNFa	Retina	H19	lincRNA	TRUE	FALSE	TNFa_Retina
ENSMUSG00000000031	-0.276821	-0.72178	-0.55031	0.586298	0.84097	-6.16298	17366	VEGF	Retina	H19	lincRNA	FALSE	FALSE	VEGF_Retina
ENSMUSG00000000031	0.985759	-0.72178	2.19096	0.0365922	0.681	-3.64539	1338	high_vs_ctrl	Retina	H19	lincRNA	FALSE	FALSE	high_vs_ctrl_Retina
ENSMUSG00000000031	0.583698	6.43039	2.8621	0.00797284	0.497753	-2.45455	399	low_vs_ctrl	RPE	H19	lincRNA	FALSE	FALSE	low_vs_ctrl_RPE
ENSMUSG00000000031	0.0968668	-0.72178	0.215297	0.831034	0.997841	-5.49726	20663	low_vs_ctrl	Retina	H19	lincRNA	FALSE	FALSE	low_vs_ctrl_Retina
ENSMUSG00000000031	-0.337977	-0.72178	-0.671886	0.506945	0.793489	-6.16378	15914	TNFa_vs_VEGF	Retina	H19	lincRNA	FALSE	FALSE	TNFa_vs_VEGF_Retina
ENSMUSG00000000031	-0.671349	6.43039	-3.13869	0.00403787	0.794691	-2.29678	126	high_vs_low	RPE	H19	lincRNA	FALSE	FALSE	high_vs_low_RPE
ENSMUSG00000000031	0.890468	-0.72178	1.97916	0.057308	0.341929	-4.39287	4174	IL6_vs_TNFa	Retina	H19	lincRNA	FALSE	FALSE	IL6_vs_TNFa_Retina
ENSMUSG00000000031	0.552491	-0.72178	1.09833	0.281046	0.774516	-5.64556	9039	IL6_vs_VEGF	Retina	H19	lincRNA	FALSE	FALSE	IL6_vs_VEGF_Retina
ENSMUSG00000000031	0.888892	-0.72178	1.97566	0.0577233	0.996796	-3.96324	1380	high_vs_low	Retina	H19	lincRNA	FALSE	FALSE	high_vs_low_Retina
ENSMUSG00000000031	0.340226	6.43039	1.36213	0.184258	0.865793	-5.23668	5297	IL6_vs_VEGF	RPE	H19	lincRNA	FALSE	FALSE	IL6_vs_VEGF_RPE
ENSMUSG00000000031	-0.419397	6.43039	-1.6791	0.10451	0.999719	-4.2625	2214	VEGF	RPE	H19	lincRNA	FALSE	FALSE	VEGF_RPE
ENSMUSG00000000031	-0.481021	6.43039	-1.92582	0.0645691	0.228622	-5.15393	7033	TNFa_vs_VEGF	RPE	H19	lincRNA	FALSE	FALSE	TNFa_vs_VEGF_RPE
ENSMUSG00000000031	-0.22907	6.43039	-1.07095	0.293542	0.482585	-6.5562	15152	TNFa	RPE	H19	lincRNA	FALSE	FALSE	TNFa_RPE
ENSMUSG00000000031	-0.0876509	6.43039	-0.409786	0.685151	0.94906	-4.77026	17982	high_vs_ctrl	RPE	H19	lincRNA	FALSE	FALSE	high_vs_ctrl_RPE
ENSMUSG00000000031	0.821247	6.43039	4.0269	0.000403796	0.00519285	-0.366834	1937	IL6_vs_TNFa	RPE	H19	lincRNA	TRUE	FALSE	IL6_vs_TNFa_RPE
ENSMUSG00000000037	0.138882	1.40088	0.63905	0.528101	0.916218	-4.7292	14356	high_vs_ctrl	RPE	Scml2	protein_coding	FALSE	FALSE	high_vs_ctrl_RPE
ENSMUSG00000000037	0.0641487	1.10519	0.479428	0.63521	0.855834	-6.35696	18488	TNFa	Retina	Scml2	protein_coding	FALSE	FALSE	TNFa_Retina
ENSMUSG00000000037	-0.320873	1.40088	-1.54852	0.132978	0.732869	-4.53214	4517	low_vs_ctrl	RPE	Scml2	protein_coding	FALSE	FALSE	low_vs_ctrl_RPE
ENSMUSG00000000037	-0.565737	1.40088	-2.22922	0.0341915	0.154386	-4.59589	5516	TNFa_vs_VEGF	RPE	Scml2	protein_coding	FALSE	FALSE	TNFa_vs_VEGF_RPE
ENSMUSG00000000037	-0.365547	1.10519	-2.44357	0.0208261	0.318074	-3.54025	1631	IL6_vs_VEGF	Retina	Scml2	protein_coding	FALSE	FALSE	IL6_vs_VEGF_Retina
ENSMUSG00000000037	-0.0673555	1.10519	-0.503394	0.618468	0.996796	-4.94758	14991	high_vs_low	Retina	Scml2	protein_coding	FALSE	FALSE	high_vs_low_Retina
ENSMUSG00000000037	-0.628555	1.40088	-2.89222	0.00741183	0.0384003	-3.37874	4808	TNFa	RPE	Scml2	protein_coding	TRUE	FALSE	TNFa_RPE
ENSMUSG00000000037	0.248372	1.10519	1.66029	0.107573	0.415315	-4.99738	6452	VEGF	Retina	Scml2	protein_coding	FALSE	FALSE	VEGF_Retina
ENSMUSG00000000037	0.174158	1.40088	0.840482	0.407918	0.640846	-6.52303	15855	IL6_vs_TNFa	RPE	Scml2	protein_coding	FALSE	FALSE	IL6_vs_TNFa_RPE
ENSMUSG00000000037	-0.0498196	1.10519	-0.372337	0.712334	0.964623	-6.06325	18392	IL6	Retina	Scml2	protein_coding	FALSE	FALSE	IL6_Retina
ENSMUSG00000000037	-0.113968	1.10519	-0.851764	0.401285	0.735479	-5.85847	13590	IL6_vs_TNFa	Retina	Scml2	protein_coding	FALSE	FALSE	IL6_vs_TNFa_Retina
ENSMUSG00000000037	-0.00432326	1.10519	-0.0323107	0.974444	0.995769	-5.63819	24372	high_vs_ctrl	Retina	Scml2	protein_coding	FALSE	FALSE	high_vs_ctrl_Retina
ENSMUSG00000000037	-0.454397	1.40088	-2.09085	0.0459502	0.351845	-4.31996	3251	IL6	RPE	Scml2	protein_coding	FALSE	FALSE	IL6_RPE
ENSMUSG00000000037	0.0630322	1.10519	0.471084	0.641086	0.975742	-5.42122	16364	low_vs_ctrl	Retina	Scml2	protein_coding	FALSE	FALSE	low_vs_ctrl_Retina
ENSMUSG00000000037	-0.251579	1.10519	-1.68172	0.103302	0.398275	-5.03345	6461	TNFa_vs_VEGF	Retina	Scml2	protein_coding	FALSE	FALSE	TNFa_vs_VEGF_Retina
ENSMUSG00000000037	0.396937	1.40088	1.56409	0.129283	0.999719	-4.39298	2765	VEGF	RPE	Scml2	protein_coding	FALSE	FALSE	VEGF_RPE
ENSMUSG00000000037	0.459755	1.40088	2.11551	0.0436221	0.922937	-3.72931	1167	high_vs_low	RPE	Scml2	protein_coding	FALSE	FALSE	high_vs_low_RPE
ENSMUSG00000000037	-0.391579	1.40088	-1.54297	0.134317	0.803515	-4.99675	4164	IL6_vs_VEGF	RPE	Scml2	protein_coding	FALSE	FALSE	IL6_vs_VEGF_RPE
ENSMUSG00000000049	-0.382831	-3.09844	-0.764559	0.451073	0.87927	-5.28146	12773	low_vs_ctrl	RPE	Apoh	protein_coding	FALSE	FALSE	low_vs_ctrl_RPE
ENSMUSG00000000049	-0.353153	-3.09844	-0.575867	0.569409	0.999719	-5.17357	13475	VEGF	RPE	Apoh	protein_coding	FALSE	FALSE	VEGF_RPE
ENSMUSG00000000049	-0.943568	-2.11561	-1.64636	0.110425	0.420401	-5.01839	6543	VEGF	Retina	Apoh	protein_coding	FALSE	FALSE	VEGF_Retina
ENSMUSG00000000049	-0.26224	-3.09844	-0.499352	0.62152	0.766663	-7.00696	20194	TNFa	RPE	Apoh	protein_coding	FALSE	FALSE	TNFa_RPE
ENSMUSG00000000049	0.375128	-3.09844	0.749176	0.460139	0.686928	-6.59577	16686	IL6_vs_TNFa	RPE	Apoh	protein_coding	FALSE	FALSE	IL6_vs_TNFa_RPE
ENSMUSG00000000049	-0.5548	-2.11561	-1.08229	0.287991	0.835129	-5.56557	8589	IL6	Retina	Apoh	protein_coding	FALSE	FALSE	IL6_Retina
ENSMUSG00000000049	1.43929	-3.09844	2.34696	0.0264031	0.452339	-3.65482	1454	IL6_vs_VEGF	RPE	Apoh	protein_coding	FALSE	FALSE	IL6_vs_VEGF_RPE
ENSMUSG00000000049	0.0226183	-2.11561	0.0441232	0.965107	0.99439	-5.63778	24174	high_vs_ctrl	Retina	Apoh	protein_coding	FALSE	FALSE	high_vs_ctrl_Retina
ENSMUSG00000000049	-0.825978	-2.11561	-1.6113	0.117886	0.458693	-4.98071	6402	IL6_vs_TNFa	Retina	Apoh	protein_coding	FALSE	FALSE	IL6_vs_TNFa_Retina
ENSMUSG00000000049	0.973245	-3.09844	1.85323	0.0746546	0.922937	-4.04455	2007	high_vs_low	RPE	Apoh	protein_coding	FALSE	FALSE	high_vs_low_RPE
ENSMUSG00000000049	0.590414	-3.09844	1.12425	0.270665	0.844966	-4.58781	7966	high_vs_ctrl	RPE	Apoh	protein_coding	FALSE	FALSE	high_vs_ctrl_RPE
ENSMUSG00000000049	1.04973	-2.11561	1.8316	0.0772438	0.343753	-4.79474	5597	TNFa_vs_VEGF	Retina	Apoh	protein_coding	FALSE	FALSE	TNFa_vs_VEGF_Retina
ENSMUSG00000000049	-0.165014	-2.11561	-0.321906	0.74982	0.996796	-4.9917	18260	high_vs_low	Retina	Apoh	protein_coding	FALSE	FALSE	high_vs_low_Retina
ENSMUSG00000000049	0.112888	-3.09844	0.214959	0.831392	0.949895	-6.33183	21790	IL6	RPE	Apoh	protein_coding	FALSE	FALSE	IL6_RPE
ENSMUSG00000000049	1.06416	-3.09844	1.73526	0.0939386	0.285019	-5.47266	8210	TNFa_vs_VEGF	RPE	Apoh	protein_coding	FALSE	FALSE	TNFa_vs_VEGF_RPE
ENSMUSG00000000049	0.271178	-2.11561	0.529007	0.600804	0.834173	-6.33193	17941	TNFa	Retina	Apoh	protein_coding	FALSE	FALSE	TNFa_Retina
ENSMUSG00000000049	0.187633	-2.11561	0.366029	0.716985	0.986746	-5.45924	18095	low_vs_ctrl	Retina	Apoh	protein_coding	FALSE	FALSE	low_vs_ctrl_Retina
ENSMUSG00000000049	0.223753	-2.11561	0.390411	0.69907	0.948158	-6.15766	18364	IL6_vs_VEGF	Retina	Apoh	protein_coding	FALSE	FALSE	IL6_vs_VEGF_Retina
ENSMUSG00000000056	0.0616477	5.60402	0.672457	0.506928	0.89476	-5.33834	14111	low_vs_ctrl	RPE	Narf	protein_coding	FALSE	FALSE	low_vs_ctrl_RPE
ENSMUSG00000000056	0.2026	5.60402	2.10713	0.0444011	0.141599	-5.0166	7811	TNFa	RPE	Narf	protein_coding	FALSE	FALSE	TNFa_RPE
ENSMUSG00000000056	0.0339853	5.60402	0.353462	0.726449	0.917828	-6.29236	19715	IL6	RPE	Narf	protein_coding	FALSE	FALSE	IL6_RPE
ENSMUSG00000000056	-0.0518213	6.33012	-1.00781	0.321837	0.996796	-4.72794	7649	high_vs_low	Retina	Narf	protein_coding	FALSE	FALSE	high_vs_low_Retina
ENSMUSG00000000056	-0.161266	5.60402	-1.67723	0.104878	0.842772	-4.349	2976	high_vs_ctrl	RPE	Narf	protein_coding	FALSE	FALSE	high_vs_ctrl_RPE
ENSMUSG00000000056	-0.222913	5.60402	-2.3184	0.0281279	0.902979	-3.46775	773	high_vs_low	RPE	Narf	protein_coding	FALSE	FALSE	high_vs_low_RPE
ENSMUSG00000000056	-0.0867015	6.33012	-1.68615	0.102439	0.379267	-5.10398	6727	TNFa	Retina	Narf	protein_coding	FALSE	FALSE	TNFa_Retina
ENSMUSG00000000056	0.0129817	6.33012	0.252464	0.802454	0.992801	-5.60983	20102	high_vs_ctrl	Retina	Narf	protein_coding	FALSE	FALSE	high_vs_ctrl_Retina
ENSMUSG00000000056	0.0648029	6.33012	1.26027	0.217563	0.863037	-4.84693	6276	low_vs_ctrl	Retina	Narf	protein_coding	FALSE	FALSE	low_vs_ctrl_Retina
ENSMUSG00000000056	-0.332312	5.60402	-2.9597	0.00628752	0.79007	-2.42568	196	VEGF	RPE	Narf	protein_coding	FALSE	FALSE	VEGF_RPE
ENSMUSG00000000056	-0.138925	6.33012	-2.41654	0.0221512	0.188775	-3.6578	2922	VEGF	Retina	Narf	protein_coding	FALSE	FALSE	VEGF_Retina
ENSMUSG00000000056	0.311999	5.60402	2.77879	0.00974063	0.0675687	-3.45034	3591	TNFa_vs_VEGF	RPE	Narf	protein_coding	FALSE	FALSE	TNFa_vs_VEGF_RPE
ENSMUSG00000000056	-0.168615	5.60402	-1.83926	0.0767441	0.233504	-5.24574	8187	IL6_vs_TNFa	RPE	Narf	protein_coding	FALSE	FALSE	IL6_vs_TNFa_RPE
ENSMUSG00000000056	0.0844953	6.33012	1.64324	0.111073	0.449763	-4.93353	6151	IL6_vs_TNFa	Retina	Narf	protein_coding	FALSE	FALSE	IL6_vs_TNFa_Retina
ENSMUSG00000000056	-0.00220619	6.33012	-0.0429055	0.966069	0.994973	-6.13055	24186	IL6	Retina	Narf	protein_coding	FALSE	FALSE	IL6_Retina
ENSMUSG00000000056	0.000402362	6.33012	0.00699892	0.994463	0.999161	-6.38896	24788	TNFa_vs_VEGF	Retina	Narf	protein_coding	FALSE	FALSE	TNFa_vs_VEGF_Retina
ENSMUSG00000000056	0.143384	5.60402	1.27704	0.212313	0.894021	-5.34063	5912	IL6_vs_VEGF	RPE	Narf	protein_coding	FALSE	FALSE	IL6_vs_VEGF_RPE
ENSMUSG00000000056	0.0848977	6.33012	1.47676	0.150458	0.666745	-5.18821	5619	IL6_vs_VEGF	Retina	Narf	protein_coding	FALSE	FALSE	IL6_vs_VEGF_Retina
ENSMUSG00000000058	-0.223807	4.45399	-2.45985	0.020063	0.165384	-3.70218	3021	TNFa	Retina	Cav2	protein_coding	FALSE	FALSE	TNFa_Retina
ENSMUSG00000000058	0.239131	4.45399	2.3508	0.0257029	0.206269	-3.78827	3104	VEGF	Retina	Cav2	protein_coding	FALSE	FALSE	VEGF_Retina
ENSMUSG00000000058	0.494828	5.94498	2.00009	0.0554992	0.189352	-4.96705	7301	IL6_vs_TNFa	RPE	Cav2	protein_coding	FALSE	FALSE	IL6_vs_TNFa_RPE
ENSMUSG00000000058	0.107773	4.45399	1.18452	0.245771	0.895217	-5.01972	6709	high_vs_ctrl	Retina	Cav2	protein_coding	FALSE	FALSE	high_vs_ctrl_Retina
ENSMUSG00000000058	-0.292473	4.45399	-2.87518	0.00746764	0.194296	-2.63012	956	IL6_vs_VEGF	Retina	Cav2	protein_coding	FALSE	FALSE	IL6_vs_VEGF_Retina
ENSMUSG00000000058	0.149905	5.94498	0.494726	0.62474	0.999719	-5.20721	14961	VEGF	RPE	Cav2	protein_coding	FALSE	FALSE	VEGF_RPE
ENSMUSG00000000058	0.059371	5.94498	0.228809	0.820718	0.989117	-5.17463	20648	high_vs_low	RPE	Cav2	protein_coding	FALSE	FALSE	high_vs_low_RPE
ENSMUSG00000000058	0.0614801	4.45399	0.675723	0.50454	0.920527	-5.90809	13651	IL6	Retina	Cav2	protein_coding	FALSE	FALSE	IL6_Retina
ENSMUSG00000000058	-0.114821	4.45399	-1.26199	0.216951	0.996796	-4.5669	5155	high_vs_low	Retina	Cav2	protein_coding	FALSE	FALSE	high_vs_low_Retina
ENSMUSG00000000058	-0.601795	5.94498	-2.31925	0.0280752	0.103058	-4.60698	6786	TNFa	RPE	Cav2	protein_coding	FALSE	FALSE	TNFa_RPE
ENSMUSG00000000058	-0.692329	5.94498	-2.28487	0.0302827	0.14283	-4.48732	5281	TNFa_vs_VEGF	RPE	Cav2	protein_coding	FALSE	FALSE	TNFa_vs_VEGF_RPE
ENSMUSG00000000058	0.222594	4.45399	2.44651	0.020686	0.646656	-3.18358	795	low_vs_ctrl	Retina	Cav2	protein_coding	FALSE	FALSE	low_vs_ctrl_Retina
ENSMUSG00000000058	0.285287	4.45399	3.13557	0.00389485	0.109499	-2.03088	885	IL6_vs_TNFa	Retina	Cav2	protein_coding	FALSE	FALSE	IL6_vs_TNFa_Retina
ENSMUSG00000000058	0.100829	5.94498	0.407549	0.686774	0.934593	-5.46237	18303	low_vs_ctrl	RPE	Cav2	protein_coding	FALSE	FALSE	low_vs_ctrl_RPE
ENSMUSG00000000058	0.1602	5.94498	0.617391	0.542077	0.92052	-4.73382	14669	high_vs_ctrl	RPE	Cav2	protein_coding	FALSE	FALSE	high_vs_ctrl_RPE
ENSMUSG00000000058	-0.106967	5.94498	-0.412238	0.683375	0.905422	-6.26985	18799	IL6	RPE	Cav2	protein_coding	FALSE	FALSE	IL6_RPE
ENSMUSG00000000058	-0.57776	4.45399	-5.67972	3.77363e-06	0.000692874	4.39028	135	TNFa_vs_VEGF	Retina	Cav2	protein_coding	TRUE	FALSE	TNFa_vs_VEGF_Retina
ENSMUSG00000000058	-0.197501	5.94498	-0.651806	0.519961	0.980766	-5.91366	13189	IL6_vs_VEGF	RPE	Cav2	protein_coding	FALSE	FALSE	IL6_vs_VEGF_RPE
ENSMUSG00000000078	0.193711	4.67481	1.34962	0.187523	0.754515	-5.26129	6191	IL6	Retina	Klf6	protein_coding	FALSE	FALSE	IL6_Retina
ENSMUSG00000000078	-0.23296	4.67481	-1.62307	0.115336	0.455046	-4.96341	6312	IL6_vs_TNFa	Retina	Klf6	protein_coding	FALSE	FALSE	IL6_vs_TNFa_Retina
ENSMUSG00000000078	0.141778	6.86983	1.09577	0.282723	0.847296	-4.59801	8303	high_vs_ctrl	RPE	Klf6	protein_coding	FALSE	FALSE	high_vs_ctrl_RPE
ENSMUSG00000000078	0.429717	4.67481	2.67783	0.0120434	0.136987	-3.11688	2190	VEGF	Retina	Klf6	protein_coding	FALSE	FALSE	VEGF_Retina
ENSMUSG00000000078	-0.0217828	4.67481	-0.151764	0.880418	0.996796	-5.01557	21518	high_vs_low	Retina	Klf6	protein_coding	FALSE	FALSE	high_vs_low_Retina
ENSMUSG00000000078	-0.257789	4.67481	-1.60644	0.118952	0.62248	-5.00483	4757	IL6_vs_VEGF	Retina	Klf6	protein_coding	FALSE	FALSE	IL6_vs_VEGF_Retina
ENSMUSG00000000078	0.0648407	4.67481	0.451756	0.654787	0.979477	-5.54658	16649	high_vs_ctrl	Retina	Klf6	protein_coding	FALSE	FALSE	high_vs_ctrl_Retina
ENSMUSG00000000078	-0.43577	6.86983	-3.53236	0.00148176	0.014268	-1.61906	2586	IL6_vs_TNFa	RPE	Klf6	protein_coding	TRUE	FALSE	IL6_vs_TNFa_RPE
ENSMUSG00000000078	-0.0684628	6.86983	-0.529135	0.600976	0.972177	-5.09295	15340	high_vs_low	RPE	Klf6	protein_coding	FALSE	FALSE	high_vs_low_RPE
ENSMUSG00000000078	-0.0248287	4.67481	-0.154723	0.878106	0.961162	-6.37695	22755	TNFa_vs_VEGF	Retina	Klf6	protein_coding	FALSE	FALSE	TNFa_vs_VEGF_Retina
ENSMUSG00000000078	0.0866235	4.67481	0.60352	0.550828	0.968816	-5.35997	14119	low_vs_ctrl	Retina	Klf6	protein_coding	FALSE	FALSE	low_vs_ctrl_Retina
ENSMUSG00000000078	0.548218	6.86983	3.6284	0.00115461	0.0137024	-1.43042	2099	TNFa_vs_VEGF	RPE	Klf6	protein_coding	TRUE	FALSE	TNFa_vs_VEGF_RPE
ENSMUSG00000000078	0.670821	6.86983	5.18463	1.7828e-05	0.000273964	2.4846	1621	TNFa	RPE	Klf6	protein_coding	TRUE	FALSE	TNFa_RPE
ENSMUSG00000000078	0.0541404	6.86983	0.35833	0.722844	0.999719	-5.25249	17601	VEGF	RPE	Klf6	protein_coding	FALSE	FALSE	VEGF_RPE
ENSMUSG00000000078	0.426671	4.67481	2.97269	0.00586713	0.0858192	-2.58734	1703	TNFa	Retina	Klf6	protein_coding	FALSE	FALSE	TNFa_Retina
ENSMUSG00000000078	0.112447	6.86983	0.744236	0.463073	0.972424	-5.85111	11839	IL6_vs_VEGF	RPE	Klf6	protein_coding	FALSE	FALSE	IL6_vs_VEGF_RPE
ENSMUSG00000000078	0.23505	6.86983	1.81665	0.0802328	0.449347	-4.79068	4447	IL6	RPE	Klf6	protein_coding	FALSE	FALSE	IL6_RPE
ENSMUSG00000000078	0.210241	6.86983	1.70422	0.0996648	0.697411	-4.33231	3556	low_vs_ctrl	RPE	Klf6	protein_coding	FALSE	FALSE	low_vs_ctrl_RPE
ENSMUSG00000000085	0.036048	5.91729	0.663833	0.512012	0.996796	-4.89287	12204	high_vs_low	Retina	Scmh1	protein_coding	FALSE	FALSE	high_vs_low_Retina
ENSMUSG00000000085	-0.163729	5.91729	-2.69679	0.0115101	0.12767	-3.13479	2245	TNFa_vs_VEGF	Retina	Scmh1	protein_coding	FALSE	FALSE	TNFa_vs_VEGF_Retina
ENSMUSG00000000085	0.0987427	5.91729	1.81837	0.0792928	0.391244	-4.66153	5046	IL6_vs_TNFa	Retina	Scmh1	protein_coding	FALSE	FALSE	IL6_vs_TNFa_Retina
ENSMUSG00000000085	-0.123225	5.91729	-2.26922	0.0308274	0.208558	-4.08245	3682	TNFa	Retina	Scmh1	protein_coding	FALSE	FALSE	TNFa_Retina
ENSMUSG00000000085	-0.15729	5.50706	-1.84716	0.0755561	0.20265	-5.47929	9284	TNFa	RPE	Scmh1	protein_coding	FALSE	FALSE	TNFa_RPE
ENSMUSG00000000085	-0.0711173	5.50706	-0.715205	0.480537	0.999719	-5.10431	11154	VEGF	RPE	Scmh1	protein_coding	FALSE	FALSE	VEGF_RPE
ENSMUSG00000000085	-0.0649863	5.91729	-1.0704	0.293221	0.782902	-5.67449	9326	IL6_vs_VEGF	Retina	Scmh1	protein_coding	FALSE	FALSE	IL6_vs_VEGF_Retina
ENSMUSG00000000085	0.153182	5.50706	1.88673	0.0698429	0.659429	-4.07942	2638	low_vs_ctrl	RPE	Scmh1	protein_coding	FALSE	FALSE	low_vs_ctrl_RPE
ENSMUSG00000000085	-0.121004	5.50706	-1.42104	0.166595	0.926976	-4.49653	4462	high_vs_low	RPE	Scmh1	protein_coding	FALSE	FALSE	high_vs_low_RPE
ENSMUSG00000000085	0.0321779	5.50706	0.377887	0.708428	0.953617	-4.77458	18498	high_vs_ctrl	RPE	Scmh1	protein_coding	FALSE	FALSE	high_vs_ctrl_RPE
ENSMUSG00000000085	0.0268524	5.50706	0.270047	0.789149	0.999953	-6.0858	19601	IL6_vs_VEGF	RPE	Scmh1	protein_coding	FALSE	FALSE	IL6_vs_VEGF_RPE
ENSMUSG00000000085	0.076552	5.91729	1.26089	0.217341	0.567994	-5.53961	9530	VEGF	Retina	Scmh1	protein_coding	FALSE	FALSE	VEGF_Retina
ENSMUSG00000000085	-0.0266277	5.91729	-0.490356	0.627551	0.973051	-5.41323	16064	low_vs_ctrl	Retina	Scmh1	protein_coding	FALSE	FALSE	low_vs_ctrl_Retina
ENSMUSG00000000085	0.00942029	5.91729	0.173477	0.863475	0.992801	-5.62504	21596	high_vs_ctrl	Retina	Scmh1	protein_coding	FALSE	FALSE	high_vs_ctrl_Retina
ENSMUSG00000000085	0.234029	5.50706	2.88251	0.00758843	0.0486228	-3.16444	3887	IL6_vs_TNFa	RPE	Scmh1	protein_coding	TRUE	FALSE	IL6_vs_TNFa_RPE
ENSMUSG00000000085	0.0767394	5.50706	0.901204	0.375339	0.764561	-5.95271	12225	IL6	RPE	Scmh1	protein_coding	FALSE	FALSE	IL6_RPE
ENSMUSG00000000085	-0.0244824	5.91729	-0.450848	0.655433	0.956408	-6.03157	17071	IL6	Retina	Scmh1	protein_coding	FALSE	FALSE	IL6_Retina
ENSMUSG00000000085	-0.207177	5.50706	-2.08352	0.046664	0.187563	-4.87125	6196	TNFa_vs_VEGF	RPE	Scmh1	protein_coding	FALSE	FALSE	TNFa_vs_VEGF_RPE
ENSMUSG00000000088	-0.0531585	5.77547	-0.939876	0.355001	0.914216	-5.13942	9664	low_vs_ctrl	Retina	Cox5a	protein_coding	FALSE	FALSE	low_vs_ctrl_Retina
ENSMUSG00000000088	-0.00422931	5.77547	-0.0668825	0.947132	0.982158	-6.31151	24020	VEGF	Retina	Cox5a	protein_coding	FALSE	FALSE	VEGF_Retina
ENSMUSG00000000088	-0.0929747	6.98551	-0.59572	0.556255	0.717907	-6.9532	19301	TNFa	RPE	Cox5a	protein_coding	FALSE	FALSE	TNFa_RPE
ENSMUSG00000000088	-0.204935	6.98551	-1.31309	0.200052	0.928826	-4.59442	5345	high_vs_low	RPE	Cox5a	protein_coding	FALSE	FALSE	high_vs_low_RPE
ENSMUSG00000000088	0.00610346	5.77547	0.107913	0.914804	0.972869	-6.20857	23421	IL6_vs_TNFa	Retina	Cox5a	protein_coding	FALSE	FALSE	IL6_vs_TNFa_Retina
ENSMUSG00000000088	-0.155843	6.98551	-1.04728	0.304129	0.544204	-6.32925	13920	IL6_vs_TNFa	RPE	Cox5a	protein_coding	FALSE	FALSE	IL6_vs_TNFa_RPE
ENSMUSG00000000088	-0.0355397	5.77547	-0.628365	0.534655	0.930449	-5.93809	14312	IL6	Retina	Cox5a	protein_coding	FALSE	FALSE	IL6_Retina
ENSMUSG00000000088	0.104846	6.98551	0.70457	0.487028	0.890277	-5.3193	13625	low_vs_ctrl	RPE	Cox5a	protein_coding	FALSE	FALSE	low_vs_ctrl_RPE
ENSMUSG00000000088	-0.0250152	5.77547	-0.442285	0.661546	0.980343	-5.55038	16808	high_vs_ctrl	Retina	Cox5a	protein_coding	FALSE	FALSE	high_vs_ctrl_Retina
ENSMUSG00000000088	-0.248818	6.98551	-1.59426	0.122357	0.531831	-5.13434	5731	IL6	RPE	Cox5a	protein_coding	FALSE	FALSE	IL6_RPE
ENSMUSG00000000088	-0.00316714	5.77547	-0.0500854	0.960396	0.992235	-6.23206	24110	IL6_vs_VEGF	Retina	Cox5a	protein_coding	FALSE	FALSE	IL6_vs_VEGF_Retina
ENSMUSG00000000088	-0.0429522	6.98551	-0.235675	0.815439	0.914528	-6.91036	22211	TNFa_vs_VEGF	RPE	Cox5a	protein_coding	FALSE	FALSE	TNFa_vs_VEGF_RPE
ENSMUSG00000000088	-0.254958	6.98551	-1.39893	0.17306	0.999719	-4.56731	3723	VEGF	RPE	Cox5a	protein_coding	FALSE	FALSE	VEGF_RPE
ENSMUSG00000000088	-0.100089	6.98551	-0.641306	0.526656	0.915484	-4.72871	14327	high_vs_ctrl	RPE	Cox5a	protein_coding	FALSE	FALSE	high_vs_ctrl_RPE
ENSMUSG00000000088	0.0281432	5.77547	0.497591	0.622504	0.996796	-4.94929	15072	high_vs_low	Retina	Cox5a	protein_coding	FALSE	FALSE	high_vs_low_Retina
ENSMUSG00000000088	-0.198795	6.98551	-1.09077	0.284879	0.929889	-5.54724	7626	IL6_vs_VEGF	RPE	Cox5a	protein_coding	FALSE	FALSE	IL6_vs_VEGF_RPE
ENSMUSG00000000088	-0.00927061	5.77547	-0.146606	0.884452	0.963093	-6.37818	22874	TNFa_vs_VEGF	Retina	Cox5a	protein_coding	FALSE	FALSE	TNFa_vs_VEGF_Retina
ENSMUSG00000000088	-0.0416432	5.77547	-0.736278	0.467443	0.753301	-6.20136	15456	TNFa	Retina	Cox5a	protein_coding	FALSE	FALSE	TNFa_Retina
ENSMUSG00000000093	0.149376	6.70962	2.1459	0.040333	0.497896	-4.03021	2017	IL6	Retina	Tbx2	protein_coding	FALSE	FALSE	IL6_Retina
ENSMUSG00000000093	0.267176	6.70962	3.83818	0.000615407	0.0425569	-0.343562	356	IL6_vs_TNFa	Retina	Tbx2	protein_coding	TRUE	FALSE	IL6_vs_TNFa_Retina
ENSMUSG00000000093	-0.214468	6.70962	-2.75572	0.00999001	0.118071	-3.00694	2107	TNFa_vs_VEGF	Retina	Tbx2	protein_coding	FALSE	FALSE	TNFa_vs_VEGF_Retina
ENSMUSG00000000093	-0.147155	6.47349	-0.683451	0.500065	0.977556	-5.89314	12738	IL6_vs_VEGF	RPE	Tbx2	protein_coding	FALSE	FALSE	IL6_vs_VEGF_RPE
ENSMUSG00000000093	0.384492	6.47349	2.18709	0.0374477	0.146509	-4.62152	6367	IL6_vs_TNFa	RPE	Tbx2	protein_coding	FALSE	FALSE	IL6_vs_TNFa_RPE
ENSMUSG00000000093	-0.515399	6.47349	-2.79529	0.00936353	0.0460914	-3.59752	5060	TNFa	RPE	Tbx2	protein_coding	TRUE	FALSE	TNFa_RPE
ENSMUSG00000000093	-0.233369	6.70962	-3.35251	0.00223032	0.410643	-1.49301	134	low_vs_ctrl	Retina	Tbx2	protein_coding	FALSE	FALSE	low_vs_ctrl_Retina
ENSMUSG00000000093	0.142691	6.47349	0.773892	0.445625	0.968818	-4.97997	11455	high_vs_low	RPE	Tbx2	protein_coding	FALSE	FALSE	high_vs_low_RPE
ENSMUSG00000000093	0.0294175	6.70962	0.422604	0.675684	0.996796	-4.96958	16405	high_vs_low	Retina	Tbx2	protein_coding	FALSE	FALSE	high_vs_low_Retina
ENSMUSG00000000093	-0.203951	6.70962	-2.92991	0.00652462	0.478689	-2.28829	339	high_vs_ctrl	Retina	Tbx2	protein_coding	FALSE	FALSE	high_vs_ctrl_Retina
ENSMUSG00000000093	-0.167849	6.47349	-0.954768	0.348049	0.848443	-5.14223	10215	low_vs_ctrl	RPE	Tbx2	protein_coding	FALSE	FALSE	low_vs_ctrl_RPE
ENSMUSG00000000093	-0.531646	6.47349	-2.4692	0.0200593	0.109434	-4.11509	4566	TNFa_vs_VEGF	RPE	Tbx2	protein_coding	FALSE	FALSE	TNFa_vs_VEGF_RPE
ENSMUSG00000000093	-0.130908	6.47349	-0.709983	0.483718	0.822012	-6.10391	14658	IL6	RPE	Tbx2	protein_coding	FALSE	FALSE	IL6_RPE
ENSMUSG00000000093	0.158938	6.47349	0.73818	0.466685	0.999719	-5.09152	10775	VEGF	RPE	Tbx2	protein_coding	FALSE	FALSE	VEGF_RPE
ENSMUSG00000000093	-0.117799	6.70962	-1.69227	0.101253	0.377205	-5.09448	6686	TNFa	Retina	Tbx2	protein_coding	FALSE	FALSE	TNFa_Retina
ENSMUSG00000000093	-0.0251577	6.47349	-0.136444	0.892469	0.9845	-4.79605	22575	high_vs_ctrl	RPE	Tbx2	protein_coding	FALSE	FALSE	high_vs_ctrl_RPE
ENSMUSG00000000093	0.0527076	6.70962	0.677245	0.503588	0.883623	-6.00691	14193	IL6_vs_VEGF	Retina	Tbx2	protein_coding	FALSE	FALSE	IL6_vs_VEGF_Retina
ENSMUSG00000000093	0.126086	6.70962	1.6201	0.115976	0.429841	-5.05762	6721	VEGF	Retina	Tbx2	protein_coding	FALSE	FALSE	VEGF_Retina
ENSMUSG00000000094	0.93181	-4.53051	1.68688	0.102296	0.379027	-5.10284	6723	TNFa	Retina	Tbx4	protein_coding	FALSE	FALSE	TNFa_Retina
ENSMUSG00000000094	2.07157	-4.53051	3.75022	0.000779672	0.366446	-0.689905	53	low_vs_ctrl	Retina	Tbx4	protein_coding	FALSE	FALSE	low_vs_ctrl_Retina
ENSMUSG00000000094	-0.110795	-4.53051	-0.1794	0.858864	0.953826	-6.29765	22430	VEGF	Retina	Tbx4	protein_coding	FALSE	FALSE	VEGF_Retina
ENSMUSG00000000094	-0.962543	-4.53051	-1.55856	0.129888	0.638422	-5.07405	5068	IL6_vs_VEGF	Retina	Tbx4	protein_coding	FALSE	FALSE	IL6_vs_VEGF_Retina
ENSMUSG00000000094	-0.188922	0.92645	-0.830308	0.413546	0.599164	-6.78415	17193	TNFa	RPE	Tbx4	protein_coding	FALSE	FALSE	TNFa_RPE
ENSMUSG00000000094	-0.11266	0.92645	-0.495138	0.624453	0.937021	-4.757	16597	high_vs_ctrl	RPE	Tbx4	protein_coding	FALSE	FALSE	high_vs_ctrl_RPE
ENSMUSG00000000094	-0.968299	-4.53051	-1.56788	0.127698	0.440557	-5.20359	7220	TNFa_vs_VEGF	Retina	Tbx4	protein_coding	FALSE	FALSE	TNFa_vs_VEGF_Retina
ENSMUSG00000000094	0.245258	0.92645	1.13051	0.268065	0.507101	-6.24018	13168	IL6_vs_TNFa	RPE	Tbx4	protein_coding	FALSE	FALSE	IL6_vs_TNFa_RPE
ENSMUSG00000000094	0.620125	0.92645	2.33392	0.027178	0.999719	-3.39762	635	VEGF	RPE	Tbx4	protein_coding	FALSE	FALSE	VEGF_RPE
ENSMUSG00000000094	-0.700839	0.92645	-2.6377	0.0135987	0.0843905	-3.75905	4014	TNFa_vs_VEGF	RPE	Tbx4	protein_coding	FALSE	FALSE	TNFa_vs_VEGF_RPE
ENSMUSG00000000094	0.0606643	-4.53051	0.109822	0.913303	0.992801	-5.6332	22855	high_vs_ctrl	Retina	Tbx4	protein_coding	FALSE	FALSE	high_vs_ctrl_Retina
ENSMUSG00000000094	-0.220868	0.92645	-1.01809	0.317547	0.838092	-5.08954	9437	low_vs_ctrl	RPE	Tbx4	protein_coding	FALSE	FALSE	low_vs_ctrl_RPE
ENSMUSG00000000094	0.108208	0.92645	0.475573	0.638151	0.972177	-5.11218	16299	high_vs_low	RPE	Tbx4	protein_coding	FALSE	FALSE	high_vs_low_RPE
ENSMUSG00000000094	0.937566	-4.53051	1.6973	0.100288	0.640396	-4.77954	3901	IL6	Retina	Tbx4	protein_coding	FALSE	FALSE	IL6_Retina
ENSMUSG00000000094	-2.0109	-4.53051	-3.6404	0.00104561	0.717218	-2.03844	33	high_vs_low	Retina	Tbx4	protein_coding	FALSE	FALSE	high_vs_low_Retina
ENSMUSG00000000094	0.0563359	0.92645	0.247595	0.806295	0.943613	-6.32425	21285	IL6	RPE	Tbx4	protein_coding	FALSE	FALSE	IL6_RPE
ENSMUSG00000000094	-0.455581	0.92645	-1.71464	0.0977103	0.740512	-4.7462	3285	IL6_vs_VEGF	RPE	Tbx4	protein_coding	FALSE	FALSE	IL6_vs_VEGF_RPE
ENSMUSG00000000094	0.00575601	-4.53051	0.0104203	0.991757	0.997683	-6.2143	24760	IL6_vs_TNFa	Retina	Tbx4	protein_coding	FALSE	FALSE	IL6_vs_TNFa_Retina
ENSMUSG00000000120	0.613509	4.52574	2.0955	0.045503	0.842772	-4.12608	1243	high_vs_ctrl	RPE	Ngfr	protein_coding	FALSE	FALSE	high_vs_ctrl_RPE
ENSMUSG00000000120	0.0257178	5.63691	0.361154	0.720587	0.983984	-5.57973	18242	high_vs_ctrl	Retina	Ngfr	protein_coding	FALSE	FALSE	high_vs_ctrl_Retina
ENSMUSG00000000120	-0.687509	4.52574	-2.34826	0.0263271	0.263059	-3.83571	2493	IL6	RPE	Ngfr	protein_coding	FALSE	FALSE	IL6_RPE
ENSMUSG00000000120	0.0174538	5.63691	0.245103	0.808093	0.928246	-6.44227	21683	TNFa	Retina	Ngfr	protein_coding	FALSE	FALSE	TNFa_Retina
ENSMUSG00000000120	0.322078	5.63691	4.04543	0.000350757	0.0174434	0.134442	500	VEGF	Retina	Ngfr	protein_coding	TRUE	FALSE	VEGF_Retina
ENSMUSG00000000120	-0.33055	4.52574	-0.96684	0.342087	0.588615	-6.46694	14477	TNFa_vs_VEGF	RPE	Ngfr	protein_coding	FALSE	FALSE	TNFa_vs_VEGF_RPE
ENSMUSG00000000120	0.170906	5.63691	2.40003	0.0229986	0.396689	-3.55032	1443	IL6	Retina	Ngfr	protein_coding	FALSE	FALSE	IL6_Retina
ENSMUSG00000000120	0.345721	4.52574	1.23848	0.226052	0.796487	-4.8824	7069	low_vs_ctrl	RPE	Ngfr	protein_coding	FALSE	FALSE	low_vs_ctrl_RPE
ENSMUSG00000000120	0.153452	5.63691	2.15492	0.0395578	0.294585	-4.07984	3345	IL6_vs_TNFa	Retina	Ngfr	protein_coding	FALSE	FALSE	IL6_vs_TNFa_Retina
ENSMUSG00000000120	0.267788	4.52574	0.914658	0.368356	0.960823	-4.89686	9547	high_vs_low	RPE	Ngfr	protein_coding	FALSE	FALSE	high_vs_low_RPE
ENSMUSG00000000120	-0.209086	4.52574	-0.611566	0.545869	0.999719	-5.1572	12855	VEGF	RPE	Ngfr	protein_coding	FALSE	FALSE	VEGF_RPE
ENSMUSG00000000120	-0.229956	5.63691	-2.88834	0.00722983	0.191387	-2.60105	941	IL6_vs_VEGF	Retina	Ngfr	protein_coding	FALSE	FALSE	IL6_vs_VEGF_Retina
ENSMUSG00000000120	-0.210634	4.52574	-0.616094	0.542921	0.983735	-5.93568	13746	IL6_vs_VEGF	RPE	Ngfr	protein_coding	FALSE	FALSE	IL6_vs_VEGF_RPE
ENSMUSG00000000120	-0.807425	4.52574	-2.75784	0.0102399	0.0493951	-3.68095	5164	TNFa	RPE	Ngfr	protein_coding	TRUE	FALSE	TNFa_RPE
ENSMUSG00000000120	-0.383408	5.63691	-4.81576	4.17834e-05	0.00366487	2.10764	284	TNFa_vs_VEGF	Retina	Ngfr	protein_coding	TRUE	FALSE	TNFa_vs_VEGF_Retina
ENSMUSG00000000120	-0.0787837	5.63691	-1.10636	0.277615	0.996796	-4.66928	6600	high_vs_low	Retina	Ngfr	protein_coding	FALSE	FALSE	high_vs_low_Retina
ENSMUSG00000000120	0.119915	4.52574	0.429575	0.670867	0.83236	-6.78637	20077	IL6_vs_TNFa	RPE	Ngfr	protein_coding	FALSE	FALSE	IL6_vs_TNFa_RPE
ENSMUSG00000000120	0.104502	5.63691	1.46751	0.15294	0.831058	-4.61795	4572	low_vs_ctrl	Retina	Ngfr	protein_coding	FALSE	FALSE	low_vs_ctrl_Retina
ENSMUSG00000000125	-0.873255	-2.98437	-1.14921	0.260411	0.812989	-4.97067	7979	low_vs_ctrl	RPE	Wnt3	protein_coding	FALSE	FALSE	low_vs_ctrl_RPE
ENSMUSG00000000125	0.0383839	-2.98437	0.0481625	0.961936	0.994943	-4.79888	24081	high_vs_ctrl	RPE	Wnt3	protein_coding	FALSE	FALSE	high_vs_ctrl_RPE
ENSMUSG00000000125	0.810279	-2.98437	0.870653	0.391513	0.634975	-6.55495	15359	TNFa_vs_VEGF	RPE	Wnt3	protein_coding	FALSE	FALSE	TNFa_vs_VEGF_RPE
ENSMUSG00000000125	-0.172706	-1.86289	-0.524469	0.603916	0.968816	-5.39831	15369	low_vs_ctrl	Retina	Wnt3	protein_coding	FALSE	FALSE	low_vs_ctrl_Retina
ENSMUSG00000000125	-0.412416	-1.86289	-1.25242	0.220369	0.996796	-4.57354	5253	high_vs_low	Retina	Wnt3	protein_coding	FALSE	FALSE	high_vs_low_Retina
ENSMUSG00000000125	0.247409	-1.86289	0.751325	0.458478	0.911208	-5.85584	12522	IL6	Retina	Wnt3	protein_coding	FALSE	FALSE	IL6_Retina
ENSMUSG00000000125	-0.37656	-1.86289	-1.0228	0.31481	0.796599	-5.7222	9842	IL6_vs_VEGF	Retina	Wnt3	protein_coding	FALSE	FALSE	IL6_vs_VEGF_Retina
ENSMUSG00000000125	-0.562793	-1.86289	-1.52864	0.137128	0.457583	-5.25991	7465	TNFa_vs_VEGF	Retina	Wnt3	protein_coding	FALSE	FALSE	TNFa_vs_VEGF_Retina
ENSMUSG00000000125	0.186232	-1.86289	0.565545	0.576029	0.842085	-6.05634	17037	IL6_vs_TNFa	Retina	Wnt3	protein_coding	FALSE	FALSE	IL6_vs_TNFa_Retina
ENSMUSG00000000125	0.646448	-2.98437	0.850727	0.4023	0.636433	-6.51437	15746	IL6_vs_TNFa	RPE	Wnt3	protein_coding	FALSE	FALSE	IL6_vs_TNFa_RPE
ENSMUSG00000000125	1.58242	-2.98437	1.98556	0.0571803	0.389151	-4.50654	3658	IL6	RPE	Wnt3	protein_coding	FALSE	FALSE	IL6_RPE
ENSMUSG00000000125	1.03733	-2.98437	1.11463	0.274699	0.999719	-4.82855	6123	VEGF	RPE	Wnt3	protein_coding	FALSE	FALSE	VEGF_RPE
ENSMUSG00000000125	0.911639	-2.98437	1.14389	0.262573	0.948335	-4.73454	6897	high_vs_low	RPE	Wnt3	protein_coding	FALSE	FALSE	high_vs_low_RPE
ENSMUSG00000000125	0.0611766	-1.86289	0.18578	0.853904	0.948909	-6.45516	22416	TNFa	Retina	Wnt3	protein_coding	FALSE	FALSE	TNFa_Retina
ENSMUSG00000000125	0.935973	-2.98437	1.17442	0.25034	0.437343	-6.44185	14258	TNFa	RPE	Wnt3	protein_coding	FALSE	FALSE	TNFa_RPE
ENSMUSG00000000125	0.211553	-1.86289	0.574615	0.569958	0.834077	-6.14945	17022	VEGF	Retina	Wnt3	protein_coding	FALSE	FALSE	VEGF_Retina
ENSMUSG00000000125	-0.585122	-1.86289	-1.77689	0.0860204	0.786606	-4.28955	2724	high_vs_ctrl	Retina	Wnt3	protein_coding	FALSE	FALSE	high_vs_ctrl_Retina
ENSMUSG00000000125	1.45673	-2.98437	1.56527	0.129005	0.793657	-4.96543	4049	IL6_vs_VEGF	RPE	Wnt3	protein_coding	FALSE	FALSE	IL6_vs_VEGF_RPE
ENSMUSG00000000126	0.0903171	4.74419	0.3249	0.747726	0.981182	-5.15546	18968	high_vs_low	RPE	Wnt9a	protein_coding	FALSE	FALSE	high_vs_low_RPE
ENSMUSG00000000126	0.0959636	1.31048	0.576771	0.56852	0.972277	-5.48893	14549	high_vs_ctrl	Retina	Wnt9a	protein_coding	FALSE	FALSE	high_vs_ctrl_Retina
ENSMUSG00000000126	-0.63066	4.74419	-1.94279	0.0623899	0.224618	-5.12431	6919	TNFa_vs_VEGF	RPE	Wnt9a	protein_coding	FALSE	FALSE	TNFa_vs_VEGF_RPE
ENSMUSG00000000126	0.288073	1.31048	1.73141	0.0939462	0.63844	-4.72738	3546	IL6	Retina	Wnt9a	protein_coding	FALSE	FALSE	IL6_Retina
ENSMUSG00000000126	-0.00854832	1.31048	-0.0513781	0.959375	0.987766	-6.21304	24194	IL6_vs_TNFa	Retina	Wnt9a	protein_coding	FALSE	FALSE	IL6_vs_TNFa_Retina
ENSMUSG00000000126	0.240555	4.74419	0.865355	0.394363	0.774602	-5.98365	12678	IL6	RPE	Wnt9a	protein_coding	FALSE	FALSE	IL6_RPE
ENSMUSG00000000126	0.0861711	1.31048	0.463237	0.646633	0.936012	-6.12693	17204	IL6_vs_VEGF	Retina	Wnt9a	protein_coding	FALSE	FALSE	IL6_vs_VEGF_Retina
ENSMUSG00000000126	0.296622	1.31048	1.78279	0.0850341	0.344263	-4.95088	6152	TNFa	Retina	Wnt9a	protein_coding	FALSE	FALSE	TNFa_Retina
ENSMUSG00000000126	0.412542	1.31048	2.21774	0.0345187	0.242214	-4.04486	3550	VEGF	Retina	Wnt9a	protein_coding	FALSE	FALSE	VEGF_Retina
ENSMUSG00000000126	-0.114676	1.31048	-0.68924	0.49612	0.959858	-5.31252	12875	low_vs_ctrl	Retina	Wnt9a	protein_coding	FALSE	FALSE	low_vs_ctrl_Retina
ENSMUSG00000000126	0.298865	4.74419	1.12759	0.269278	0.818019	-4.99116	8197	low_vs_ctrl	RPE	Wnt9a	protein_coding	FALSE	FALSE	low_vs_ctrl_RPE
ENSMUSG00000000126	0.0947194	1.31048	0.509191	0.614449	0.850094	-6.2592	18005	TNFa_vs_VEGF	Retina	Wnt9a	protein_coding	FALSE	FALSE	TNFa_vs_VEGF_Retina
ENSMUSG00000000126	0.21064	1.31048	1.26601	0.215529	0.996796	-4.56411	5108	high_vs_low	Retina	Wnt9a	protein_coding	FALSE	FALSE	high_vs_low_Retina
ENSMUSG00000000126	-0.00927426	4.74419	-0.02857	0.977415	0.999719	-5.3024	24310	VEGF	RPE	Wnt9a	protein_coding	FALSE	FALSE	VEGF_RPE
ENSMUSG00000000126	-0.730251	4.74419	-2.62695	0.0139447	0.0616481	-3.96748	5634	TNFa	RPE	Wnt9a	protein_coding	FALSE	FALSE	TNFa_RPE
ENSMUSG00000000126	0.340146	4.74419	1.04784	0.303872	0.934439	-5.59067	8098	IL6_vs_VEGF	RPE	Wnt9a	protein_coding	FALSE	FALSE	IL6_vs_VEGF_RPE
ENSMUSG00000000126	0.970806	4.74419	3.66276	0.00105559	0.0110158	-1.29391	2387	IL6_vs_TNFa	RPE	Wnt9a	protein_coding	TRUE	FALSE	IL6_vs_TNFa_RPE
ENSMUSG00000000126	0.389182	4.74419	1.40001	0.172738	0.842772	-4.47788	5071	high_vs_ctrl	RPE	Wnt9a	protein_coding	FALSE	FALSE	high_vs_ctrl_RPE
ENSMUSG00000000127	0.0285956	4.07631	0.201173	0.842051	0.977282	-4.79226	21463	high_vs_ctrl	RPE	Fer	protein_coding	FALSE	FALSE	high_vs_ctrl_RPE
ENSMUSG00000000127	-0.00934764	4.37589	-0.154116	0.87858	0.996796	-5.01536	21480	high_vs_low	Retina	Fer	protein_coding	FALSE	FALSE	high_vs_low_Retina
ENSMUSG00000000127	0.0322379	4.37589	0.531512	0.599089	0.94414	-5.99283	15803	IL6	Retina	Fer	protein_coding	FALSE	FALSE	IL6_Retina
ENSMUSG00000000127	-0.065004	4.37589	-1.07173	0.292629	0.615867	-5.90387	11836	TNFa	Retina	Fer	protein_coding	FALSE	FALSE	TNFa_Retina
ENSMUSG00000000127	-0.0099652	4.37589	-0.164298	0.87063	0.992801	-5.62644	21771	high_vs_ctrl	Retina	Fer	protein_coding	FALSE	FALSE	high_vs_ctrl_Retina
ENSMUSG00000000127	-0.0266025	4.37589	-0.392295	0.697693	0.947578	-6.15693	18341	IL6_vs_VEGF	Retina	Fer	protein_coding	FALSE	FALSE	IL6_vs_VEGF_Retina
ENSMUSG00000000127	0.097242	4.37589	1.60325	0.119658	0.460335	-4.99249	6475	IL6_vs_TNFa	Retina	Fer	protein_coding	FALSE	FALSE	IL6_vs_TNFa_Retina
ENSMUSG00000000127	0.0494927	4.37589	0.729849	0.471305	0.782597	-6.04962	15001	VEGF	Retina	Fer	protein_coding	FALSE	FALSE	VEGF_Retina
ENSMUSG00000000127	-0.123844	4.37589	-1.82628	0.078062	0.345632	-4.80349	5626	TNFa_vs_VEGF	Retina	Fer	protein_coding	FALSE	FALSE	TNFa_vs_VEGF_Retina
ENSMUSG00000000127	-0.317293	4.07631	-1.91152	0.0664559	0.232666	-5.17873	7115	TNFa_vs_VEGF	RPE	Fer	protein_coding	FALSE	FALSE	TNFa_vs_VEGF_RPE
ENSMUSG00000000127	0.0435716	4.07631	0.321491	0.75028	0.947556	-5.48977	19722	low_vs_ctrl	RPE	Fer	protein_coding	FALSE	FALSE	low_vs_ctrl_RPE
ENSMUSG00000000127	0.0191059	4.07631	0.115103	0.909203	0.999953	-6.11522	22417	IL6_vs_VEGF	RPE	Fer	protein_coding	FALSE	FALSE	IL6_vs_VEGF_RPE
ENSMUSG00000000127	-0.000617554	4.37589	-0.0101817	0.991946	0.998498	-5.51737	24744	low_vs_ctrl	Retina	Fer	protein_coding	FALSE	FALSE	low_vs_ctrl_Retina
ENSMUSG00000000127	0.140494	4.07631	0.846403	0.404665	0.999719	-5.02611	9209	VEGF	RPE	Fer	protein_coding	FALSE	FALSE	VEGF_RPE
ENSMUSG00000000127	0.336399	4.07631	2.4821	0.0194789	0.0943454	-4.03382	5143	IL6_vs_TNFa	RPE	Fer	protein_coding	FALSE	FALSE	IL6_vs_TNFa_RPE
ENSMUSG00000000127	0.174576	4.07631	1.22815	0.229842	0.667748	-5.61722	8574	IL6	RPE	Fer	protein_coding	FALSE	FALSE	IL6_RPE
ENSMUSG00000000127	-0.0149759	4.07631	-0.105357	0.916861	0.99695	-5.18953	22905	high_vs_low	RPE	Fer	protein_coding	FALSE	FALSE	high_vs_low_RPE
ENSMUSG00000000127	-0.161823	4.07631	-1.13844	0.264801	0.453119	-6.4827	14557	TNFa	RPE	Fer	protein_coding	FALSE	FALSE	TNFa_RPE
ENSMUSG00000000131	-0.105616	7.15048	-1.87346	0.0710579	0.32968	-4.72519	5369	TNFa_vs_VEGF	Retina	Xpo6	protein_coding	FALSE	FALSE	TNFa_vs_VEGF_Retina
ENSMUSG00000000131	-0.0485142	6.49688	-0.596619	0.555663	0.907019	-5.3799	15253	low_vs_ctrl	RPE	Xpo6	protein_coding	FALSE	FALSE	low_vs_ctrl_RPE
ENSMUSG00000000131	-0.0375456	6.49688	-0.377	0.709079	0.860141	-6.86606	20534	TNFa_vs_VEGF	RPE	Xpo6	protein_coding	FALSE	FALSE	TNFa_vs_VEGF_RPE
ENSMUSG00000000131	-0.0194706	6.49688	-0.228303	0.821107	0.94683	-6.32886	21602	IL6	RPE	Xpo6	protein_coding	FALSE	FALSE	IL6_RPE
ENSMUSG00000000131	0.0267758	7.15048	0.531024	0.599424	0.94414	-5.99308	15814	IL6	Retina	Xpo6	protein_coding	FALSE	FALSE	IL6_Retina
ENSMUSG00000000131	0.0140829	6.49688	0.17319	0.863776	0.935589	-6.86532	22998	IL6_vs_TNFa	RPE	Xpo6	protein_coding	FALSE	FALSE	IL6_vs_TNFa_RPE
ENSMUSG00000000131	-0.086953	7.15048	-1.72447	0.0952081	0.79853	-4.36381	2970	high_vs_ctrl	Retina	Xpo6	protein_coding	FALSE	FALSE	high_vs_ctrl_Retina
ENSMUSG00000000131	-0.0234626	6.49688	-0.235591	0.815503	0.999953	-6.09438	20229	IL6_vs_VEGF	RPE	Xpo6	protein_coding	FALSE	FALSE	IL6_vs_VEGF_RPE
ENSMUSG00000000131	-0.0335535	6.49688	-0.393433	0.697047	0.818759	-7.0553	21206	TNFa	RPE	Xpo6	protein_coding	FALSE	FALSE	TNFa_RPE
ENSMUSG00000000131	0.0965581	7.15048	1.91497	0.0653513	0.361898	-4.50223	4496	IL6_vs_TNFa	Retina	Xpo6	protein_coding	FALSE	FALSE	IL6_vs_TNFa_Retina
ENSMUSG00000000131	-0.00905738	7.15048	-0.160664	0.873465	0.977773	-6.22046	22245	IL6_vs_VEGF	Retina	Xpo6	protein_coding	FALSE	FALSE	IL6_vs_VEGF_Retina
ENSMUSG00000000131	0.078722	6.49688	0.790459	0.436053	0.999719	-5.06097	9986	VEGF	RPE	Xpo6	protein_coding	FALSE	FALSE	VEGF_RPE
ENSMUSG00000000131	-0.087206	7.15048	-1.72949	0.0942942	0.788412	-4.28743	2972	low_vs_ctrl	Retina	Xpo6	protein_coding	FALSE	FALSE	low_vs_ctrl_Retina
ENSMUSG00000000131	0.07473	6.49688	0.876248	0.388518	0.966349	-4.92082	10015	high_vs_low	RPE	Xpo6	protein_coding	FALSE	FALSE	high_vs_low_RPE
ENSMUSG00000000131	0.000252945	7.15048	0.00501648	0.996032	0.999219	-5.02241	24829	high_vs_low	Retina	Xpo6	protein_coding	FALSE	FALSE	high_vs_low_Retina
ENSMUSG00000000131	-0.0697824	7.15048	-1.38394	0.176877	0.49039	-5.53642	8983	TNFa	Retina	Xpo6	protein_coding	FALSE	FALSE	TNFa_Retina
ENSMUSG00000000131	0.0360861	7.15048	0.640113	0.527096	0.81085	-6.11014	16192	VEGF	Retina	Xpo6	protein_coding	FALSE	FALSE	VEGF_Retina
ENSMUSG00000000131	0.0262158	6.49688	0.307394	0.760869	0.963586	-4.78291	19668	high_vs_ctrl	RPE	Xpo6	protein_coding	FALSE	FALSE	high_vs_ctrl_RPE
ENSMUSG00000000134	0.0698245	5.79935	1.32513	0.195417	0.853428	-4.7785	5702	low_vs_ctrl	Retina	Tfe3	protein_coding	FALSE	FALSE	low_vs_ctrl_Retina
ENSMUSG00000000134	0.795948	5.74116	7.39727	5.38541e-08	2.7717e-06	8.38497	484	TNFa_vs_VEGF	RPE	Tfe3	protein_coding	TRUE	FALSE	TNFa_vs_VEGF_RPE
ENSMUSG00000000134	0.0751806	5.74116	0.698703	0.49063	0.974913	-5.88292	12530	IL6_vs_VEGF	RPE	Tfe3	protein_coding	FALSE	FALSE	IL6_vs_VEGF_RPE
ENSMUSG00000000134	-0.132394	5.79935	-2.51258	0.017765	0.209187	-3.38654	2115	IL6_vs_TNFa	Retina	Tfe3	protein_coding	FALSE	FALSE	IL6_vs_TNFa_Retina
ENSMUSG00000000134	0.797132	5.74116	8.651	2.567e-09	1.14186e-07	11.3189	560	TNFa	RPE	Tfe3	protein_coding	TRUE	FALSE	TNFa_RPE
ENSMUSG00000000134	0.0432739	5.79935	0.734549	0.46848	0.771956	-6.12022	15117	TNFa_vs_VEGF	Retina	Tfe3	protein_coding	FALSE	FALSE	TNFa_vs_VEGF_Retina
ENSMUSG00000000134	0.0193463	5.74116	0.209959	0.835254	0.989117	-5.17762	20994	high_vs_low	RPE	Tfe3	protein_coding	FALSE	FALSE	high_vs_low_RPE
ENSMUSG00000000134	0.0460839	5.79935	0.782249	0.440374	0.760993	-6.01075	14415	VEGF	Retina	Tfe3	protein_coding	FALSE	FALSE	VEGF_Retina
ENSMUSG00000000134	0.0205305	5.74116	0.190804	0.850087	0.999719	-5.28845	20843	VEGF	RPE	Tfe3	protein_coding	FALSE	FALSE	VEGF_RPE
ENSMUSG00000000134	0.15525	5.74116	1.68487	0.103379	0.842772	-4.34521	2927	high_vs_ctrl	RPE	Tfe3	protein_coding	FALSE	FALSE	high_vs_ctrl_RPE
ENSMUSG00000000134	0.0763648	5.74116	0.828761	0.414406	0.785249	-6.01401	13145	IL6	RPE	Tfe3	protein_coding	FALSE	FALSE	IL6_RPE
ENSMUSG00000000134	0.0476533	5.79935	0.904364	0.373213	0.937761	-5.2739	9913	high_vs_ctrl	Retina	Tfe3	protein_coding	FALSE	FALSE	high_vs_ctrl_Retina
ENSMUSG00000000134	-0.0221712	5.79935	-0.420766	0.677011	0.996796	-4.97004	16442	high_vs_low	Retina	Tfe3	protein_coding	FALSE	FALSE	high_vs_low_Retina
ENSMUSG00000000134	0.111529	5.79935	2.1166	0.042946	0.247899	-4.37149	4315	TNFa	Retina	Tfe3	protein_coding	FALSE	FALSE	TNFa_Retina
ENSMUSG00000000134	-0.0891205	5.79935	-1.51277	0.1411	0.655661	-5.1386	5360	IL6_vs_VEGF	Retina	Tfe3	protein_coding	FALSE	FALSE	IL6_vs_VEGF_Retina
ENSMUSG00000000134	-0.720767	5.74116	-8.20403	7.42096e-09	7.44486e-07	10.3696	248	IL6_vs_TNFa	RPE	Tfe3	protein_coding	TRUE	FALSE	IL6_vs_TNFa_RPE
ENSMUSG00000000134	0.135903	5.74116	1.5469	0.133368	0.733471	-4.53414	4528	low_vs_ctrl	RPE	Tfe3	protein_coding	FALSE	FALSE	low_vs_ctrl_RPE
ENSMUSG00000000134	-0.0208654	5.79935	-0.395983	0.695	0.962532	-6.05434	17978	IL6	Retina	Tfe3	protein_coding	FALSE	FALSE	IL6_Retina
ENSMUSG00000000142	0.389998	5.70997	2.15395	0.0402017	0.153358	-4.68436	6530	IL6_vs_TNFa	RPE	Axin2	protein_coding	FALSE	FALSE	IL6_vs_TNFa_RPE
ENSMUSG00000000142	-0.0791739	5.70997	-0.416925	0.679984	0.80709	-7.04556	20987	TNFa	RPE	Axin2	protein_coding	FALSE	FALSE	TNFa_RPE
ENSMUSG00000000142	0.109956	5.70997	0.579021	0.567309	0.972177	-5.07325	14505	high_vs_low	RPE	Axin2	protein_coding	FALSE	FALSE	high_vs_low_RPE
ENSMUSG00000000142	-0.0379548	5.2481	-0.601214	0.552342	0.996796	-4.91596	13368	high_vs_low	Retina	Axin2	protein_coding	FALSE	FALSE	high_vs_low_Retina
ENSMUSG00000000142	0.0471269	5.2481	0.746503	0.46134	0.949873	-5.27744	12098	low_vs_ctrl	Retina	Axin2	protein_coding	FALSE	FALSE	low_vs_ctrl_Retina
ENSMUSG00000000142	-0.345544	5.70997	-1.55823	0.130664	0.341715	-5.74477	9525	TNFa_vs_VEGF	RPE	Axin2	protein_coding	FALSE	FALSE	TNFa_vs_VEGF_RPE
ENSMUSG00000000142	0.0603749	5.2481	0.85539	0.399309	0.730629	-5.95219	13614	VEGF	Retina	Axin2	protein_coding	FALSE	FALSE	VEGF_Retina
ENSMUSG00000000142	-0.229139	5.70997	-1.26553	0.216346	0.790345	-4.85451	6818	low_vs_ctrl	RPE	Axin2	protein_coding	FALSE	FALSE	low_vs_ctrl_RPE
ENSMUSG00000000142	0.0444541	5.70997	0.200465	0.842599	0.999953	-6.10193	20878	IL6_vs_VEGF	RPE	Axin2	protein_coding	FALSE	FALSE	IL6_vs_VEGF_RPE
ENSMUSG00000000142	-0.0569409	5.2481	-0.901959	0.374468	0.684135	-6.06747	13633	TNFa	Retina	Axin2	protein_coding	FALSE	FALSE	TNFa_Retina
ENSMUSG00000000142	-0.119183	5.70997	-0.627611	0.535458	0.919189	-4.73166	14506	high_vs_ctrl	RPE	Axin2	protein_coding	FALSE	FALSE	high_vs_ctrl_RPE
ENSMUSG00000000142	-0.155271	5.2481	-2.19987	0.0358902	0.230857	-4.14258	3871	TNFa_vs_VEGF	Retina	Axin2	protein_coding	FALSE	FALSE	TNFa_vs_VEGF_Retina
ENSMUSG00000000142	0.00917211	5.2481	0.145289	0.885482	0.992801	-5.62911	22134	high_vs_ctrl	Retina	Axin2	protein_coding	FALSE	FALSE	high_vs_ctrl_Retina
ENSMUSG00000000142	0.310824	5.70997	1.63678	0.113119	0.516705	-5.07143	5451	IL6	RPE	Axin2	protein_coding	FALSE	FALSE	IL6_RPE
ENSMUSG00000000142	0.0902146	5.2481	1.42902	0.163622	0.727869	-5.15954	5599	IL6	Retina	Axin2	protein_coding	FALSE	FALSE	IL6_Retina
ENSMUSG00000000142	-0.00811506	5.2481	-0.114974	0.909254	0.982415	-6.22673	23051	IL6_vs_VEGF	Retina	Axin2	protein_coding	FALSE	FALSE	IL6_vs_VEGF_Retina
ENSMUSG00000000142	0.376326	5.70997	1.69704	0.10103	0.999719	-4.24151	2138	VEGF	RPE	Axin2	protein_coding	FALSE	FALSE	VEGF_RPE
ENSMUSG00000000142	0.147155	5.2481	2.33098	0.0268711	0.251355	-3.74747	2663	IL6_vs_TNFa	Retina	Axin2	protein_coding	FALSE	FALSE	IL6_vs_TNFa_Retina
ENSMUSG00000000148	0.136364	5.17897	2.81668	0.00861698	0.152963	-2.74542	1403	IL6_vs_TNFa	Retina	Brat1	protein_coding	FALSE	FALSE	IL6_vs_TNFa_Retina
ENSMUSG00000000148	-0.0259867	5.17897	-0.536768	0.595499	0.996796	-4.93741	14382	high_vs_low	Retina	Brat1	protein_coding	FALSE	FALSE	high_vs_low_Retina
ENSMUSG00000000148	0.0437771	5.17897	0.904239	0.373278	0.937793	-5.274	9915	high_vs_ctrl	Retina	Brat1	protein_coding	FALSE	FALSE	high_vs_ctrl_Retina
ENSMUSG00000000148	0.0931207	4.59104	0.859048	0.397772	0.640111	-6.56498	15479	TNFa_vs_VEGF	RPE	Brat1	protein_coding	FALSE	FALSE	TNFa_vs_VEGF_RPE
ENSMUSG00000000148	-0.0524706	5.17897	-0.969386	0.340324	0.687761	-5.85107	12326	VEGF	Retina	Brat1	protein_coding	FALSE	FALSE	VEGF_Retina
ENSMUSG00000000148	0.181046	4.59104	1.95034	0.0614408	0.176243	-5.30113	8684	TNFa	RPE	Brat1	protein_coding	FALSE	FALSE	TNFa_RPE
ENSMUSG00000000148	0.0697638	5.17897	1.44101	0.160234	0.837738	-4.64889	4760	low_vs_ctrl	Retina	Brat1	protein_coding	FALSE	FALSE	low_vs_ctrl_Retina
ENSMUSG00000000148	-0.0193415	5.17897	-0.35733	0.723417	0.899429	-6.32493	20034	TNFa_vs_VEGF	Retina	Brat1	protein_coding	FALSE	FALSE	TNFa_vs_VEGF_Retina
ENSMUSG00000000148	0.090539	5.17897	1.87013	0.0715342	0.612974	-4.5068	2907	IL6	Retina	Brat1	protein_coding	FALSE	FALSE	IL6_Retina
ENSMUSG00000000148	-0.0519309	4.59104	-0.586736	0.562188	0.907019	-5.38496	15430	low_vs_ctrl	RPE	Brat1	protein_coding	FALSE	FALSE	low_vs_ctrl_RPE
ENSMUSG00000000148	0.0461465	4.59104	0.497117	0.623075	0.937021	-4.75667	16557	high_vs_ctrl	RPE	Brat1	protein_coding	FALSE	FALSE	high_vs_ctrl_RPE
ENSMUSG00000000148	-0.310991	4.59104	-3.5137	0.00155506	0.0148128	-1.66525	2615	IL6_vs_TNFa	RPE	Brat1	protein_coding	TRUE	FALSE	IL6_vs_TNFa_RPE
ENSMUSG00000000148	0.186003	4.59104	1.7159	0.0974765	0.999719	-4.21925	2066	VEGF	RPE	Brat1	protein_coding	FALSE	FALSE	VEGF_RPE
ENSMUSG00000000148	-0.217871	4.59104	-2.00988	0.0543911	0.603947	-4.26742	2241	IL6_vs_VEGF	RPE	Brat1	protein_coding	FALSE	FALSE	IL6_vs_VEGF_RPE
ENSMUSG00000000148	-0.0458254	5.17897	-0.946546	0.351647	0.667987	-6.02705	13111	TNFa	Retina	Brat1	protein_coding	FALSE	FALSE	TNFa_Retina
ENSMUSG00000000148	0.117023	5.17897	2.16198	0.0389607	0.423768	-4.08232	2290	IL6_vs_VEGF	Retina	Brat1	protein_coding	FALSE	FALSE	IL6_vs_VEGF_Retina
ENSMUSG00000000148	0.0980773	4.59104	1.05655	0.299951	0.953706	-4.80023	7832	high_vs_low	RPE	Brat1	protein_coding	FALSE	FALSE	high_vs_low_RPE
ENSMUSG00000000148	-0.129945	4.59104	-1.39984	0.172789	0.603248	-5.40421	7135	IL6	RPE	Brat1	protein_coding	FALSE	FALSE	IL6_RPE
ENSMUSG00000000149	-0.3111	6.66427	-3.22715	0.00323368	0.0258094	-2.36224	3121	IL6_vs_TNFa	RPE	Gna12	protein_coding	TRUE	FALSE	IL6_vs_TNFa_RPE
ENSMUSG00000000149	0.0514912	5.38777	0.50291	0.618805	0.974884	-5.52465	15811	high_vs_ctrl	Retina	Gna12	protein_coding	FALSE	FALSE	high_vs_ctrl_Retina
ENSMUSG00000000149	-0.039384	5.38777	-0.38466	0.70328	0.900036	-6.14103	19464	IL6_vs_TNFa	Retina	Gna12	protein_coding	FALSE	FALSE	IL6_vs_TNFa_Retina
ENSMUSG00000000149	0.209252	5.38777	2.04375	0.0501036	0.26657	-4.50432	4682	TNFa	Retina	Gna12	protein_coding	FALSE	FALSE	TNFa_Retina
ENSMUSG00000000149	0.176592	6.66427	1.7466	0.0919178	0.473454	-4.9028	4836	IL6	RPE	Gna12	protein_coding	FALSE	FALSE	IL6_RPE
ENSMUSG00000000149	0.326884	6.66427	2.76864	0.00997953	0.0686398	-3.47285	3621	TNFa_vs_VEGF	RPE	Gna12	protein_coding	FALSE	FALSE	TNFa_vs_VEGF_RPE
ENSMUSG00000000149	0.169868	5.38777	1.65908	0.107817	0.6533	-4.83697	4111	IL6	Retina	Gna12	protein_coding	FALSE	FALSE	IL6_Retina
ENSMUSG00000000149	-0.0379269	5.38777	-0.370429	0.71374	0.996796	-4.98178	17367	high_vs_low	Retina	Gna12	protein_coding	FALSE	FALSE	high_vs_low_Retina
ENSMUSG00000000149	-0.0393958	6.66427	-0.408667	0.685963	0.934479	-5.46197	18283	low_vs_ctrl	RPE	Gna12	protein_coding	FALSE	FALSE	low_vs_ctrl_RPE
ENSMUSG00000000149	0.487692	6.66427	4.82357	4.73418e-05	0.000633343	1.5182	1862	TNFa	RPE	Gna12	protein_coding	TRUE	FALSE	TNFa_RPE
ENSMUSG00000000149	0.0894181	5.38777	0.873338	0.389613	0.925529	-5.19028	10482	low_vs_ctrl	Retina	Gna12	protein_coding	FALSE	FALSE	low_vs_ctrl_Retina
ENSMUSG00000000149	-0.0332762	6.66427	-0.329122	0.744568	0.980837	-5.15447	18901	high_vs_low	RPE	Gna12	protein_coding	FALSE	FALSE	high_vs_low_RPE
ENSMUSG00000000149	-0.0802344	5.38777	-0.700911	0.488914	0.784517	-6.14407	15524	TNFa_vs_VEGF	Retina	Gna12	protein_coding	FALSE	FALSE	TNFa_vs_VEGF_Retina
ENSMUSG00000000149	0.0157836	6.66427	0.133684	0.89463	0.999953	-6.11294	22067	IL6_vs_VEGF	RPE	Gna12	protein_coding	FALSE	FALSE	IL6_vs_VEGF_RPE
ENSMUSG00000000149	-0.119618	5.38777	-1.04496	0.304626	0.788961	-5.70024	9618	IL6_vs_VEGF	Retina	Gna12	protein_coding	FALSE	FALSE	IL6_vs_VEGF_Retina
ENSMUSG00000000149	-0.072672	6.66427	-0.71877	0.478372	0.899203	-4.71091	13252	high_vs_ctrl	RPE	Gna12	protein_coding	FALSE	FALSE	high_vs_ctrl_RPE
ENSMUSG00000000149	0.25156	5.38777	2.19757	0.0360701	0.243008	-4.08284	3636	VEGF	Retina	Gna12	protein_coding	FALSE	FALSE	VEGF_Retina
ENSMUSG00000000149	0.127532	6.66427	1.08017	0.289489	0.999719	-4.85667	6441	VEGF	RPE	Gna12	protein_coding	FALSE	FALSE	VEGF_RPE
ENSMUSG00000000154	1.92958	-3.26462	2.44588	0.0207161	0.646656	-3.18467	797	low_vs_ctrl	Retina	Slc22a18	protein_coding	FALSE	FALSE	low_vs_ctrl_Retina
ENSMUSG00000000154	-0.662264	-3.26462	-0.839466	0.408037	0.996796	-4.81657	9711	high_vs_low	Retina	Slc22a18	protein_coding	FALSE	FALSE	high_vs_low_Retina
ENSMUSG00000000154	-0.139283	3.81583	-0.686463	0.498194	0.976474	-5.89114	12709	IL6_vs_VEGF	RPE	Slc22a18	protein_coding	FALSE	FALSE	IL6_vs_VEGF_RPE
ENSMUSG00000000154	0.525031	-3.26462	0.665514	0.510952	0.922517	-5.91473	13791	IL6	Retina	Slc22a18	protein_coding	FALSE	FALSE	IL6_Retina
ENSMUSG00000000154	1.26732	-3.26462	1.60641	0.118959	0.821307	-4.52456	3606	high_vs_ctrl	Retina	Slc22a18	protein_coding	FALSE	FALSE	high_vs_ctrl_Retina
ENSMUSG00000000154	0.345191	3.81583	2.08365	0.0466509	0.620866	-3.78579	1871	low_vs_ctrl	RPE	Slc22a18	protein_coding	FALSE	FALSE	low_vs_ctrl_RPE
ENSMUSG00000000154	-1.07659	-3.26462	-1.22058	0.232024	0.735507	-5.51096	7683	IL6_vs_VEGF	Retina	Slc22a18	protein_coding	FALSE	FALSE	IL6_vs_VEGF_Retina
ENSMUSG00000000154	-0.750655	3.81583	-3.69964	0.000958531	0.0117447	-1.25135	2033	TNFa_vs_VEGF	RPE	Slc22a18	protein_coding	TRUE	FALSE	TNFa_vs_VEGF_RPE
ENSMUSG00000000154	0.611372	3.81583	3.69038	0.000982063	0.0104143	-1.22453	2349	IL6_vs_TNFa	RPE	Slc22a18	protein_coding	TRUE	FALSE	IL6_vs_TNFa_RPE
ENSMUSG00000000154	0.263351	3.81583	1.51567	0.141064	0.842772	-4.42619	4136	high_vs_ctrl	RPE	Slc22a18	protein_coding	FALSE	FALSE	high_vs_ctrl_RPE
ENSMUSG00000000154	0.939353	-3.26462	1.06499	0.295619	0.648456	-5.75717	11356	VEGF	Retina	Slc22a18	protein_coding	FALSE	FALSE	VEGF_Retina
ENSMUSG00000000154	0.186636	-3.26462	0.236574	0.814641	0.931072	-6.44434	21795	TNFa	Retina	Slc22a18	protein_coding	FALSE	FALSE	TNFa_Retina
ENSMUSG00000000154	-0.169632	3.81583	-0.836041	0.410368	0.999719	-5.03273	9352	VEGF	RPE	Slc22a18	protein_coding	FALSE	FALSE	VEGF_RPE
ENSMUSG00000000154	0.338395	-3.26462	0.42894	0.671119	0.885553	-6.12324	18878	IL6_vs_TNFa	Retina	Slc22a18	protein_coding	FALSE	FALSE	IL6_vs_TNFa_Retina
ENSMUSG00000000154	-0.0818404	3.81583	-0.471017	0.64136	0.972177	-5.11372	16397	high_vs_low	RPE	Slc22a18	protein_coding	FALSE	FALSE	high_vs_low_RPE
ENSMUSG00000000154	-0.227075	3.81583	-1.30688	0.202122	0.637561	-5.52257	7896	IL6	RPE	Slc22a18	protein_coding	FALSE	FALSE	IL6_RPE
ENSMUSG00000000154	-0.838447	3.81583	-4.82552	4.70921e-05	0.000631359	1.52343	1858	TNFa	RPE	Slc22a18	protein_coding	TRUE	FALSE	TNFa_RPE
ENSMUSG00000000154	-1.41498	-3.26462	-1.60423	0.119439	0.426099	-5.15033	6982	TNFa_vs_VEGF	Retina	Slc22a18	protein_coding	FALSE	FALSE	TNFa_vs_VEGF_Retina
ENSMUSG00000000157	0.257358	-5.38646	0.961782	0.344066	0.996796	-4.75364	8180	high_vs_low	Retina	Itgb2l	protein_coding	FALSE	FALSE	high_vs_low_Retina
ENSMUSG00000000157	-0.197705	-4.21544	-0.277319	0.783619	0.984871	-5.16578	19815	high_vs_low	RPE	Itgb2l	protein_coding	FALSE	FALSE	high_vs_low_RPE
ENSMUSG00000000157	0.0576559	-5.38646	0.215468	0.830903	0.976128	-6.10858	21203	IL6	Retina	Itgb2l	protein_coding	FALSE	FALSE	IL6_Retina
ENSMUSG00000000157	0.315349	-5.38646	1.1785	0.248124	0.609244	-5.54084	10145	IL6_vs_TNFa	Retina	Itgb2l	protein_coding	FALSE	FALSE	IL6_vs_TNFa_Retina
ENSMUSG00000000157	-0.239072	-4.21544	-0.335344	0.739922	0.921087	-6.29861	20009	IL6	RPE	Itgb2l	protein_coding	FALSE	FALSE	IL6_RPE
ENSMUSG00000000157	0.0174167	-5.38646	0.0650884	0.948548	0.997841	-5.51557	23575	low_vs_ctrl	Retina	Itgb2l	protein_coding	FALSE	FALSE	low_vs_ctrl_Retina
ENSMUSG00000000157	-0.112585	-5.38646	-0.376327	0.709398	0.900209	-6.24304	19630	VEGF	Retina	Itgb2l	protein_coding	FALSE	FALSE	VEGF_Retina
ENSMUSG00000000157	-0.257693	-5.38646	-0.963032	0.34345	0.661548	-6.01165	12930	TNFa	Retina	Itgb2l	protein_coding	FALSE	FALSE	TNFa_Retina
ENSMUSG00000000157	0.767258	-4.21544	0.921622	0.364775	0.951842	-5.70901	9539	IL6_vs_VEGF	RPE	Itgb2l	protein_coding	FALSE	FALSE	IL6_vs_VEGF_RPE
ENSMUSG00000000157	1.79923	-4.21544	2.16122	0.0395826	0.169387	-4.72604	5821	TNFa_vs_VEGF	RPE	Itgb2l	protein_coding	FALSE	FALSE	TNFa_vs_VEGF_RPE
ENSMUSG00000000157	0.112251	-5.38646	0.375209	0.71022	0.893445	-6.31837	19800	TNFa_vs_VEGF	Retina	Itgb2l	protein_coding	FALSE	FALSE	TNFa_vs_VEGF_Retina
ENSMUSG00000000157	0.274775	-5.38646	1.02687	0.312924	0.919568	-5.17047	8473	high_vs_ctrl	Retina	Itgb2l	protein_coding	FALSE	FALSE	high_vs_ctrl_Retina
ENSMUSG00000000157	-1.03197	-4.21544	-1.51819	0.14043	0.346086	-5.74614	10107	IL6_vs_TNFa	RPE	Itgb2l	protein_coding	FALSE	FALSE	IL6_vs_TNFa_RPE
ENSMUSG00000000157	-0.771335	-4.21544	-1.13475	0.266317	0.815583	-4.98441	8134	low_vs_ctrl	RPE	Itgb2l	protein_coding	FALSE	FALSE	low_vs_ctrl_RPE
ENSMUSG00000000157	0.7929	-4.21544	1.11219	0.275726	0.463978	-6.51177	14803	TNFa	RPE	Itgb2l	protein_coding	FALSE	FALSE	TNFa_RPE
ENSMUSG00000000157	-0.96904	-4.21544	-1.35926	0.185155	0.842772	-4.49534	5427	high_vs_ctrl	RPE	Itgb2l	protein_coding	FALSE	FALSE	high_vs_ctrl_RPE
ENSMUSG00000000157	0.4276	-5.38646	1.42929	0.163546	0.681943	-5.25205	5974	IL6_vs_VEGF	Retina	Itgb2l	protein_coding	FALSE	FALSE	IL6_vs_VEGF_Retina
ENSMUSG00000000157	-1.20404	-4.21544	-1.44627	0.159451	0.999719	-4.51896	3428	VEGF	RPE	Itgb2l	protein_coding	FALSE	FALSE	VEGF_RPE
ENSMUSG00000000167	-0.0619509	2.23942	-0.453438	0.65359	0.956065	-6.03043	17029	IL6	Retina	Pih1d2	protein_coding	FALSE	FALSE	IL6_Retina
ENSMUSG00000000167	-0.131781	0.274359	-0.676865	0.50417	0.833612	-6.1266	15064	IL6	RPE	Pih1d2	protein_coding	FALSE	FALSE	IL6_RPE
ENSMUSG00000000167	0.385317	0.274359	2.0757	0.0474352	0.170581	-4.83002	6927	IL6_vs_TNFa	RPE	Pih1d2	protein_coding	FALSE	FALSE	IL6_vs_TNFa_RPE
ENSMUSG00000000167	0.264459	0.274359	1.16321	0.25478	0.915552	-5.47036	6930	IL6_vs_VEGF	RPE	Pih1d2	protein_coding	FALSE	FALSE	IL6_vs_VEGF_RPE
ENSMUSG00000000167	0.165674	0.274359	0.850949	0.402178	0.967757	-4.93608	10329	high_vs_low	RPE	Pih1d2	protein_coding	FALSE	FALSE	high_vs_low_RPE
ENSMUSG00000000167	-0.517098	0.274359	-2.65597	0.013029	0.0587213	-3.90466	5527	TNFa	RPE	Pih1d2	protein_coding	FALSE	FALSE	TNFa_RPE
ENSMUSG00000000167	-0.262216	2.23942	-1.71662	0.0966543	0.580929	-4.839	4144	IL6_vs_VEGF	Retina	Pih1d2	protein_coding	FALSE	FALSE	IL6_vs_VEGF_Retina
ENSMUSG00000000167	-0.166634	2.23942	-1.21964	0.232373	0.895217	-4.9835	6392	high_vs_ctrl	Retina	Pih1d2	protein_coding	FALSE	FALSE	high_vs_ctrl_Retina
ENSMUSG00000000167	-0.120858	0.274359	-0.531589	0.599298	0.790453	-6.7945	18886	TNFa_vs_VEGF	RPE	Pih1d2	protein_coding	FALSE	FALSE	TNFa_vs_VEGF_RPE
ENSMUSG00000000167	-0.038425	2.23942	-0.281244	0.780509	0.996796	-4.99896	19043	high_vs_low	Retina	Pih1d2	protein_coding	FALSE	FALSE	high_vs_low_Retina
ENSMUSG00000000167	-0.0614159	2.23942	-0.402065	0.690568	0.883861	-6.30793	19462	TNFa_vs_VEGF	Retina	Pih1d2	protein_coding	FALSE	FALSE	TNFa_vs_VEGF_Retina
ENSMUSG00000000167	-0.2008	2.23942	-1.46971	0.152346	0.510483	-5.18048	7434	IL6_vs_TNFa	Retina	Pih1d2	protein_coding	FALSE	FALSE	IL6_vs_TNFa_Retina
ENSMUSG00000000167	0.018542	0.274359	0.095237	0.92482	0.988319	-4.79771	23303	high_vs_ctrl	RPE	Pih1d2	protein_coding	FALSE	FALSE	high_vs_ctrl_RPE
ENSMUSG00000000167	-0.147132	0.274359	-0.792597	0.434826	0.874862	-5.26276	12358	low_vs_ctrl	RPE	Pih1d2	protein_coding	FALSE	FALSE	low_vs_ctrl_RPE
ENSMUSG00000000167	0.16184	2.23942	1.0595	0.29807	0.650966	-5.76278	11406	VEGF	Retina	Pih1d2	protein_coding	FALSE	FALSE	VEGF_Retina
ENSMUSG00000000167	-0.128209	2.23942	-0.938398	0.355747	0.914216	-5.14059	9687	low_vs_ctrl	Retina	Pih1d2	protein_coding	FALSE	FALSE	low_vs_ctrl_Retina
ENSMUSG00000000167	-0.230566	0.274359	-1.01414	0.319396	0.999719	-4.90834	7106	VEGF	RPE	Pih1d2	protein_coding	FALSE	FALSE	VEGF_RPE
ENSMUSG00000000167	0.138849	2.23942	1.01628	0.317855	0.638598	-5.96019	12396	TNFa	Retina	Pih1d2	protein_coding	FALSE	FALSE	TNFa_Retina
ENSMUSG00000000168	-0.197595	6.65128	-2.30442	0.0290088	0.105555	-4.63649	6843	TNFa	RPE	Dlat	protein_coding	FALSE	FALSE	TNFa_RPE
ENSMUSG00000000168	0.0120236	5.95528	0.297511	0.768185	0.971529	-6.08787	19694	IL6	Retina	Dlat	protein_coding	FALSE	FALSE	IL6_Retina
ENSMUSG00000000168	-0.112972	6.65128	-1.31751	0.198585	0.928826	-4.59053	5298	high_vs_low	RPE	Dlat	protein_coding	FALSE	FALSE	high_vs_low_RPE
ENSMUSG00000000168	-0.135761	6.65128	-1.58329	0.124839	0.536112	-5.15035	5800	IL6	RPE	Dlat	protein_coding	FALSE	FALSE	IL6_RPE
ENSMUSG00000000168	0.0591165	5.95528	1.46277	0.154225	0.512753	-5.18987	7491	IL6_vs_TNFa	Retina	Dlat	protein_coding	FALSE	FALSE	IL6_vs_TNFa_Retina
ENSMUSG00000000168	0.0988801	6.65128	1.20945	0.236827	0.803054	-4.91174	7346	low_vs_ctrl	RPE	Dlat	protein_coding	FALSE	FALSE	low_vs_ctrl_RPE
ENSMUSG00000000168	-0.0738598	5.95528	-1.82758	0.0778618	0.996796	-4.10463	1836	high_vs_low	Retina	Dlat	protein_coding	FALSE	FALSE	high_vs_low_Retina
ENSMUSG00000000168	-0.176744	6.65128	-1.76514	0.0886924	0.274891	-5.42441	8037	TNFa_vs_VEGF	RPE	Dlat	protein_coding	FALSE	FALSE	TNFa_vs_VEGF_RPE
ENSMUSG00000000168	-0.0677916	5.95528	-1.50034	0.144277	0.469276	-5.29979	7658	TNFa_vs_VEGF	Retina	Dlat	protein_coding	FALSE	FALSE	TNFa_vs_VEGF_Retina
ENSMUSG00000000168	-0.00867514	5.95528	-0.191995	0.849077	0.976368	-6.21497	21662	IL6_vs_VEGF	Retina	Dlat	protein_coding	FALSE	FALSE	IL6_vs_VEGF_Retina
ENSMUSG00000000168	0.0714905	5.95528	1.76895	0.0873606	0.779983	-4.23392	2790	low_vs_ctrl	Retina	Dlat	protein_coding	FALSE	FALSE	low_vs_ctrl_Retina
ENSMUSG00000000168	-0.053161	5.95528	-1.17654	0.248894	0.603643	-5.63736	10270	VEGF	Retina	Dlat	protein_coding	FALSE	FALSE	VEGF_Retina
ENSMUSG00000000168	-0.00236929	5.95528	-0.0586255	0.95365	0.993359	-5.63711	23911	high_vs_ctrl	Retina	Dlat	protein_coding	FALSE	FALSE	high_vs_ctrl_Retina
ENSMUSG00000000168	0.061834	6.65128	0.756325	0.455913	0.683732	-6.59036	16610	IL6_vs_TNFa	RPE	Dlat	protein_coding	FALSE	FALSE	IL6_vs_TNFa_RPE
ENSMUSG00000000168	-0.11491	6.65128	-1.1476	0.261061	0.919765	-5.48731	7069	IL6_vs_VEGF	RPE	Dlat	protein_coding	FALSE	FALSE	IL6_vs_VEGF_RPE
ENSMUSG00000000168	-0.0470928	5.95528	-1.16526	0.253357	0.578492	-5.80266	10909	TNFa	Retina	Dlat	protein_coding	FALSE	FALSE	TNFa_Retina
ENSMUSG00000000168	-0.133824	6.65128	-1.3365	0.192388	0.999719	-4.62901	4151	VEGF	RPE	Dlat	protein_coding	FALSE	FALSE	VEGF_RPE
ENSMUSG00000000168	-0.0140918	6.65128	-0.164343	0.870668	0.980483	-4.7946	22114	high_vs_ctrl	RPE	Dlat	protein_coding	FALSE	FALSE	high_vs_ctrl_RPE
ENSMUSG00000000171	0.0608272	6.89811	0.623887	0.537865	0.704021	-6.93575	19031	TNFa	RPE	Sdhd	protein_coding	FALSE	FALSE	TNFa_RPE
ENSMUSG00000000171	-0.065989	6.89811	-0.579602	0.566922	0.985624	-5.95693	14328	IL6_vs_VEGF	RPE	Sdhd	protein_coding	FALSE	FALSE	IL6_vs_VEGF_RPE
ENSMUSG00000000171	0.0348236	6.89811	0.305867	0.76202	0.886425	-6.8909	21414	TNFa_vs_VEGF	RPE	Sdhd	protein_coding	FALSE	FALSE	TNFa_vs_VEGF_RPE
ENSMUSG00000000171	0.0555904	5.13012	0.932575	0.358696	0.696207	-5.95824	12834	TNFa_vs_VEGF	Retina	Sdhd	protein_coding	FALSE	FALSE	TNFa_vs_VEGF_Retina
ENSMUSG00000000171	-0.0661729	5.13012	-1.24114	0.224447	0.86609	-4.86654	6454	low_vs_ctrl	Retina	Sdhd	protein_coding	FALSE	FALSE	low_vs_ctrl_Retina
ENSMUSG00000000171	-0.157566	6.89811	-1.6161	0.117537	0.842772	-4.37885	3372	high_vs_ctrl	RPE	Sdhd	protein_coding	FALSE	FALSE	high_vs_ctrl_RPE
ENSMUSG00000000171	0.0558183	5.13012	0.936399	0.356758	0.699971	-5.88155	12692	VEGF	Retina	Sdhd	protein_coding	FALSE	FALSE	VEGF_Retina
ENSMUSG00000000171	-0.049542	5.13012	-0.929208	0.360409	0.70669	-5.79182	12704	IL6_vs_TNFa	Retina	Sdhd	protein_coding	FALSE	FALSE	IL6_vs_TNFa_Retina
ENSMUSG00000000171	0.110199	5.13012	2.06689	0.0477233	0.260985	-4.4625	4555	TNFa	Retina	Sdhd	protein_coding	FALSE	FALSE	TNFa_Retina
ENSMUSG00000000171	-0.100813	6.89811	-1.08447	0.287612	0.527726	-6.29021	13576	IL6_vs_TNFa	RPE	Sdhd	protein_coding	FALSE	FALSE	IL6_vs_TNFa_RPE
ENSMUSG00000000171	-0.0399854	6.89811	-0.410118	0.68491	0.905422	-6.27072	18843	IL6	RPE	Sdhd	protein_coding	FALSE	FALSE	IL6_RPE
ENSMUSG00000000171	-0.066136	6.89811	-0.580894	0.566063	0.999719	-5.17132	13387	VEGF	RPE	Sdhd	protein_coding	FALSE	FALSE	VEGF_RPE
ENSMUSG00000000171	-0.0649632	5.13012	-1.21845	0.232819	0.895217	-4.98475	6402	high_vs_ctrl	Retina	Sdhd	protein_coding	FALSE	FALSE	high_vs_ctrl_Retina
ENSMUSG00000000171	0.060657	5.13012	1.13768	0.264515	0.82078	-5.5075	8024	IL6	Retina	Sdhd	protein_coding	FALSE	FALSE	IL6_Retina
ENSMUSG00000000171	0.00120969	5.13012	0.022689	0.982053	0.996796	-5.02226	24537	high_vs_low	Retina	Sdhd	protein_coding	FALSE	FALSE	high_vs_low_Retina
ENSMUSG00000000171	0.00604838	5.13012	0.101467	0.919874	0.984408	-6.22818	23277	IL6_vs_VEGF	Retina	Sdhd	protein_coding	FALSE	FALSE	IL6_vs_VEGF_Retina
ENSMUSG00000000171	-0.065426	6.89811	-0.703809	0.487494	0.89035	-5.31976	13639	low_vs_ctrl	RPE	Sdhd	protein_coding	FALSE	FALSE	low_vs_ctrl_RPE
ENSMUSG00000000171	-0.0921396	6.89811	-0.945049	0.352899	0.960286	-4.87723	9153	high_vs_low	RPE	Sdhd	protein_coding	FALSE	FALSE	high_vs_low_RPE
ENSMUSG00000000182	-0.0662831	-1.69788	-0.129163	0.898116	0.966706	-6.20607	23141	IL6_vs_TNFa	Retina	Fgf23	protein_coding	FALSE	FALSE	IL6_vs_TNFa_Retina
ENSMUSG00000000182	0.507405	-3.83331	0.549808	0.586908	0.913103	-5.40314	16006	low_vs_ctrl	RPE	Fgf23	protein_coding	FALSE	FALSE	low_vs_ctrl_RPE
ENSMUSG00000000182	2.81551	-3.83331	2.49096	0.0190891	0.380712	-3.37424	1249	IL6_vs_VEGF	RPE	Fgf23	protein_coding	FALSE	FALSE	IL6_vs_VEGF_RPE
ENSMUSG00000000182	2.99191	-3.83331	2.64703	0.0133048	0.083293	-3.73892	3979	TNFa_vs_VEGF	RPE	Fgf23	protein_coding	FALSE	FALSE	TNFa_vs_VEGF_RPE
ENSMUSG00000000182	0.574299	-3.83331	0.593333	0.557828	0.85541	-6.17916	16243	IL6	RPE	Fgf23	protein_coding	FALSE	FALSE	IL6_RPE
ENSMUSG00000000182	-0.176402	-3.83331	-0.191143	0.849824	0.928755	-6.86197	22793	IL6_vs_TNFa	RPE	Fgf23	protein_coding	FALSE	FALSE	IL6_vs_TNFa_RPE
ENSMUSG00000000182	1.59866	-3.83331	1.65165	0.110031	0.842772	-4.36159	3136	high_vs_ctrl	RPE	Fgf23	protein_coding	FALSE	FALSE	high_vs_ctrl_RPE
ENSMUSG00000000182	1.09126	-3.83331	1.12742	0.269346	0.950658	-4.74728	7056	high_vs_low	RPE	Fgf23	protein_coding	FALSE	FALSE	high_vs_low_RPE
ENSMUSG00000000182	-1.14995	-3.83331	-1.0174	0.317871	0.999719	-4.90586	7074	VEGF	RPE	Fgf23	protein_coding	FALSE	FALSE	VEGF_RPE
ENSMUSG00000000182	0.146899	-1.69788	0.286256	0.776706	0.996796	-4.99812	18956	high_vs_low	Retina	Fgf23	protein_coding	FALSE	FALSE	high_vs_low_Retina
ENSMUSG00000000182	0.750701	-3.83331	0.775581	0.444644	0.626546	-6.82837	17678	TNFa	RPE	Fgf23	protein_coding	FALSE	FALSE	TNFa_RPE
ENSMUSG00000000182	-0.360767	-1.69788	-0.628792	0.53438	0.808467	-6.19155	16465	TNFa_vs_VEGF	Retina	Fgf23	protein_coding	FALSE	FALSE	TNFa_vs_VEGF_Retina
ENSMUSG00000000182	-0.128058	-1.69788	-0.249542	0.804691	0.992801	-5.61049	20159	high_vs_ctrl	Retina	Fgf23	protein_coding	FALSE	FALSE	high_vs_ctrl_Retina
ENSMUSG00000000182	-0.404619	-1.69788	-0.788462	0.436789	0.904747	-5.82822	12025	IL6	Retina	Fgf23	protein_coding	FALSE	FALSE	IL6_Retina
ENSMUSG00000000182	-0.42705	-1.69788	-0.744318	0.46264	0.868573	-5.9603	13266	IL6_vs_VEGF	Retina	Fgf23	protein_coding	FALSE	FALSE	IL6_vs_VEGF_Retina
ENSMUSG00000000182	-0.338336	-1.69788	-0.659299	0.514877	0.784247	-6.2547	16354	TNFa	Retina	Fgf23	protein_coding	FALSE	FALSE	TNFa_Retina
ENSMUSG00000000182	-0.274958	-1.69788	-0.535797	0.596162	0.968816	-5.39314	15176	low_vs_ctrl	Retina	Fgf23	protein_coding	FALSE	FALSE	low_vs_ctrl_Retina
ENSMUSG00000000182	0.169331	-1.69788	0.295132	0.769984	0.921752	-6.27022	20808	VEGF	Retina	Fgf23	protein_coding	FALSE	FALSE	VEGF_Retina
ENSMUSG00000000183	-0.736906	0.656361	-2.58876	0.0152413	0.0658331	-4.04952	5767	TNFa	RPE	Fgf6	protein_coding	FALSE	FALSE	TNFa_RPE
ENSMUSG00000000183	0.701238	0.656361	2.5837	0.0154213	0.529101	-2.95748	722	low_vs_ctrl	RPE	Fgf6	protein_coding	FALSE	FALSE	low_vs_ctrl_RPE
ENSMUSG00000000183	-0.527861	0.656361	-1.588	0.123768	0.785517	-4.93312	3915	IL6_vs_VEGF	RPE	Fgf6	protein_coding	FALSE	FALSE	IL6_vs_VEGF_RPE
ENSMUSG00000000183	0.254543	0.656361	0.894213	0.379001	0.870098	-4.66365	10850	high_vs_ctrl	RPE	Fgf6	protein_coding	FALSE	FALSE	high_vs_ctrl_RPE
ENSMUSG00000000183	-0.278945	-5.21281	-0.69503	0.492537	0.917181	-5.89525	13374	IL6	Retina	Fgf6	protein_coding	FALSE	FALSE	IL6_Retina
ENSMUSG00000000183	-0.141351	-5.21281	-0.352196	0.727223	0.908448	-6.15286	19938	IL6_vs_TNFa	Retina	Fgf6	protein_coding	FALSE	FALSE	IL6_vs_TNFa_Retina
ENSMUSG00000000183	0.829737	0.656361	3.05715	0.00494606	0.0354755	-2.76343	3473	IL6_vs_TNFa	RPE	Fgf6	protein_coding	TRUE	FALSE	IL6_vs_TNFa_RPE
ENSMUSG00000000183	0.173997	0.656361	0.523447	0.604874	0.999719	-5.19587	14447	VEGF	RPE	Fgf6	protein_coding	FALSE	FALSE	VEGF_RPE
ENSMUSG00000000183	-0.153659	-5.21281	-0.382865	0.704597	0.985626	-5.45378	17807	low_vs_ctrl	Retina	Fgf6	protein_coding	FALSE	FALSE	low_vs_ctrl_Retina
ENSMUSG00000000183	-0.342439	-5.21281	-0.763157	0.4515	0.768963	-6.02521	14626	VEGF	Retina	Fgf6	protein_coding	FALSE	FALSE	VEGF_Retina
ENSMUSG00000000183	0.27428	-5.21281	0.611258	0.545764	0.898312	-6.0486	15133	IL6_vs_VEGF	Retina	Fgf6	protein_coding	FALSE	FALSE	IL6_vs_VEGF_Retina
ENSMUSG00000000183	0.210786	-5.21281	0.525202	0.603413	0.996796	-4.941	14592	high_vs_low	Retina	Fgf6	protein_coding	FALSE	FALSE	high_vs_low_Retina
ENSMUSG00000000183	0.415631	-5.21281	0.926272	0.361907	0.698845	-5.96396	12899	TNFa_vs_VEGF	Retina	Fgf6	protein_coding	FALSE	FALSE	TNFa_vs_VEGF_Retina
ENSMUSG00000000183	0.0571261	-5.21281	0.142338	0.887792	0.992801	-5.62949	22187	high_vs_ctrl	Retina	Fgf6	protein_coding	FALSE	FALSE	high_vs_ctrl_Retina
ENSMUSG00000000183	0.0928309	0.656361	0.326116	0.746816	0.922927	-6.30167	20155	IL6	RPE	Fgf6	protein_coding	FALSE	FALSE	IL6_RPE
ENSMUSG00000000183	-0.446695	0.656361	-1.56925	0.128075	0.923269	-4.35193	3452	high_vs_low	RPE	Fgf6	protein_coding	FALSE	FALSE	high_vs_low_RPE
ENSMUSG00000000183	-0.137593	-5.21281	-0.342834	0.734182	0.896155	-6.41334	20407	TNFa	Retina	Fgf6	protein_coding	FALSE	FALSE	TNFa_Retina
ENSMUSG00000000183	-1.3576	0.656361	-4.08416	0.000346648	0.00518308	-0.267338	1666	TNFa_vs_VEGF	RPE	Fgf6	protein_coding	TRUE	FALSE	TNFa_vs_VEGF_RPE
ENSMUSG00000000184	-0.0552854	7.69105	-0.381942	0.705453	0.974595	-5.14096	18027	high_vs_low	RPE	Ccnd2	protein_coding	FALSE	FALSE	high_vs_low_RPE
ENSMUSG00000000184	-1.39628	2.45	-2.82938	0.00835412	0.205633	-2.73071	1012	IL6_vs_VEGF	Retina	Ccnd2	protein_coding	FALSE	FALSE	IL6_vs_VEGF_Retina
ENSMUSG00000000184	0.647018	2.45	1.46586	0.153388	0.831058	-4.6199	4597	low_vs_ctrl	Retina	Ccnd2	protein_coding	FALSE	FALSE	low_vs_ctrl_Retina
ENSMUSG00000000184	-0.0452023	7.69105	-0.327525	0.745762	0.94708	-5.48805	19614	low_vs_ctrl	RPE	Ccnd2	protein_coding	FALSE	FALSE	low_vs_ctrl_RPE
ENSMUSG00000000184	-0.350191	7.69105	-2.07178	0.0478267	0.190131	-4.89286	6266	TNFa_vs_VEGF	RPE	Ccnd2	protein_coding	FALSE	FALSE	TNFa_vs_VEGF_RPE
ENSMUSG00000000184	-0.7502	2.45	-1.52019	0.139233	0.461638	-5.27189	7513	TNFa_vs_VEGF	Retina	Ccnd2	protein_coding	FALSE	FALSE	TNFa_vs_VEGF_Retina
ENSMUSG00000000184	1.78673	2.45	4.04793	0.000348373	0.0122397	0.0549958	709	TNFa	Retina	Ccnd2	protein_coding	TRUE	FALSE	TNFa_Retina
ENSMUSG00000000184	0.312833	2.45	0.708742	0.484112	0.963191	-5.4133	12520	high_vs_ctrl	Retina	Ccnd2	protein_coding	FALSE	FALSE	high_vs_ctrl_Retina
ENSMUSG00000000184	2.20274	2.45	4.46358	0.000111105	0.00833622	1.21128	332	VEGF	Retina	Ccnd2	protein_coding	TRUE	FALSE	VEGF_Retina
ENSMUSG00000000184	0.271365	7.69105	1.96624	0.0594838	0.198402	-5.02717	7467	IL6_vs_TNFa	RPE	Ccnd2	protein_coding	FALSE	FALSE	IL6_vs_TNFa_RPE
ENSMUSG00000000184	-0.190301	7.69105	-1.3147	0.199516	0.378397	-6.27173	13134	TNFa	RPE	Ccnd2	protein_coding	FALSE	FALSE	TNFa_RPE
ENSMUSG00000000184	-0.0788262	7.69105	-0.466346	0.644657	0.993839	-6.01482	16150	IL6_vs_VEGF	RPE	Ccnd2	protein_coding	FALSE	FALSE	IL6_vs_VEGF_RPE
ENSMUSG00000000184	0.104605	7.69105	0.618857	0.541125	0.999719	-5.15374	12755	VEGF	RPE	Ccnd2	protein_coding	FALSE	FALSE	VEGF_RPE
ENSMUSG00000000184	1.14065	2.45	2.58421	0.0150307	0.319194	-3.18076	1173	IL6	Retina	Ccnd2	protein_coding	FALSE	FALSE	IL6_Retina
ENSMUSG00000000184	-0.334184	2.45	-0.757114	0.455056	0.996796	-4.85445	10833	high_vs_low	Retina	Ccnd2	protein_coding	FALSE	FALSE	high_vs_low_Retina
ENSMUSG00000000184	-0.646075	2.45	-1.46372	0.153967	0.512674	-5.18859	7481	IL6_vs_TNFa	Retina	Ccnd2	protein_coding	FALSE	FALSE	IL6_vs_TNFa_Retina
ENSMUSG00000000184	-0.100488	7.69105	-0.694224	0.49339	0.904633	-4.71676	13586	high_vs_ctrl	RPE	Ccnd2	protein_coding	FALSE	FALSE	high_vs_ctrl_RPE
ENSMUSG00000000184	0.0810643	7.69105	0.560037	0.580008	0.865451	-6.19823	16689	IL6	RPE	Ccnd2	protein_coding	FALSE	FALSE	IL6_RPE
ENSMUSG00000000194	0.0516768	6.39725	1.39735	0.17285	0.996796	-4.46862	4143	high_vs_low	Retina	Gpr107	protein_coding	FALSE	FALSE	high_vs_low_Retina
ENSMUSG00000000194	-0.0193809	6.39725	-0.468736	0.642743	0.863205	-6.27893	18548	TNFa_vs_VEGF	Retina	Gpr107	protein_coding	FALSE	FALSE	TNFa_vs_VEGF_Retina
ENSMUSG00000000194	-0.0464734	6.38019	-0.579102	0.567255	0.985767	-5.95722	14333	IL6_vs_VEGF	RPE	Gpr107	protein_coding	FALSE	FALSE	IL6_vs_VEGF_RPE
ENSMUSG00000000194	-0.0101084	6.39725	-0.273334	0.786523	0.931328	-6.17728	21034	IL6_vs_TNFa	Retina	Gpr107	protein_coding	FALSE	FALSE	IL6_vs_TNFa_Retina
ENSMUSG00000000194	0.0416544	6.39725	1.12634	0.269204	0.900825	-5.07763	7442	high_vs_ctrl	Retina	Gpr107	protein_coding	FALSE	FALSE	high_vs_ctrl_Retina
ENSMUSG00000000194	0.0352085	6.39725	0.952043	0.3489	0.666146	-6.02195	13044	TNFa	Retina	Gpr107	protein_coding	FALSE	FALSE	TNFa_Retina
ENSMUSG00000000194	-0.0100224	6.39725	-0.271008	0.788294	0.996135	-5.48549	19701	low_vs_ctrl	Retina	Gpr107	protein_coding	FALSE	FALSE	low_vs_ctrl_Retina
ENSMUSG00000000194	-0.215691	6.38019	-3.29176	0.00274606	0.0228624	-2.20723	2992	IL6_vs_TNFa	RPE	Gpr107	protein_coding	TRUE	FALSE	IL6_vs_TNFa_RPE
ENSMUSG00000000194	-0.0391375	6.38019	-0.597295	0.555218	0.907019	-5.37955	15244	low_vs_ctrl	RPE	Gpr107	protein_coding	FALSE	FALSE	low_vs_ctrl_RPE
ENSMUSG00000000194	0.0251	6.39725	0.678709	0.502673	0.920386	-5.90613	13600	IL6	Retina	Gpr107	protein_coding	FALSE	FALSE	IL6_Retina
ENSMUSG00000000194	0.124758	6.38019	1.5546	0.131524	0.999719	-4.40341	2812	VEGF	RPE	Gpr107	protein_coding	FALSE	FALSE	VEGF_RPE
ENSMUSG00000000194	0.106266	6.39725	2.5701	0.0155365	0.156305	-3.34408	2474	VEGF	Retina	Gpr107	protein_coding	FALSE	FALSE	VEGF_Retina
ENSMUSG00000000194	0.0299346	6.38019	0.435585	0.666552	0.972177	-5.12523	17043	high_vs_low	RPE	Gpr107	protein_coding	FALSE	FALSE	high_vs_low_RPE
ENSMUSG00000000194	0.0483503	6.38019	0.703557	0.487649	0.82489	-6.10839	14726	IL6	RPE	Gpr107	protein_coding	FALSE	FALSE	IL6_RPE
ENSMUSG00000000194	0.169218	6.38019	2.10861	0.0442625	0.181196	-4.82477	6085	TNFa_vs_VEGF	RPE	Gpr107	protein_coding	FALSE	FALSE	TNFa_vs_VEGF_RPE
ENSMUSG00000000194	-0.00920288	6.38019	-0.133913	0.894451	0.984712	-4.79617	22623	high_vs_ctrl	RPE	Gpr107	protein_coding	FALSE	FALSE	high_vs_ctrl_RPE
ENSMUSG00000000194	0.264042	6.38019	3.84213	0.000659038	0.00576832	-1.06311	2846	TNFa	RPE	Gpr107	protein_coding	TRUE	FALSE	TNFa_RPE
ENSMUSG00000000194	-0.0294893	6.39725	-0.713213	0.481382	0.875461	-5.98244	13695	IL6_vs_VEGF	Retina	Gpr107	protein_coding	FALSE	FALSE	IL6_vs_VEGF_Retina
ENSMUSG00000000197	0.0984223	3.31415	0.505445	0.617291	0.999719	-5.20306	14763	VEGF	RPE	Nalcn	protein_coding	FALSE	FALSE	VEGF_RPE
ENSMUSG00000000197	-0.145051	5.80244	-1.87003	0.0715486	0.322351	-4.80685	5529	TNFa	Retina	Nalcn	protein_coding	FALSE	FALSE	TNFa_Retina
ENSMUSG00000000197	-0.0239217	5.80244	-0.308405	0.759967	0.996796	-4.99422	18539	high_vs_low	Retina	Nalcn	protein_coding	FALSE	FALSE	high_vs_low_Retina
ENSMUSG00000000197	-0.0910658	5.80244	-1.17404	0.249877	0.895217	-5.03034	6813	high_vs_ctrl	Retina	Nalcn	protein_coding	FALSE	FALSE	high_vs_ctrl_Retina
ENSMUSG00000000197	-0.560883	3.31415	-3.52775	0.00149956	0.366117	-1.16992	99	low_vs_ctrl	RPE	Nalcn	protein_coding	FALSE	FALSE	low_vs_ctrl_RPE
ENSMUSG00000000197	-0.295557	3.31415	-1.77244	0.0874498	0.223606	-5.60361	9742	TNFa	RPE	Nalcn	protein_coding	FALSE	FALSE	TNFa_RPE
ENSMUSG00000000197	-0.132114	3.31415	-0.678467	0.50317	0.722604	-6.70447	17344	TNFa_vs_VEGF	RPE	Nalcn	protein_coding	FALSE	FALSE	TNFa_vs_VEGF_RPE
ENSMUSG00000000197	0.0613471	5.80244	0.790901	0.435387	0.904016	-5.82636	11997	IL6	Retina	Nalcn	protein_coding	FALSE	FALSE	IL6_Retina
ENSMUSG00000000197	0.0773305	5.80244	0.891711	0.379846	0.716816	-5.92127	13200	VEGF	Retina	Nalcn	protein_coding	FALSE	FALSE	VEGF_Retina
ENSMUSG00000000197	-0.246303	5.80244	-2.84016	0.00813691	0.105458	-2.82102	1922	TNFa_vs_VEGF	Retina	Nalcn	protein_coding	FALSE	FALSE	TNFa_vs_VEGF_Retina
ENSMUSG00000000197	1.29162e-05	3.31415	7.74574e-05	0.999939	0.999975	-6.35504	24907	IL6	RPE	Nalcn	protein_coding	FALSE	FALSE	IL6_RPE
ENSMUSG00000000197	0.206398	5.80244	2.66093	0.0125382	0.177908	-3.07917	1755	IL6_vs_TNFa	Retina	Nalcn	protein_coding	FALSE	FALSE	IL6_vs_TNFa_Retina
ENSMUSG00000000197	-0.299018	3.31415	-1.79319	0.0839966	0.842772	-4.29031	2348	high_vs_ctrl	RPE	Nalcn	protein_coding	FALSE	FALSE	high_vs_ctrl_RPE
ENSMUSG00000000197	0.163456	3.31415	0.839424	0.408501	0.961353	-5.77843	10577	IL6_vs_VEGF	RPE	Nalcn	protein_coding	FALSE	FALSE	IL6_vs_VEGF_RPE
ENSMUSG00000000197	0.29557	3.31415	1.85903	0.0738019	0.227892	-5.21246	8067	IL6_vs_TNFa	RPE	Nalcn	protein_coding	FALSE	FALSE	IL6_vs_TNFa_RPE
ENSMUSG00000000197	0.261866	3.31415	1.57039	0.12781	0.923269	-4.35077	3442	high_vs_low	RPE	Nalcn	protein_coding	FALSE	FALSE	high_vs_low_RPE
ENSMUSG00000000197	-0.0399051	5.80244	-0.460153	0.648819	0.936664	-6.12833	17254	IL6_vs_VEGF	Retina	Nalcn	protein_coding	FALSE	FALSE	IL6_vs_VEGF_Retina
ENSMUSG00000000197	-0.0671441	5.80244	-0.865638	0.393755	0.927652	-5.19594	10573	low_vs_ctrl	Retina	Nalcn	protein_coding	FALSE	FALSE	low_vs_ctrl_Retina
ENSMUSG00000000202	0.0295705	-0.292907	0.101484	0.919861	0.974316	-6.20924	23517	IL6_vs_TNFa	Retina	Btbd17	protein_coding	FALSE	FALSE	IL6_vs_TNFa_Retina
ENSMUSG00000000202	-0.77226	-0.292907	-2.65034	0.0128578	0.296562	-3.04401	1080	IL6	Retina	Btbd17	protein_coding	FALSE	FALSE	IL6_Retina
ENSMUSG00000000202	-0.447568	-2.11472	-0.442085	0.6619	0.995832	-6.02561	16551	IL6_vs_VEGF	RPE	Btbd17	protein_coding	FALSE	FALSE	IL6_vs_VEGF_RPE
ENSMUSG00000000202	-0.80183	-0.292907	-2.75182	0.0100845	0.117367	-3.08247	2139	TNFa	Retina	Btbd17	protein_coding	FALSE	FALSE	TNFa_Retina
ENSMUSG00000000202	-0.195926	-2.11472	-0.193526	0.847976	0.999719	-5.28804	20787	VEGF	RPE	Btbd17	protein_coding	FALSE	FALSE	VEGF_RPE
ENSMUSG00000000202	-0.472297	-0.292907	-1.44977	0.157794	0.674556	-5.22473	5827	IL6_vs_VEGF	Retina	Btbd17	protein_coding	FALSE	FALSE	IL6_vs_VEGF_Retina
ENSMUSG00000000202	-0.0259782	-2.11472	-0.0299645	0.976313	0.99959	-5.19322	24322	high_vs_low	RPE	Btbd17	protein_coding	FALSE	FALSE	high_vs_low_RPE
ENSMUSG00000000202	-0.492374	-0.292907	-1.68979	0.101732	0.806285	-4.41198	3143	high_vs_ctrl	Retina	Btbd17	protein_coding	FALSE	FALSE	high_vs_ctrl_Retina
ENSMUSG00000000202	-0.573695	-0.292907	-1.96888	0.0585349	0.733475	-3.94884	1972	low_vs_ctrl	Retina	Btbd17	protein_coding	FALSE	FALSE	low_vs_ctrl_Retina
ENSMUSG00000000202	0.767612	-2.11472	0.928613	0.361204	0.600249	-6.44531	14988	IL6_vs_TNFa	RPE	Btbd17	protein_coding	FALSE	FALSE	IL6_vs_TNFa_RPE
ENSMUSG00000000202	-0.501867	-0.292907	-1.54054	0.134211	0.45148	-5.24297	7405	TNFa_vs_VEGF	Retina	Btbd17	protein_coding	FALSE	FALSE	TNFa_vs_VEGF_Retina
ENSMUSG00000000202	-0.218641	-0.292907	-0.671142	0.507411	0.800584	-6.09008	15788	VEGF	Retina	Btbd17	protein_coding	FALSE	FALSE	VEGF_Retina
ENSMUSG00000000202	-1.21518	-2.11472	-1.20029	0.240307	0.483096	-6.21805	12391	TNFa_vs_VEGF	RPE	Btbd17	protein_coding	FALSE	FALSE	TNFa_vs_VEGF_RPE
ENSMUSG00000000202	0.295067	-2.11472	0.340343	0.736196	0.958287	-4.77923	19136	high_vs_ctrl	RPE	Btbd17	protein_coding	FALSE	FALSE	high_vs_ctrl_RPE
ENSMUSG00000000202	-0.617515	-2.11472	-0.712269	0.482324	0.821057	-6.1023	14631	IL6	RPE	Btbd17	protein_coding	FALSE	FALSE	IL6_RPE
ENSMUSG00000000202	-1.38513	-2.11472	-1.59767	0.121595	0.276394	-5.87823	10958	TNFa	RPE	Btbd17	protein_coding	FALSE	FALSE	TNFa_RPE
ENSMUSG00000000202	0.321045	-2.11472	0.388381	0.700737	0.937348	-5.46902	18619	low_vs_ctrl	RPE	Btbd17	protein_coding	FALSE	FALSE	low_vs_ctrl_RPE
ENSMUSG00000000202	0.081322	-0.292907	0.279091	0.782145	0.996796	-4.99931	19084	high_vs_low	Retina	Btbd17	protein_coding	FALSE	FALSE	high_vs_low_Retina
ENSMUSG00000000204	0.864639	1.11342	2.32958	0.027441	0.458762	-3.68797	1490	IL6_vs_VEGF	RPE	Slfn4	protein_coding	FALSE	FALSE	IL6_vs_VEGF_RPE
ENSMUSG00000000204	-1.08612	-3.75389	-1.35162	0.186888	0.996796	-4.50276	4459	high_vs_low	Retina	Slfn4	protein_coding	FALSE	FALSE	high_vs_low_Retina
ENSMUSG00000000204	0.232029	-3.75389	0.258264	0.798017	0.969424	-6.20015	20499	IL6_vs_VEGF	Retina	Slfn4	protein_coding	FALSE	FALSE	IL6_vs_VEGF_Retina
ENSMUSG00000000204	-1.92939	-3.75389	-2.40103	0.0229465	0.235225	-3.61035	2430	IL6_vs_TNFa	Retina	Slfn4	protein_coding	FALSE	FALSE	IL6_vs_TNFa_Retina
ENSMUSG00000000204	-0.88783	1.11342	-2.92966	0.0067665	0.0446381	-3.05737	3776	IL6_vs_TNFa	RPE	Slfn4	protein_coding	TRUE	FALSE	IL6_vs_TNFa_RPE
ENSMUSG00000000204	1.03045	-3.75389	1.28234	0.209823	0.862913	-4.82398	6057	low_vs_ctrl	Retina	Slfn4	protein_coding	FALSE	FALSE	low_vs_ctrl_Retina
ENSMUSG00000000204	-0.213513	-3.75389	-0.237655	0.81381	0.937781	-6.28551	21617	VEGF	Retina	Slfn4	protein_coding	FALSE	FALSE	VEGF_Retina
ENSMUSG00000000204	2.16142	-3.75389	2.40581	0.0226987	0.17805	-3.74114	3174	TNFa_vs_VEGF	Retina	Slfn4	protein_coding	FALSE	FALSE	TNFa_vs_VEGF_Retina
ENSMUSG00000000204	2.13251	1.11342	6.70937	3.10967e-07	7.77729e-06	6.5184	996	TNFa	RPE	Slfn4	protein_coding	TRUE	FALSE	TNFa_RPE
ENSMUSG00000000204	-0.0556723	-3.75389	-0.0692814	0.945239	0.992801	-5.63649	23697	high_vs_ctrl	Retina	Slfn4	protein_coding	FALSE	FALSE	high_vs_ctrl_Retina
ENSMUSG00000000204	-0.0018334	1.11342	-0.0057683	0.995439	0.999467	-4.79928	24799	high_vs_ctrl	RPE	Slfn4	protein_coding	FALSE	FALSE	high_vs_ctrl_RPE
ENSMUSG00000000204	3.03402	-3.75389	3.77569	0.000728141	0.0210174	-0.641793	863	TNFa	Retina	Slfn4	protein_coding	TRUE	FALSE	TNFa_Retina
ENSMUSG00000000204	-0.509813	1.11342	-1.37358	0.180716	0.999719	-4.59265	3892	VEGF	RPE	Slfn4	protein_coding	FALSE	FALSE	VEGF_RPE
ENSMUSG00000000204	1.24468	1.11342	3.91605	0.000542024	0.0224316	-0.277377	601	IL6	RPE	Slfn4	protein_coding	TRUE	FALSE	IL6_RPE
ENSMUSG00000000204	-0.889852	1.11342	-2.79968	0.00926551	0.851983	-2.79837	269	high_vs_low	RPE	Slfn4	protein_coding	FALSE	FALSE	high_vs_low_RPE
ENSMUSG00000000204	1.10464	-3.75389	1.37466	0.179707	0.744291	-5.22975	6014	IL6	Retina	Slfn4	protein_coding	FALSE	FALSE	IL6_Retina
ENSMUSG00000000204	1.75247	1.11342	4.72163	6.23732e-05	0.00121195	1.40772	1282	TNFa_vs_VEGF	RPE	Slfn4	protein_coding	TRUE	FALSE	TNFa_vs_VEGF_RPE
ENSMUSG00000000204	0.888018	1.11342	2.93028	0.00675624	0.491729	-2.32771	341	low_vs_ctrl	RPE	Slfn4	protein_coding	FALSE	FALSE	low_vs_ctrl_RPE
ENSMUSG00000000214	-0.328166	1.60576	-1.92944	0.0634573	0.502347	-4.49398	3146	IL6_vs_VEGF	Retina	Th	protein_coding	FALSE	FALSE	IL6_vs_VEGF_Retina
ENSMUSG00000000214	-0.307774	0.915094	-0.661166	0.514031	0.98038	-5.90769	13054	IL6_vs_VEGF	RPE	Th	protein_coding	FALSE	FALSE	IL6_vs_VEGF_RPE
ENSMUSG00000000214	-0.0217392	1.60576	-0.142901	0.887351	0.997841	-5.50853	21913	low_vs_ctrl	Retina	Th	protein_coding	FALSE	FALSE	low_vs_ctrl_Retina
ENSMUSG00000000214	0.156905	1.60576	1.03141	0.310829	0.918476	-5.16641	8430	high_vs_ctrl	Retina	Th	protein_coding	FALSE	FALSE	high_vs_ctrl_Retina
ENSMUSG00000000214	-0.0978983	1.60576	-0.643527	0.524911	0.816062	-6.0101	16022	IL6_vs_TNFa	Retina	Th	protein_coding	FALSE	FALSE	IL6_vs_TNFa_Retina
ENSMUSG00000000214	-0.779751	0.915094	-1.95606	0.0607299	0.174888	-5.29103	8650	TNFa	RPE	Th	protein_coding	FALSE	FALSE	TNFa_RPE
ENSMUSG00000000214	0.312588	0.915094	0.822425	0.41794	0.649381	-6.53804	16032	IL6_vs_TNFa	RPE	Th	protein_coding	FALSE	FALSE	IL6_vs_TNFa_RPE
ENSMUSG00000000214	-0.363793	0.915094	-0.912602	0.369417	0.96084	-4.89817	9575	high_vs_low	RPE	Th	protein_coding	FALSE	FALSE	high_vs_low_RPE
ENSMUSG00000000214	-0.197229	1.60576	-1.29647	0.20498	0.524618	-5.6478	9732	TNFa	Retina	Th	protein_coding	FALSE	FALSE	TNFa_Retina
ENSMUSG00000000214	-0.467163	0.915094	-1.17191	0.251328	0.685723	-5.68161	9128	IL6	RPE	Th	protein_coding	FALSE	FALSE	IL6_RPE
ENSMUSG00000000214	-0.523182	0.915094	-1.12391	0.27081	0.999719	-4.82084	6024	VEGF	RPE	Th	protein_coding	FALSE	FALSE	VEGF_RPE
ENSMUSG00000000214	-0.295127	1.60576	-1.93999	0.0621058	0.58681	-4.39072	2636	IL6	Retina	Th	protein_coding	FALSE	FALSE	IL6_Retina
ENSMUSG00000000214	0.178645	1.60576	1.17431	0.249773	0.996796	-4.62602	5972	high_vs_low	Retina	Th	protein_coding	FALSE	FALSE	high_vs_low_Retina
ENSMUSG00000000214	0.472918	0.915094	1.24426	0.223952	0.7956	-4.87649	7011	low_vs_ctrl	RPE	Th	protein_coding	FALSE	FALSE	low_vs_ctrl_RPE
ENSMUSG00000000214	0.109125	0.915094	0.273749	0.786332	0.969002	-4.78629	20214	high_vs_ctrl	RPE	Th	protein_coding	FALSE	FALSE	high_vs_ctrl_RPE
ENSMUSG00000000214	-0.230268	1.60576	-1.35385	0.186184	0.527613	-5.4959	8789	TNFa_vs_VEGF	Retina	Th	protein_coding	FALSE	FALSE	TNFa_vs_VEGF_Retina
ENSMUSG00000000214	-0.620363	0.915094	-1.33267	0.193624	0.427462	-6.05551	11283	TNFa_vs_VEGF	RPE	Th	protein_coding	FALSE	FALSE	TNFa_vs_VEGF_RPE
ENSMUSG00000000214	0.211684	1.60576	1.24458	0.223194	0.575343	-5.55898	9662	VEGF	Retina	Th	protein_coding	FALSE	FALSE	VEGF_Retina
ENSMUSG00000000215	-0.219874	1.43735	-0.579816	0.56678	0.922967	-4.74147	15292	high_vs_ctrl	RPE	Ins2	protein_coding	FALSE	FALSE	high_vs_ctrl_RPE
ENSMUSG00000000215	-0.490139	-4.72315	-0.741496	0.464323	0.869336	-5.96235	13303	IL6_vs_VEGF	Retina	Ins2	protein_coding	FALSE	FALSE	IL6_vs_VEGF_Retina
ENSMUSG00000000215	-0.576064	-4.72315	-0.974351	0.337895	0.925549	-5.21631	9088	high_vs_ctrl	Retina	Ins2	protein_coding	FALSE	FALSE	high_vs_ctrl_Retina
ENSMUSG00000000215	-0.945123	1.43735	-2.49232	0.0190299	0.221785	-3.54865	2136	IL6	RPE	Ins2	protein_coding	FALSE	FALSE	IL6_RPE
ENSMUSG00000000215	0.35067	-4.72315	0.593121	0.557672	0.809629	-6.29599	17158	TNFa	Retina	Ins2	protein_coding	FALSE	FALSE	TNFa_Retina
ENSMUSG00000000215	-0.208007	-4.72315	-0.314679	0.755245	0.917108	-6.26427	20510	VEGF	Retina	Ins2	protein_coding	FALSE	FALSE	VEGF_Retina
ENSMUSG00000000215	-0.871481	-4.72315	-1.47402	0.15119	0.713897	-5.09966	5274	IL6	Retina	Ins2	protein_coding	FALSE	FALSE	IL6_Retina
ENSMUSG00000000215	-0.193719	1.43735	-0.535777	0.596438	0.786057	-6.73424	18901	IL6_vs_TNFa	RPE	Ins2	protein_coding	FALSE	FALSE	IL6_vs_TNFa_RPE
ENSMUSG00000000215	-0.749399	-4.72315	-1.26753	0.214994	0.862913	-4.83942	6189	low_vs_ctrl	Retina	Ins2	protein_coding	FALSE	FALSE	low_vs_ctrl_Retina
ENSMUSG00000000215	0.732012	-4.72315	1.10741	0.277167	0.626832	-5.78529	11014	TNFa_vs_VEGF	Retina	Ins2	protein_coding	FALSE	FALSE	TNFa_vs_VEGF_Retina
ENSMUSG00000000215	-0.285626	1.43735	-0.645007	0.524291	0.999719	-5.141	12294	VEGF	RPE	Ins2	protein_coding	FALSE	FALSE	VEGF_RPE
ENSMUSG00000000215	-0.120734	1.43735	-0.333919	0.740984	0.945857	-5.4862	19513	low_vs_ctrl	RPE	Ins2	protein_coding	FALSE	FALSE	low_vs_ctrl_RPE
ENSMUSG00000000215	0.173335	-4.72315	0.293178	0.771462	0.996796	-4.99693	18825	high_vs_low	Retina	Ins2	protein_coding	FALSE	FALSE	high_vs_low_Retina
ENSMUSG00000000215	-0.0991401	1.43735	-0.261436	0.795713	0.986752	-5.16886	20085	high_vs_low	RPE	Ins2	protein_coding	FALSE	FALSE	high_vs_low_RPE
ENSMUSG00000000215	-0.564919	1.43735	-1.27571	0.212774	0.452116	-6.1273	11722	TNFa_vs_VEGF	RPE	Ins2	protein_coding	FALSE	FALSE	TNFa_vs_VEGF_RPE
ENSMUSG00000000215	-0.758637	1.43735	-1.71317	0.0979831	0.740971	-4.74843	3294	IL6_vs_VEGF	RPE	Ins2	protein_coding	FALSE	FALSE	IL6_vs_VEGF_RPE
ENSMUSG00000000215	-0.751404	1.43735	-1.98148	0.0576596	0.168997	-5.24591	8499	TNFa	RPE	Ins2	protein_coding	FALSE	FALSE	TNFa_RPE
ENSMUSG00000000215	-1.22215	-4.72315	-2.06714	0.047698	0.316971	-4.23862	3748	IL6_vs_TNFa	Retina	Ins2	protein_coding	FALSE	FALSE	IL6_vs_TNFa_Retina
ENSMUSG00000000216	1.11897	-4.7196	1.865	0.072272	0.765934	-4.16084	2349	high_vs_ctrl	Retina	Scnn1g	protein_coding	FALSE	FALSE	high_vs_ctrl_Retina
ENSMUSG00000000216	0.522808	-1.89748	0.582805	0.564794	0.972177	-5.07168	14436	high_vs_low	RPE	Scnn1g	protein_coding	FALSE	FALSE	high_vs_low_RPE
ENSMUSG00000000216	-1.13646	-1.89748	-1.08489	0.287429	0.535957	-6.34723	13359	TNFa_vs_VEGF	RPE	Scnn1g	protein_coding	FALSE	FALSE	TNFa_vs_VEGF_RPE
ENSMUSG00000000216	1.45029	-1.89748	1.38447	0.177393	0.860363	-5.20842	5135	IL6_vs_VEGF	RPE	Scnn1g	protein_coding	FALSE	FALSE	IL6_vs_VEGF_RPE
ENSMUSG00000000216	1.35497	-4.7196	2.01994	0.052661	0.280028	-4.47235	4683	TNFa_vs_VEGF	Retina	Scnn1g	protein_coding	FALSE	FALSE	TNFa_vs_VEGF_Retina
ENSMUSG00000000216	-0.694866	-4.7196	-1.03588	0.308772	0.662205	-5.78663	11615	VEGF	Retina	Scnn1g	protein_coding	FALSE	FALSE	VEGF_Retina
ENSMUSG00000000216	-0.873184	-1.89748	-0.973389	0.338881	0.527893	-6.65511	15991	TNFa	RPE	Scnn1g	protein_coding	FALSE	FALSE	TNFa_RPE
ENSMUSG00000000216	-0.424571	-4.7196	-0.707641	0.484785	0.791909	-5.96774	15247	IL6_vs_TNFa	Retina	Scnn1g	protein_coding	FALSE	FALSE	IL6_vs_TNFa_Retina
ENSMUSG00000000216	0.996035	-1.89748	1.11034	0.27651	0.847296	-4.59282	8128	high_vs_ctrl	RPE	Scnn1g	protein_coding	FALSE	FALSE	high_vs_ctrl_RPE
ENSMUSG00000000216	0.221721	-4.7196	0.369547	0.71439	0.986336	-5.45812	18040	low_vs_ctrl	Retina	Scnn1g	protein_coding	FALSE	FALSE	low_vs_ctrl_Retina
ENSMUSG00000000216	0.897245	-4.7196	1.49546	0.145539	0.996796	-4.39228	3448	high_vs_low	Retina	Scnn1g	protein_coding	FALSE	FALSE	high_vs_low_Retina
ENSMUSG00000000216	0.930399	-4.7196	1.387	0.175951	0.698551	-5.3074	6274	IL6_vs_VEGF	Retina	Scnn1g	protein_coding	FALSE	FALSE	IL6_vs_VEGF_Retina
ENSMUSG00000000216	-0.661712	-4.7196	-1.10289	0.279093	0.828276	-5.54428	8393	IL6	Retina	Scnn1g	protein_coding	FALSE	FALSE	IL6_Retina
ENSMUSG00000000216	0.786089	-1.89748	0.750417	0.459404	0.999719	-5.08454	10596	VEGF	RPE	Scnn1g	protein_coding	FALSE	FALSE	VEGF_RPE
ENSMUSG00000000216	0.473226	-1.89748	0.553281	0.584561	0.91257	-5.40148	15953	low_vs_ctrl	RPE	Scnn1g	protein_coding	FALSE	FALSE	low_vs_ctrl_RPE
ENSMUSG00000000216	1.71357	-1.89748	1.91021	0.0666317	0.41687	-4.63566	3981	IL6	RPE	Scnn1g	protein_coding	FALSE	FALSE	IL6_RPE
ENSMUSG00000000216	2.58675	-1.89748	3.02434	0.00536391	0.0376505	-2.83966	3548	IL6_vs_TNFa	RPE	Scnn1g	protein_coding	TRUE	FALSE	IL6_vs_TNFa_RPE
ENSMUSG00000000216	-0.237141	-4.7196	-0.395249	0.695536	0.88537	-6.39389	19569	TNFa	Retina	Scnn1g	protein_coding	FALSE	FALSE	TNFa_Retina
ENSMUSG00000000223	-0.0383702	3.18621	-0.263194	0.794372	0.956737	-5.50468	20679	low_vs_ctrl	RPE	Drp2	protein_coding	FALSE	FALSE	low_vs_ctrl_RPE
ENSMUSG00000000223	-0.0601162	4.20994	-0.652119	0.519432	0.96601	-5.44759	13390	high_vs_ctrl	Retina	Drp2	protein_coding	FALSE	FALSE	high_vs_ctrl_Retina
ENSMUSG00000000223	-0.212438	3.18621	-1.38937	0.175917	0.928795	-4.52591	4714	high_vs_low	RPE	Drp2	protein_coding	FALSE	FALSE	high_vs_low_RPE
ENSMUSG00000000223	-0.239935	3.18621	-1.56921	0.128085	0.285718	-5.92073	11167	TNFa	RPE	Drp2	protein_coding	FALSE	FALSE	TNFa_RPE
ENSMUSG00000000223	-0.250808	3.18621	-1.64031	0.11238	0.842772	-4.36712	3222	high_vs_ctrl	RPE	Drp2	protein_coding	FALSE	FALSE	high_vs_ctrl_RPE
ENSMUSG00000000223	0.361279	3.18621	2.36281	0.0254881	0.259358	-3.80721	2448	IL6	RPE	Drp2	protein_coding	FALSE	FALSE	IL6_RPE
ENSMUSG00000000223	0.110207	4.20994	1.19548	0.24153	0.602373	-5.52176	9988	IL6_vs_TNFa	Retina	Drp2	protein_coding	FALSE	FALSE	IL6_vs_TNFa_Retina
ENSMUSG00000000223	0.601215	3.18621	4.12393	0.000311721	0.00419728	-0.115924	1850	IL6_vs_TNFa	RPE	Drp2	protein_coding	TRUE	FALSE	IL6_vs_TNFa_RPE
ENSMUSG00000000223	0.14229	4.20994	1.54351	0.13349	0.820148	-4.52663	4052	low_vs_ctrl	Retina	Drp2	protein_coding	FALSE	FALSE	low_vs_ctrl_Retina
ENSMUSG00000000223	-0.0163776	3.18621	-0.091725	0.927584	0.999953	-6.11761	22891	IL6_vs_VEGF	RPE	Drp2	protein_coding	FALSE	FALSE	IL6_vs_VEGF_RPE
ENSMUSG00000000223	-0.112042	4.20994	-1.21539	0.233966	0.557626	-5.74525	10451	TNFa	Retina	Drp2	protein_coding	FALSE	FALSE	TNFa_Retina
ENSMUSG00000000223	-0.111227	4.20994	-1.07917	0.289355	0.780898	-5.66547	9225	IL6_vs_VEGF	Retina	Drp2	protein_coding	FALSE	FALSE	IL6_vs_VEGF_Retina
ENSMUSG00000000223	-0.221434	4.20994	-2.14845	0.0401132	0.244069	-4.2389	4094	TNFa_vs_VEGF	Retina	Drp2	protein_coding	FALSE	FALSE	TNFa_vs_VEGF_Retina
ENSMUSG00000000223	-0.202406	4.20994	-2.19563	0.0362228	0.996796	-3.74025	869	high_vs_low	Retina	Drp2	protein_coding	FALSE	FALSE	high_vs_low_Retina
ENSMUSG00000000223	-0.617592	3.18621	-3.4589	0.00179121	0.0191581	-1.8515	2329	TNFa_vs_VEGF	RPE	Drp2	protein_coding	TRUE	FALSE	TNFa_vs_VEGF_RPE
ENSMUSG00000000223	-0.00183508	4.20994	-0.0199062	0.984254	0.997481	-6.13126	24575	IL6	Retina	Drp2	protein_coding	FALSE	FALSE	IL6_Retina
ENSMUSG00000000223	-0.0930139	4.20994	-0.90246	0.374206	0.712587	-5.91188	13081	VEGF	Retina	Drp2	protein_coding	FALSE	FALSE	VEGF_Retina
ENSMUSG00000000223	0.165219	3.18621	0.92533	0.362878	0.999719	-4.97314	8157	VEGF	RPE	Drp2	protein_coding	FALSE	FALSE	VEGF_RPE
ENSMUSG00000000244	1.80594	0.360179	3.78074	0.000774761	0.0292414	-0.611909	660	IL6	RPE	Tspan32	protein_coding	TRUE	FALSE	IL6_RPE
ENSMUSG00000000244	0.158023	0.360179	0.283298	0.779079	0.999719	-5.27129	19042	VEGF	RPE	Tspan32	protein_coding	FALSE	FALSE	VEGF_RPE
ENSMUSG00000000244	3.90817	-2.43345	5.76647	2.96782e-06	0.00032857	4.60593	225	TNFa	Retina	Tspan32	protein_coding	TRUE	FALSE	TNFa_Retina
ENSMUSG00000000244	-1.31725	-2.43345	-1.94359	0.0616515	0.733475	-3.98616	2077	low_vs_ctrl	Retina	Tspan32	protein_coding	FALSE	FALSE	low_vs_ctrl_Retina
ENSMUSG00000000244	1.52252	-2.43345	2.24647	0.0324122	0.996796	-3.68671	775	high_vs_low	Retina	Tspan32	protein_coding	FALSE	FALSE	high_vs_low_Retina
ENSMUSG00000000244	-1.2589	-2.43345	-1.8575	0.0733643	0.378365	-4.59777	4830	IL6_vs_TNFa	Retina	Tspan32	protein_coding	FALSE	FALSE	IL6_vs_TNFa_Retina
ENSMUSG00000000244	-0.278307	0.360179	-0.582635	0.564906	0.922786	-4.74091	15249	high_vs_ctrl	RPE	Tspan32	protein_coding	FALSE	FALSE	high_vs_ctrl_RPE
ENSMUSG00000000244	4.22082	0.360179	8.83628	1.666e-09	7.85986e-08	11.7515	528	TNFa	RPE	Tspan32	protein_coding	TRUE	FALSE	TNFa_RPE
ENSMUSG00000000244	0.205277	-2.43345	0.302884	0.764128	0.989727	-5.59718	19232	high_vs_ctrl	Retina	Tspan32	protein_coding	FALSE	FALSE	high_vs_ctrl_Retina
ENSMUSG00000000244	-2.41487	0.360179	-5.30229	1.29754e-05	0.000319082	2.99427	1012	IL6_vs_TNFa	RPE	Tspan32	protein_coding	TRUE	FALSE	IL6_vs_TNFa_RPE
ENSMUSG00000000244	2.64927	-2.43345	3.90897	0.000508243	0.0483218	-0.13897	262	IL6	Retina	Tspan32	protein_coding	TRUE	FALSE	IL6_Retina
ENSMUSG00000000244	2.596	-2.43345	3.426	0.00184144	0.0466635	-1.40648	983	VEGF	Retina	Tspan32	protein_coding	TRUE	FALSE	VEGF_Retina
ENSMUSG00000000244	-0.150384	0.360179	-0.314829	0.755278	0.981875	-5.15778	19159	high_vs_low	RPE	Tspan32	protein_coding	FALSE	FALSE	high_vs_low_RPE
ENSMUSG00000000244	2.83469	-2.43345	3.74099	0.000799199	0.0255231	-0.676393	780	TNFa_vs_VEGF	Retina	Tspan32	protein_coding	TRUE	FALSE	TNFa_vs_VEGF_Retina
ENSMUSG00000000244	1.57578	-2.43345	2.07959	0.0464594	0.452573	-4.23209	2555	IL6_vs_VEGF	Retina	Tspan32	protein_coding	FALSE	FALSE	IL6_vs_VEGF_Retina
ENSMUSG00000000244	3.91241	0.360179	7.01403	1.42066e-07	6.50527e-06	7.42265	544	TNFa_vs_VEGF	RPE	Tspan32	protein_coding	TRUE	FALSE	TNFa_vs_VEGF_RPE
ENSMUSG00000000244	1.49753	0.360179	2.68473	0.0121769	0.30857	-2.98097	982	IL6_vs_VEGF	RPE	Tspan32	protein_coding	FALSE	FALSE	IL6_vs_VEGF_RPE
ENSMUSG00000000244	-0.127923	0.360179	-0.280878	0.780916	0.953139	-5.50047	20409	low_vs_ctrl	RPE	Tspan32	protein_coding	FALSE	FALSE	low_vs_ctrl_RPE
ENSMUSG00000000247	-0.131489	5.61011	-0.694982	0.492923	0.904109	-4.71658	13581	high_vs_ctrl	RPE	Lhx2	protein_coding	FALSE	FALSE	high_vs_ctrl_RPE
ENSMUSG00000000247	-0.0695569	5.39116	-0.85829	0.397732	0.929409	-5.2013	10660	low_vs_ctrl	Retina	Lhx2	protein_coding	FALSE	FALSE	low_vs_ctrl_Retina
ENSMUSG00000000247	-0.146265	5.39116	-1.61428	0.117236	0.422015	-5.13543	6920	TNFa_vs_VEGF	Retina	Lhx2	protein_coding	FALSE	FALSE	TNFa_vs_VEGF_Retina
ENSMUSG00000000247	0.0752831	5.39116	0.928948	0.360542	0.871175	-5.71231	10307	IL6	Retina	Lhx2	protein_coding	FALSE	FALSE	IL6_Retina
ENSMUSG00000000247	-0.328727	5.61011	-1.73748	0.09354	0.233498	-5.66038	9979	TNFa	RPE	Lhx2	protein_coding	FALSE	FALSE	TNFa_RPE
ENSMUSG00000000247	-0.322908	5.61011	-1.79002	0.0845155	0.676225	-4.21583	3110	low_vs_ctrl	RPE	Lhx2	protein_coding	FALSE	FALSE	low_vs_ctrl_RPE
ENSMUSG00000000247	0.0517346	5.61011	0.234162	0.816602	0.999719	-5.28123	19979	VEGF	RPE	Lhx2	protein_coding	FALSE	FALSE	VEGF_RPE
ENSMUSG00000000247	0.0929257	5.39116	1.14665	0.260849	0.620441	-5.57594	10468	IL6_vs_TNFa	Retina	Lhx2	protein_coding	FALSE	FALSE	IL6_vs_TNFa_Retina
ENSMUSG00000000247	0.0140053	5.39116	0.172816	0.86399	0.996796	-5.01355	21104	high_vs_low	Retina	Lhx2	protein_coding	FALSE	FALSE	high_vs_low_Retina
ENSMUSG00000000247	0.142628	5.39116	1.57414	0.126243	0.448476	-5.125	7012	VEGF	Retina	Lhx2	protein_coding	FALSE	FALSE	VEGF_Retina
ENSMUSG00000000247	-0.143287	5.61011	-0.757339	0.455315	0.806621	-6.06966	14061	IL6	RPE	Lhx2	protein_coding	FALSE	FALSE	IL6_RPE
ENSMUSG00000000247	0.18544	5.61011	1.02798	0.312955	0.553201	-6.349	14092	IL6_vs_TNFa	RPE	Lhx2	protein_coding	FALSE	FALSE	IL6_vs_TNFa_RPE
ENSMUSG00000000247	-0.00360255	5.61011	-0.0163059	0.987109	0.999953	-6.12163	24554	IL6_vs_VEGF	RPE	Lhx2	protein_coding	FALSE	FALSE	IL6_vs_VEGF_RPE
ENSMUSG00000000247	-0.189043	5.61011	-0.855648	0.399618	0.641563	-6.5679	15516	TNFa_vs_VEGF	RPE	Lhx2	protein_coding	FALSE	FALSE	TNFa_vs_VEGF_RPE
ENSMUSG00000000247	-0.0533394	5.39116	-0.58869	0.560602	0.904384	-6.06191	15441	IL6_vs_VEGF	Retina	Lhx2	protein_coding	FALSE	FALSE	IL6_vs_VEGF_Retina
ENSMUSG00000000247	-0.0555516	5.39116	-0.685473	0.498458	0.963794	-5.42772	12871	high_vs_ctrl	Retina	Lhx2	protein_coding	FALSE	FALSE	high_vs_ctrl_Retina
ENSMUSG00000000247	0.191419	5.61011	1.01174	0.32052	0.955113	-4.83211	8357	high_vs_low	RPE	Lhx2	protein_coding	FALSE	FALSE	high_vs_low_RPE
ENSMUSG00000000247	-0.0176425	5.39116	-0.217698	0.82918	0.938602	-6.44866	22006	TNFa	Retina	Lhx2	protein_coding	FALSE	FALSE	TNFa_Retina
ENSMUSG00000000248	0.871126	0.531417	0.600036	0.553416	0.972177	-5.06443	14150	high_vs_low	RPE	Clec2g	protein_coding	FALSE	FALSE	high_vs_low_RPE
ENSMUSG00000000248	-0.368945	0.531417	-0.254131	0.801293	0.886766	-7.10157	22509	TNFa	RPE	Clec2g	protein_coding	FALSE	FALSE	TNFa_RPE
ENSMUSG00000000248	0.0776347	-5.19845	0.195107	0.846662	0.992801	-5.62143	21165	high_vs_ctrl	Retina	Clec2g	protein_coding	FALSE	FALSE	high_vs_ctrl_Retina
ENSMUSG00000000248	-0.645838	0.531417	-0.380952	0.706178	0.997884	-6.0503	17619	IL6_vs_VEGF	RPE	Clec2g	protein_coding	FALSE	FALSE	IL6_vs_VEGF_RPE
ENSMUSG00000000248	-0.0702981	0.531417	-0.0507851	0.959865	0.982592	-6.87938	24333	IL6_vs_TNFa	RPE	Clec2g	protein_coding	FALSE	FALSE	IL6_vs_TNFa_RPE
ENSMUSG00000000248	0.254224	-5.19845	0.638902	0.527873	0.966576	-5.34112	13603	low_vs_ctrl	Retina	Clec2g	protein_coding	FALSE	FALSE	low_vs_ctrl_Retina
ENSMUSG00000000248	-0.439243	0.531417	-0.302553	0.764517	0.92795	-6.30909	20521	IL6	RPE	Clec2g	protein_coding	FALSE	FALSE	IL6_RPE
ENSMUSG00000000248	1.03749	-5.19845	2.60735	0.0142342	0.140245	-3.39441	2527	TNFa	Retina	Clec2g	protein_coding	FALSE	FALSE	TNFa_Retina
ENSMUSG00000000248	1.59627	0.531417	1.15318	0.258803	0.811729	-4.96686	7939	low_vs_ctrl	RPE	Clec2g	protein_coding	FALSE	FALSE	low_vs_ctrl_RPE
ENSMUSG00000000248	-0.377126	-5.19845	-0.847713	0.403502	0.73372	-5.95857	13699	VEGF	Retina	Clec2g	protein_coding	FALSE	FALSE	VEGF_Retina
ENSMUSG00000000248	-0.176589	-5.19845	-0.443795	0.660466	0.996796	-4.96417	16061	high_vs_low	Retina	Clec2g	protein_coding	FALSE	FALSE	high_vs_low_Retina
ENSMUSG00000000248	-0.57554	0.531417	-0.339487	0.736833	0.873484	-6.8798	21013	TNFa_vs_VEGF	RPE	Clec2g	protein_coding	FALSE	FALSE	TNFa_vs_VEGF_RPE
ENSMUSG00000000248	0.319131	-5.19845	0.717352	0.478864	0.874432	-5.97955	13640	IL6_vs_VEGF	Retina	Clec2g	protein_coding	FALSE	FALSE	IL6_vs_VEGF_Retina
ENSMUSG00000000248	1.23802	-5.19845	2.78286	0.00935518	0.114234	-2.94753	2040	TNFa_vs_VEGF	Retina	Clec2g	protein_coding	FALSE	FALSE	TNFa_vs_VEGF_Retina
ENSMUSG00000000248	0.118595	-5.19845	0.298047	0.76778	0.97144	-6.08772	19685	IL6	Retina	Clec2g	protein_coding	FALSE	FALSE	IL6_Retina
ENSMUSG00000000248	1.07772	0.531417	0.635702	0.530249	0.999719	-5.14559	12461	VEGF	RPE	Clec2g	protein_coding	FALSE	FALSE	VEGF_RPE
ENSMUSG00000000248	2.46739	0.531417	1.69955	0.10055	0.842772	-4.3379	2851	high_vs_ctrl	RPE	Clec2g	protein_coding	FALSE	FALSE	high_vs_ctrl_RPE
ENSMUSG00000000248	-0.918891	-5.19845	-2.30931	0.0282038	0.256034	-3.78936	2743	IL6_vs_TNFa	Retina	Clec2g	protein_coding	FALSE	FALSE	IL6_vs_TNFa_Retina
ENSMUSG00000000253	-0.0787007	3.37206	-0.87457	0.388954	0.996796	-4.79932	9263	high_vs_low	Retina	Gmpr	protein_coding	FALSE	FALSE	high_vs_low_Retina
ENSMUSG00000000253	-0.802982	6.1918	-5.55858	6.50737e-06	0.000112179	3.48529	1445	TNFa	RPE	Gmpr	protein_coding	TRUE	FALSE	TNFa_RPE
ENSMUSG00000000253	-0.371767	6.1918	-2.20384	0.0361213	0.999719	-3.58405	810	VEGF	RPE	Gmpr	protein_coding	FALSE	FALSE	VEGF_RPE
ENSMUSG00000000253	-0.111774	6.1918	-0.773745	0.445711	0.888568	-4.69713	12493	high_vs_ctrl	RPE	Gmpr	protein_coding	FALSE	FALSE	high_vs_ctrl_RPE
ENSMUSG00000000253	0.0691936	3.37206	0.687744	0.497048	0.795388	-6.07897	15565	VEGF	Retina	Gmpr	protein_coding	FALSE	FALSE	VEGF_Retina
ENSMUSG00000000253	-0.126738	3.37206	-1.40838	0.16959	0.877706	-4.77298	4800	high_vs_ctrl	Retina	Gmpr	protein_coding	FALSE	FALSE	high_vs_ctrl_Retina
ENSMUSG00000000253	-0.165625	3.37206	-1.84052	0.0758882	0.328304	-4.85617	5758	TNFa	Retina	Gmpr	protein_coding	FALSE	FALSE	TNFa_Retina
ENSMUSG00000000253	0.693453	6.1918	5.03467	2.67415e-05	0.000580973	2.28331	1145	IL6_vs_TNFa	RPE	Gmpr	protein_coding	TRUE	FALSE	IL6_vs_TNFa_RPE
ENSMUSG00000000253	0.0882476	6.1918	0.640703	0.527042	0.900515	-5.35632	14579	low_vs_ctrl	RPE	Gmpr	protein_coding	FALSE	FALSE	low_vs_ctrl_RPE
ENSMUSG00000000253	0.182054	3.37206	2.02309	0.0523159	0.554587	-4.24846	2349	IL6	Retina	Gmpr	protein_coding	FALSE	FALSE	IL6_Retina
ENSMUSG00000000253	-0.200021	6.1918	-1.38463	0.177345	0.928795	-4.53026	4752	high_vs_low	RPE	Gmpr	protein_coding	FALSE	FALSE	high_vs_low_RPE
ENSMUSG00000000253	0.0622164	6.1918	0.368819	0.715099	0.998202	-6.05477	17839	IL6_vs_VEGF	RPE	Gmpr	protein_coding	FALSE	FALSE	IL6_vs_VEGF_RPE
ENSMUSG00000000253	-0.0480368	3.37206	-0.533814	0.597516	0.968816	-5.39405	15207	low_vs_ctrl	Retina	Gmpr	protein_coding	FALSE	FALSE	low_vs_ctrl_Retina
ENSMUSG00000000253	-0.109529	6.1918	-0.758208	0.454803	0.806517	-6.06901	14047	IL6	RPE	Gmpr	protein_coding	FALSE	FALSE	IL6_RPE
ENSMUSG00000000253	-0.313519	3.37206	-3.11619	0.00409113	0.0693737	-2.19258	1469	TNFa_vs_VEGF	Retina	Gmpr	protein_coding	FALSE	FALSE	TNFa_vs_VEGF_Retina
ENSMUSG00000000253	-0.631236	6.1918	-3.74197	0.000857854	0.0107816	-1.14443	1982	TNFa_vs_VEGF	RPE	Gmpr	protein_coding	TRUE	FALSE	TNFa_vs_VEGF_RPE
ENSMUSG00000000253	0.0341593	3.37206	0.339523	0.736649	0.957921	-6.17606	19155	IL6_vs_VEGF	Retina	Gmpr	protein_coding	FALSE	FALSE	IL6_vs_VEGF_Retina
ENSMUSG00000000253	0.347678	3.37206	3.86361	0.000574578	0.0412471	-0.280304	347	IL6_vs_TNFa	Retina	Gmpr	protein_coding	TRUE	FALSE	IL6_vs_TNFa_Retina
ENSMUSG00000000263	1.67855	-2.85464	1.55532	0.131354	0.842772	-4.40776	3823	high_vs_ctrl	RPE	Glra1	protein_coding	FALSE	FALSE	high_vs_ctrl_RPE
ENSMUSG00000000263	-0.236081	4.06795	-1.82862	0.0777018	0.331517	-4.8759	5838	TNFa	Retina	Glra1	protein_coding	FALSE	FALSE	TNFa_Retina
ENSMUSG00000000263	-1.19061	-2.85464	-1.1032	0.279542	0.706603	-5.75657	9852	IL6	RPE	Glra1	protein_coding	FALSE	FALSE	IL6_RPE
ENSMUSG00000000263	-0.204393	4.06795	-1.41603	0.167359	0.507537	-5.3442	8214	VEGF	Retina	Glra1	protein_coding	FALSE	FALSE	VEGF_Retina
ENSMUSG00000000263	2.37284	-2.85464	2.19863	0.0365288	0.912165	-3.62387	996	high_vs_low	RPE	Glra1	protein_coding	FALSE	FALSE	high_vs_low_RPE
ENSMUSG00000000263	-2.64602	-2.85464	-2.45176	0.0208693	0.0835375	-4.33777	6223	TNFa	RPE	Glra1	protein_coding	FALSE	FALSE	TNFa_RPE
ENSMUSG00000000263	0.0545803	4.06795	0.422764	0.675568	0.981602	-5.55798	17130	high_vs_ctrl	Retina	Glra1	protein_coding	FALSE	FALSE	high_vs_ctrl_Retina
ENSMUSG00000000263	0.000110717	4.06795	0.000857584	0.999322	0.999803	-6.13146	24898	IL6	Retina	Glra1	protein_coding	FALSE	FALSE	IL6_Retina
ENSMUSG00000000263	-0.70495	-2.85464	-0.559363	0.580461	0.776972	-6.77911	18608	TNFa_vs_VEGF	RPE	Glra1	protein_coding	FALSE	FALSE	TNFa_vs_VEGF_RPE
ENSMUSG00000000263	-0.0494281	4.06795	-0.342438	0.734477	0.904749	-6.33014	20222	TNFa_vs_VEGF	Retina	Glra1	protein_coding	FALSE	FALSE	TNFa_vs_VEGF_Retina
ENSMUSG00000000263	0.431766	-2.85464	0.342597	0.734518	0.999719	-5.25679	17894	VEGF	RPE	Glra1	protein_coding	FALSE	FALSE	VEGF_RPE
ENSMUSG00000000263	1.45541	-2.85464	1.41438	0.16852	0.384312	-5.89078	10923	IL6_vs_TNFa	RPE	Glra1	protein_coding	FALSE	FALSE	IL6_vs_TNFa_RPE
ENSMUSG00000000263	0.0723206	4.06795	0.560176	0.579637	0.968816	-5.38164	14800	low_vs_ctrl	Retina	Glra1	protein_coding	FALSE	FALSE	low_vs_ctrl_Retina
ENSMUSG00000000263	0.186763	4.06795	1.29389	0.205856	0.731571	-5.42412	7009	IL6_vs_VEGF	Retina	Glra1	protein_coding	FALSE	FALSE	IL6_vs_VEGF_Retina
ENSMUSG00000000263	-0.694286	-2.85464	-0.674713	0.505515	0.894536	-5.33703	14077	low_vs_ctrl	RPE	Glra1	protein_coding	FALSE	FALSE	low_vs_ctrl_RPE
ENSMUSG00000000263	0.750463	-2.85464	0.595477	0.556415	0.985096	-5.94784	14070	IL6_vs_VEGF	RPE	Glra1	protein_coding	FALSE	FALSE	IL6_vs_VEGF_RPE
ENSMUSG00000000263	0.236191	4.06795	1.82947	0.0775699	0.387306	-4.64355	4989	IL6_vs_TNFa	Retina	Glra1	protein_coding	FALSE	FALSE	IL6_vs_TNFa_Retina
ENSMUSG00000000263	-0.0177403	4.06795	-0.137412	0.89165	0.996796	-5.01681	21814	high_vs_low	Retina	Glra1	protein_coding	FALSE	FALSE	high_vs_low_Retina
ENSMUSG00000000266	0.163747	4.13909	1.74779	0.091024	0.783133	-4.26274	2883	low_vs_ctrl	Retina	Mid2	protein_coding	FALSE	FALSE	low_vs_ctrl_Retina
ENSMUSG00000000266	-0.699531	4.7661	-3.02237	0.00539007	0.0440074	-2.89702	3051	TNFa_vs_VEGF	RPE	Mid2	protein_coding	TRUE	FALSE	TNFa_vs_VEGF_RPE
ENSMUSG00000000266	-0.279894	4.13909	-2.67211	0.0122087	0.132327	-3.18785	2298	TNFa_vs_VEGF	Retina	Mid2	protein_coding	FALSE	FALSE	TNFa_vs_VEGF_Retina
ENSMUSG00000000266	0.368909	4.7661	1.86127	0.073475	0.842772	-4.25467	2020	high_vs_ctrl	RPE	Mid2	protein_coding	FALSE	FALSE	high_vs_ctrl_RPE
ENSMUSG00000000266	-0.299135	4.7661	-1.29243	0.207008	0.887533	-5.32225	5810	IL6_vs_VEGF	RPE	Mid2	protein_coding	FALSE	FALSE	IL6_vs_VEGF_RPE
ENSMUSG00000000266	0.17433	4.13909	1.86075	0.0728899	0.377191	-4.59243	4813	IL6_vs_TNFa	Retina	Mid2	protein_coding	FALSE	FALSE	IL6_vs_TNFa_Retina
ENSMUSG00000000266	-0.725781	4.7661	-3.66181	0.00105822	0.0084146	-1.52186	3132	TNFa	RPE	Mid2	protein_coding	TRUE	FALSE	TNFa_RPE
ENSMUSG00000000266	-0.104258	4.13909	-1.11282	0.274874	0.996796	-4.66526	6535	high_vs_low	Retina	Mid2	protein_coding	FALSE	FALSE	high_vs_low_Retina
ENSMUSG00000000266	0.0594885	4.13909	0.634964	0.530403	0.96622	-5.45743	13674	high_vs_ctrl	Retina	Mid2	protein_coding	FALSE	FALSE	high_vs_ctrl_Retina
ENSMUSG00000000266	-0.325385	4.7661	-1.64168	0.112095	0.515182	-5.06411	5420	IL6	RPE	Mid2	protein_coding	FALSE	FALSE	IL6_RPE
ENSMUSG00000000266	0.0754534	4.7661	0.380687	0.706373	0.974595	-5.14131	18046	high_vs_low	RPE	Mid2	protein_coding	FALSE	FALSE	high_vs_low_RPE
ENSMUSG00000000266	0.0721866	4.13909	0.689156	0.496172	0.795189	-6.07801	15538	VEGF	Retina	Mid2	protein_coding	FALSE	FALSE	VEGF_Retina
ENSMUSG00000000266	0.400396	4.7661	2.11873	0.0433254	0.160949	-4.75039	6705	IL6_vs_TNFa	RPE	Mid2	protein_coding	FALSE	FALSE	IL6_vs_TNFa_RPE
ENSMUSG00000000266	0.0708802	4.13909	0.756555	0.455385	0.910669	-5.85202	12454	IL6	Retina	Mid2	protein_coding	FALSE	FALSE	IL6_Retina
ENSMUSG00000000266	-0.10345	4.13909	-1.10419	0.278537	0.604387	-5.86962	11480	TNFa	Retina	Mid2	protein_coding	FALSE	FALSE	TNFa_Retina
ENSMUSG00000000266	-0.105565	4.13909	-1.00781	0.321834	0.799664	-5.73681	10025	IL6_vs_VEGF	Retina	Mid2	protein_coding	FALSE	FALSE	IL6_vs_VEGF_Retina
ENSMUSG00000000266	0.293455	4.7661	1.55284	0.131943	0.731192	-4.5268	4495	low_vs_ctrl	RPE	Mid2	protein_coding	FALSE	FALSE	low_vs_ctrl_RPE
ENSMUSG00000000266	0.0492038	4.7661	0.212588	0.833223	0.999719	-5.28501	20428	VEGF	RPE	Mid2	protein_coding	FALSE	FALSE	VEGF_RPE
ENSMUSG00000000275	-0.0681558	6.59389	-0.397114	0.694362	0.845732	-6.80005	20449	IL6_vs_TNFa	RPE	Trim25	protein_coding	FALSE	FALSE	IL6_vs_TNFa_RPE
ENSMUSG00000000275	-0.0355574	6.59389	-0.169159	0.866915	0.999953	-6.10764	21427	IL6_vs_VEGF	RPE	Trim25	protein_coding	FALSE	FALSE	IL6_vs_VEGF_RPE
ENSMUSG00000000275	0.0995254	6.59389	0.552904	0.584816	0.972177	-5.08378	14935	high_vs_low	RPE	Trim25	protein_coding	FALSE	FALSE	high_vs_low_RPE
ENSMUSG00000000275	0.0227072	5.49979	0.315837	0.754376	0.996796	-4.99285	18374	high_vs_low	Retina	Trim25	protein_coding	FALSE	FALSE	high_vs_low_Retina
ENSMUSG00000000275	0.0407315	6.59389	0.22628	0.822665	0.900337	-7.10845	22761	TNFa	RPE	Trim25	protein_coding	FALSE	FALSE	TNFa_RPE
ENSMUSG00000000275	-0.0274244	6.59389	-0.152353	0.880025	0.964505	-6.34338	22726	IL6	RPE	Trim25	protein_coding	FALSE	FALSE	IL6_RPE
ENSMUSG00000000275	-0.00294304	5.49979	-0.0366135	0.971043	0.994527	-6.23264	24321	IL6_vs_VEGF	Retina	Trim25	protein_coding	FALSE	FALSE	IL6_vs_VEGF_Retina
ENSMUSG00000000275	0.107658	6.59389	0.51217	0.612639	0.999719	-5.2004	14662	VEGF	RPE	Trim25	protein_coding	FALSE	FALSE	VEGF_RPE
ENSMUSG00000000275	0.0414628	5.49979	0.576711	0.56856	0.939537	-5.96839	15073	IL6	Retina	Trim25	protein_coding	FALSE	FALSE	IL6_Retina
ENSMUSG00000000275	0.177078	5.49979	2.46299	0.0199187	0.164951	-3.69573	3008	TNFa	Retina	Trim25	protein_coding	FALSE	FALSE	TNFa_Retina
ENSMUSG00000000275	0.116601	6.59389	0.679381	0.5026	0.893934	-5.3343	13998	low_vs_ctrl	RPE	Trim25	protein_coding	FALSE	FALSE	low_vs_ctrl_RPE
ENSMUSG00000000275	0.0325985	6.59389	0.155083	0.877894	0.945739	-6.92651	23123	TNFa_vs_VEGF	RPE	Trim25	protein_coding	FALSE	FALSE	TNFa_vs_VEGF_RPE
ENSMUSG00000000275	0.118876	5.49979	1.65346	0.108963	0.799581	-4.38785	3381	low_vs_ctrl	Retina	Trim25	protein_coding	FALSE	FALSE	low_vs_ctrl_Retina
ENSMUSG00000000275	-0.135615	5.49979	-1.88628	0.0692507	0.370657	-4.5502	4654	IL6_vs_TNFa	Retina	Trim25	protein_coding	FALSE	FALSE	IL6_vs_TNFa_Retina
ENSMUSG00000000275	0.141583	5.49979	1.9693	0.0584843	0.736524	-4.00245	1978	high_vs_ctrl	Retina	Trim25	protein_coding	FALSE	FALSE	high_vs_ctrl_Retina
ENSMUSG00000000275	0.132672	5.49979	1.65053	0.109565	0.407535	-5.08105	6697	TNFa_vs_VEGF	Retina	Trim25	protein_coding	FALSE	FALSE	TNFa_vs_VEGF_Retina
ENSMUSG00000000275	0.216126	6.59389	1.20067	0.240164	0.842772	-4.55933	7041	high_vs_ctrl	RPE	Trim25	protein_coding	FALSE	FALSE	high_vs_ctrl_RPE
ENSMUSG00000000275	0.067113	5.49979	0.834933	0.410544	0.738635	-5.96907	13844	VEGF	Retina	Trim25	protein_coding	FALSE	FALSE	VEGF_Retina
ENSMUSG00000000276	-0.505723	4.91304	-2.17741	0.0382341	0.12772	-4.88392	7457	TNFa	RPE	Dgke	protein_coding	FALSE	FALSE	TNFa_RPE
ENSMUSG00000000276	-0.385647	4.91304	-1.74146	0.0928289	0.688803	-4.2823	3348	low_vs_ctrl	RPE	Dgke	protein_coding	FALSE	FALSE	low_vs_ctrl_RPE
ENSMUSG00000000276	0.0954826	4.91304	0.352048	0.727497	0.999953	-6.06071	18111	IL6_vs_VEGF	RPE	Dgke	protein_coding	FALSE	FALSE	IL6_vs_VEGF_RPE
ENSMUSG00000000276	-0.047955	8.3498	-0.44066	0.662709	0.879161	-6.21689	18773	VEGF	Retina	Dgke	protein_coding	FALSE	FALSE	VEGF_Retina
ENSMUSG00000000276	-0.0813487	8.3498	-0.835747	0.410093	0.894383	-5.79122	11419	IL6	Retina	Dgke	protein_coding	FALSE	FALSE	IL6_Retina
ENSMUSG00000000276	0.326117	4.91304	1.40411	0.171528	0.926976	-4.5123	4599	high_vs_low	RPE	Dgke	protein_coding	FALSE	FALSE	high_vs_low_RPE
ENSMUSG00000000276	-0.0696315	8.3498	-0.715369	0.480069	0.962356	-5.4091	12421	high_vs_ctrl	Retina	Dgke	protein_coding	FALSE	FALSE	high_vs_ctrl_Retina
ENSMUSG00000000276	-0.0595301	4.91304	-0.256309	0.799628	0.971202	-4.78789	20496	high_vs_ctrl	RPE	Dgke	protein_coding	FALSE	FALSE	high_vs_ctrl_RPE
ENSMUSG00000000276	-0.0425762	8.3498	-0.391234	0.698468	0.948119	-6.15734	18350	IL6_vs_VEGF	Retina	Dgke	protein_coding	FALSE	FALSE	IL6_vs_VEGF_Retina
ENSMUSG00000000276	-0.0466023	8.3498	-0.42823	0.67163	0.876539	-6.29707	19086	TNFa_vs_VEGF	Retina	Dgke	protein_coding	FALSE	FALSE	TNFa_vs_VEGF_Retina
ENSMUSG00000000276	-0.125939	4.91304	-0.464343	0.646073	0.822112	-6.82858	19576	TNFa_vs_VEGF	RPE	Dgke	protein_coding	FALSE	FALSE	TNFa_vs_VEGF_RPE
ENSMUSG00000000276	0.0040261	8.3498	0.0413627	0.967289	0.990104	-6.21351	24336	IL6_vs_TNFa	Retina	Dgke	protein_coding	FALSE	FALSE	IL6_vs_TNFa_Retina
ENSMUSG00000000276	-0.00918259	8.3498	-0.0943387	0.925485	0.996796	-5.01977	22779	high_vs_low	Retina	Dgke	protein_coding	FALSE	FALSE	high_vs_low_Retina
ENSMUSG00000000276	-0.053667	4.91304	-0.197872	0.844607	0.999719	-5.28737	20708	VEGF	RPE	Dgke	protein_coding	FALSE	FALSE	VEGF_RPE
ENSMUSG00000000276	-0.0853748	8.3498	-0.87711	0.387596	0.695155	-6.08919	13889	TNFa	Retina	Dgke	protein_coding	FALSE	FALSE	TNFa_Retina
ENSMUSG00000000276	-0.284301	4.91304	-1.22407	0.231355	0.669004	-5.62198	8613	IL6	RPE	Dgke	protein_coding	FALSE	FALSE	IL6_RPE
ENSMUSG00000000276	0.221422	4.91304	0.999871	0.326127	0.567125	-6.37717	14324	IL6_vs_TNFa	RPE	Dgke	protein_coding	FALSE	FALSE	IL6_vs_TNFa_RPE
ENSMUSG00000000276	-0.0604489	8.3498	-0.621031	0.539404	0.968679	-5.35077	13871	low_vs_ctrl	Retina	Dgke	protein_coding	FALSE	FALSE	low_vs_ctrl_Retina
ENSMUSG00000000278	-0.0256542	7.26266	-0.153586	0.879062	0.999953	-6.11012	21688	IL6_vs_VEGF	RPE	Scpep1	protein_coding	FALSE	FALSE	IL6_vs_VEGF_RPE
ENSMUSG00000000278	0.14643	3.80517	1.03035	0.311314	0.847302	-5.6176	9151	IL6	Retina	Scpep1	protein_coding	FALSE	FALSE	IL6_Retina
ENSMUSG00000000278	0.209101	7.26266	1.25185	0.221215	0.461011	-6.15655	11953	TNFa_vs_VEGF	RPE	Scpep1	protein_coding	FALSE	FALSE	TNFa_vs_VEGF_RPE
ENSMUSG00000000278	0.467964	7.26266	3.27157	0.0028903	0.0187338	-2.48712	3842	TNFa	RPE	Scpep1	protein_coding	TRUE	FALSE	TNFa_RPE
ENSMUSG00000000278	-0.130341	3.80517	-0.91714	0.366592	0.711089	-5.80257	12842	IL6_vs_TNFa	Retina	Scpep1	protein_coding	FALSE	FALSE	IL6_vs_TNFa_Retina
ENSMUSG00000000278	0.276771	3.80517	1.94749	0.0611608	0.296635	-4.67448	5136	TNFa	Retina	Scpep1	protein_coding	FALSE	FALSE	TNFa_Retina
ENSMUSG00000000278	0.0653191	3.80517	0.411093	0.68401	0.88794	-6.22942	19189	VEGF	Retina	Scpep1	protein_coding	FALSE	FALSE	VEGF_Retina
ENSMUSG00000000278	-0.234755	7.26266	-1.7213	0.0964791	0.272482	-5.43858	8820	IL6_vs_TNFa	RPE	Scpep1	protein_coding	FALSE	FALSE	IL6_vs_TNFa_RPE
ENSMUSG00000000278	0.13146	7.26266	0.787022	0.438028	0.999719	-5.06304	10029	VEGF	RPE	Scpep1	protein_coding	FALSE	FALSE	VEGF_RPE
ENSMUSG00000000278	0.233209	7.26266	1.63038	0.114473	0.519231	-5.08099	5490	IL6	RPE	Scpep1	protein_coding	FALSE	FALSE	IL6_RPE
ENSMUSG00000000278	0.0330897	7.26266	0.242624	0.810105	0.959888	-5.50924	21023	low_vs_ctrl	RPE	Scpep1	protein_coding	FALSE	FALSE	low_vs_ctrl_RPE
ENSMUSG00000000278	0.0947034	3.80517	0.596027	0.555756	0.818909	-6.21146	16905	TNFa_vs_VEGF	Retina	Scpep1	protein_coding	FALSE	FALSE	TNFa_vs_VEGF_Retina
ENSMUSG00000000278	-0.127403	7.26266	-0.890686	0.380858	0.962649	-4.91192	9850	high_vs_low	RPE	Scpep1	protein_coding	FALSE	FALSE	high_vs_low_RPE
ENSMUSG00000000278	-0.0943136	7.26266	-0.659353	0.515177	0.911747	-4.72474	14075	high_vs_ctrl	RPE	Scpep1	protein_coding	FALSE	FALSE	high_vs_ctrl_RPE
ENSMUSG00000000278	-0.116749	3.80517	-0.8215	0.418027	0.996796	-4.82515	9970	high_vs_low	Retina	Scpep1	protein_coding	FALSE	FALSE	high_vs_low_Retina
ENSMUSG00000000278	0.0663644	3.80517	0.466972	0.64399	0.976707	-5.42289	16418	low_vs_ctrl	Retina	Scpep1	protein_coding	FALSE	FALSE	low_vs_ctrl_Retina
ENSMUSG00000000278	-0.0356374	3.80517	-0.224288	0.824097	0.971061	-6.20829	21136	IL6_vs_VEGF	Retina	Scpep1	protein_coding	FALSE	FALSE	IL6_vs_VEGF_Retina
ENSMUSG00000000278	-0.0503844	3.80517	-0.354528	0.725494	0.984478	-5.58187	18350	high_vs_ctrl	Retina	Scpep1	protein_coding	FALSE	FALSE	high_vs_ctrl_Retina
ENSMUSG00000000282	0.330905	5.7904	2.07658	0.047348	0.189018	-4.88403	6239	TNFa_vs_VEGF	RPE	Mnt	protein_coding	FALSE	FALSE	TNFa_vs_VEGF_RPE
ENSMUSG00000000282	0.0175476	6.17651	0.247248	0.806449	0.935206	-6.28319	21478	VEGF	Retina	Mnt	protein_coding	FALSE	FALSE	VEGF_Retina
ENSMUSG00000000282	0.00228485	6.17651	0.0321939	0.974537	0.995124	-6.23279	24392	IL6_vs_VEGF	Retina	Mnt	protein_coding	FALSE	FALSE	IL6_vs_VEGF_Retina
ENSMUSG00000000282	0.0370332	6.17651	0.583394	0.564113	0.996796	-4.92212	13630	high_vs_low	Retina	Mnt	protein_coding	FALSE	FALSE	high_vs_low_Retina
ENSMUSG00000000282	0.0604868	5.7904	0.443256	0.661063	0.972177	-5.12281	16891	high_vs_low	RPE	Mnt	protein_coding	FALSE	FALSE	high_vs_low_RPE
ENSMUSG00000000282	0.366093	5.7904	2.68278	0.012233	0.0562639	-3.84625	5416	TNFa	RPE	Mnt	protein_coding	FALSE	FALSE	TNFa_RPE
ENSMUSG00000000282	-0.0172007	6.17651	-0.270968	0.788324	0.971724	-6.0953	20189	IL6	Retina	Mnt	protein_coding	FALSE	FALSE	IL6_Retina
ENSMUSG00000000282	-0.0179722	6.17651	-0.283121	0.779084	0.918263	-6.43215	21134	TNFa	Retina	Mnt	protein_coding	FALSE	FALSE	TNFa_Retina
ENSMUSG00000000282	0.132933	5.7904	0.974153	0.338508	0.743776	-5.88611	11337	IL6	RPE	Mnt	protein_coding	FALSE	FALSE	IL6_RPE
ENSMUSG00000000282	0.0956743	5.7904	0.600399	0.553178	0.999719	-5.16242	13058	VEGF	RPE	Mnt	protein_coding	FALSE	FALSE	VEGF_RPE
ENSMUSG00000000282	0.000771449	6.17651	0.0121529	0.990386	0.997368	-6.21428	24735	IL6_vs_TNFa	Retina	Mnt	protein_coding	FALSE	FALSE	IL6_vs_TNFa_Retina
ENSMUSG00000000282	0.0015134	6.17651	0.0213241	0.983132	0.996032	-6.38876	24585	TNFa_vs_VEGF	Retina	Mnt	protein_coding	FALSE	FALSE	TNFa_vs_VEGF_Retina
ENSMUSG00000000282	0.0977457	5.7904	0.613398	0.544675	0.984085	-5.93729	13783	IL6_vs_VEGF	RPE	Mnt	protein_coding	FALSE	FALSE	IL6_vs_VEGF_RPE
ENSMUSG00000000282	0.0308045	5.7904	0.236758	0.814607	0.96088	-5.51047	21118	low_vs_ctrl	RPE	Mnt	protein_coding	FALSE	FALSE	low_vs_ctrl_RPE
ENSMUSG00000000282	-0.233159	5.7904	-1.79202	0.0841876	0.248444	-5.32418	8441	IL6_vs_TNFa	RPE	Mnt	protein_coding	FALSE	FALSE	IL6_vs_TNFa_RPE
ENSMUSG00000000282	0.0912913	5.7904	0.668996	0.5091	0.909175	-4.72257	13945	high_vs_ctrl	RPE	Mnt	protein_coding	FALSE	FALSE	high_vs_ctrl_RPE
ENSMUSG00000000282	-0.00883229	6.17651	-0.139137	0.890298	0.992801	-5.6299	22259	high_vs_ctrl	Retina	Mnt	protein_coding	FALSE	FALSE	high_vs_ctrl_Retina
ENSMUSG00000000282	-0.0458654	6.17651	-0.722531	0.475723	0.954531	-5.29245	12414	low_vs_ctrl	Retina	Mnt	protein_coding	FALSE	FALSE	low_vs_ctrl_Retina
ENSMUSG00000000290	1.00442	1.25752	1.76715	0.0876675	0.563822	-4.75997	3870	IL6_vs_VEGF	Retina	Itgb2	protein_coding	FALSE	FALSE	IL6_vs_VEGF_Retina
ENSMUSG00000000290	1.04952	1.25752	2.06445	0.0479693	0.722992	-3.80474	1650	low_vs_ctrl	Retina	Itgb2	protein_coding	FALSE	FALSE	low_vs_ctrl_Retina
ENSMUSG00000000290	-3.28424	4.83353	-10.9989	1.49027e-11	6.08567e-09	16.464	61	IL6_vs_TNFa	RPE	Itgb2	protein_coding	TRUE	FALSE	IL6_vs_TNFa_RPE
ENSMUSG00000000290	-0.980862	1.25752	-1.9294	0.063462	0.356848	-4.47788	4430	IL6_vs_TNFa	Retina	Itgb2	protein_coding	FALSE	FALSE	IL6_vs_TNFa_Retina
ENSMUSG00000000290	1.98528	1.25752	3.49286	0.00154515	0.0380333	-1.2917	1012	TNFa_vs_VEGF	Retina	Itgb2	protein_coding	TRUE	FALSE	TNFa_vs_VEGF_Retina
ENSMUSG00000000290	4.55577	4.83353	14.5472	2.09653e-14	1.21994e-11	22.9443	42	TNFa	RPE	Itgb2	protein_coding	TRUE	FALSE	TNFa_RPE
ENSMUSG00000000290	0.875051	1.25752	1.72126	0.0957968	0.79961	-4.3683	2984	high_vs_ctrl	Retina	Itgb2	protein_coding	FALSE	FALSE	high_vs_ctrl_Retina
ENSMUSG00000000290	1.27153	4.83353	4.06017	0.000369547	0.0169842	0.0821202	542	IL6	RPE	Itgb2	protein_coding	TRUE	FALSE	IL6_RPE
ENSMUSG00000000290	4.41959	4.83353	12.0851	1.73115e-12	1.16549e-09	18.5756	37	TNFa_vs_VEGF	RPE	Itgb2	protein_coding	TRUE	FALSE	TNFa_vs_VEGF_RPE
ENSMUSG00000000290	0.041885	4.83353	0.114532	0.909652	0.999719	-5.29758	22450	VEGF	RPE	Itgb2	protein_coding	FALSE	FALSE	VEGF_RPE
ENSMUSG00000000290	-0.0942924	4.83353	-0.301089	0.765621	0.983592	-5.16083	19382	high_vs_low	RPE	Itgb2	protein_coding	FALSE	FALSE	high_vs_low_RPE
ENSMUSG00000000290	1.13535	4.83353	3.10455	0.00439681	0.175259	-2.07591	624	IL6_vs_VEGF	RPE	Itgb2	protein_coding	FALSE	FALSE	IL6_vs_VEGF_RPE
ENSMUSG00000000290	0.0542386	4.83353	0.173192	0.863775	0.979575	-4.79408	21964	high_vs_ctrl	RPE	Itgb2	protein_coding	FALSE	FALSE	high_vs_ctrl_RPE
ENSMUSG00000000290	-0.174468	1.25752	-0.343186	0.73392	0.996796	-4.98752	17887	high_vs_low	Retina	Itgb2	protein_coding	FALSE	FALSE	high_vs_low_Retina
ENSMUSG00000000290	0.148531	4.83353	0.49743	0.622857	0.92079	-5.42695	16849	low_vs_ctrl	RPE	Itgb2	protein_coding	FALSE	FALSE	low_vs_ctrl_RPE
ENSMUSG00000000290	3.30663	1.25752	6.50429	3.92768e-07	8.81429e-05	6.54241	111	TNFa	Retina	Itgb2	protein_coding	TRUE	FALSE	TNFa_Retina
ENSMUSG00000000290	1.14688	1.25752	2.0178	0.0528965	0.289086	-4.41033	4558	VEGF	Retina	Itgb2	protein_coding	FALSE	FALSE	VEGF_Retina
ENSMUSG00000000290	2.32577	1.25752	4.57489	8.16183e-05	0.0163573	1.53427	123	IL6	Retina	Itgb2	protein_coding	TRUE	FALSE	IL6_Retina
ENSMUSG00000000295	-0.257999	1.85181	-1.63485	0.112831	0.996796	-4.27683	2688	high_vs_low	Retina	Hddc2	protein_coding	FALSE	FALSE	high_vs_low_Retina
ENSMUSG00000000295	-0.132755	1.85181	-0.752413	0.457833	0.765494	-6.10712	14897	TNFa_vs_VEGF	Retina	Hddc2	protein_coding	FALSE	FALSE	TNFa_vs_VEGF_Retina
ENSMUSG00000000295	0.126269	1.85181	0.800121	0.43011	0.725864	-6.15283	14760	TNFa	Retina	Hddc2	protein_coding	FALSE	FALSE	TNFa_Retina
ENSMUSG00000000295	0.03284	3.20243	0.294236	0.770797	0.88802	-6.83637	21621	IL6_vs_TNFa	RPE	Hddc2	protein_coding	FALSE	FALSE	IL6_vs_TNFa_RPE
ENSMUSG00000000295	-0.360081	1.85181	-2.2817	0.0299877	0.651225	-3.49173	1145	high_vs_ctrl	Retina	Hddc2	protein_coding	FALSE	FALSE	high_vs_ctrl_Retina
ENSMUSG00000000295	0.0494125	3.20243	0.36148	0.720515	0.866139	-6.87192	20721	TNFa_vs_VEGF	RPE	Hddc2	protein_coding	FALSE	FALSE	TNFa_vs_VEGF_RPE
ENSMUSG00000000295	-0.0184458	3.20243	-0.157577	0.875946	0.931675	-7.12201	23420	TNFa	RPE	Hddc2	protein_coding	FALSE	FALSE	TNFa_RPE
ENSMUSG00000000295	0.331489	1.85181	2.10053	0.0444416	0.519602	-4.11193	2128	IL6	Retina	Hddc2	protein_coding	FALSE	FALSE	IL6_Retina
ENSMUSG00000000295	0.20522	1.85181	1.30041	0.203645	0.560405	-5.39851	9052	IL6_vs_TNFa	Retina	Hddc2	protein_coding	FALSE	FALSE	IL6_vs_TNFa_Retina
ENSMUSG00000000295	-0.193232	3.20243	-1.65073	0.11022	0.842772	-4.36204	3141	high_vs_ctrl	RPE	Hddc2	protein_coding	FALSE	FALSE	high_vs_ctrl_RPE
ENSMUSG00000000295	0.0143942	3.20243	0.122966	0.903032	0.971424	-6.34744	23156	IL6	RPE	Hddc2	protein_coding	FALSE	FALSE	IL6_RPE
ENSMUSG00000000295	0.0822525	3.20243	0.601722	0.552309	0.984111	-5.9442	13976	IL6_vs_VEGF	RPE	Hddc2	protein_coding	FALSE	FALSE	IL6_vs_VEGF_RPE
ENSMUSG00000000295	-0.0368208	3.20243	-0.31455	0.755488	0.981875	-5.15784	19165	high_vs_low	RPE	Hddc2	protein_coding	FALSE	FALSE	high_vs_low_RPE
ENSMUSG00000000295	0.00102533	1.85181	0.00581125	0.995403	0.998128	-6.31373	24842	VEGF	Retina	Hddc2	protein_coding	FALSE	FALSE	VEGF_Retina
ENSMUSG00000000295	-0.156411	3.20243	-1.40139	0.17233	0.764446	-4.70657	5605	low_vs_ctrl	RPE	Hddc2	protein_coding	FALSE	FALSE	low_vs_ctrl_RPE
ENSMUSG00000000295	0.0724649	1.85181	0.410707	0.684289	0.944821	-6.14962	18031	IL6_vs_VEGF	Retina	Hddc2	protein_coding	FALSE	FALSE	IL6_vs_VEGF_Retina
ENSMUSG00000000295	-0.102082	1.85181	-0.646855	0.522785	0.964632	-5.33674	13499	low_vs_ctrl	Retina	Hddc2	protein_coding	FALSE	FALSE	low_vs_ctrl_Retina
ENSMUSG00000000295	-0.104679	3.20243	-0.765785	0.450355	0.999719	-5.07563	10343	VEGF	RPE	Hddc2	protein_coding	FALSE	FALSE	VEGF_RPE
ENSMUSG00000000296	-0.46431	4.02616	-2.419	0.0224727	0.117926	-4.21833	4747	TNFa_vs_VEGF	RPE	Tpd52l1	protein_coding	FALSE	FALSE	TNFa_vs_VEGF_RPE
ENSMUSG00000000296	0.781753	-0.575916	2.27727	0.0302835	0.262536	-3.85078	2873	IL6_vs_TNFa	Retina	Tpd52l1	protein_coding	FALSE	FALSE	IL6_vs_TNFa_Retina
ENSMUSG00000000296	0.486625	-0.575916	1.41755	0.166918	0.996796	-4.45324	3987	high_vs_low	Retina	Tpd52l1	protein_coding	FALSE	FALSE	high_vs_low_Retina
ENSMUSG00000000296	-0.607757	-0.575916	-1.58351	0.124092	0.63023	-5.03821	4904	IL6_vs_VEGF	Retina	Tpd52l1	protein_coding	FALSE	FALSE	IL6_vs_VEGF_Retina
ENSMUSG00000000296	-0.413896	4.02616	-2.51807	0.0179412	0.876019	-3.19747	504	high_vs_low	RPE	Tpd52l1	protein_coding	FALSE	FALSE	high_vs_low_RPE
ENSMUSG00000000296	0.943433	-0.575916	2.45811	0.0201434	0.178496	-3.5741	2810	VEGF	Retina	Tpd52l1	protein_coding	FALSE	FALSE	VEGF_Retina
ENSMUSG00000000296	-0.080776	-0.575916	-0.235303	0.815618	0.997841	-5.49334	20315	low_vs_ctrl	Retina	Tpd52l1	protein_coding	FALSE	FALSE	low_vs_ctrl_Retina
ENSMUSG00000000296	-0.932701	-0.575916	-2.71698	0.0109665	0.12272	-3.1586	2226	TNFa	Retina	Tpd52l1	protein_coding	FALSE	FALSE	TNFa_Retina
ENSMUSG00000000296	0.405849	-0.575916	1.18225	0.246657	0.895217	-5.02203	6729	high_vs_ctrl	Retina	Tpd52l1	protein_coding	FALSE	FALSE	high_vs_ctrl_Retina
ENSMUSG00000000296	0.228832	4.02616	1.39218	0.175073	0.606548	-5.41424	7190	IL6	RPE	Tpd52l1	protein_coding	FALSE	FALSE	IL6_RPE
ENSMUSG00000000296	-1.38951	-0.575916	-3.62036	0.00110286	0.0308045	-0.977418	891	TNFa_vs_VEGF	Retina	Tpd52l1	protein_coding	TRUE	FALSE	TNFa_vs_VEGF_Retina
ENSMUSG00000000296	-0.388568	4.02616	-2.36398	0.0254215	0.842772	-3.9691	646	high_vs_ctrl	RPE	Tpd52l1	protein_coding	FALSE	FALSE	high_vs_ctrl_RPE
ENSMUSG00000000296	0.0252687	4.02616	0.131647	0.896226	0.999953	-6.11321	22104	IL6_vs_VEGF	RPE	Tpd52l1	protein_coding	FALSE	FALSE	IL6_vs_VEGF_RPE
ENSMUSG00000000296	-0.210332	4.02616	-1.09581	0.282709	0.999719	-4.84401	6282	VEGF	RPE	Tpd52l1	protein_coding	FALSE	FALSE	VEGF_RPE
ENSMUSG00000000296	0.0253278	4.02616	0.161611	0.872799	0.972814	-5.52359	22349	low_vs_ctrl	RPE	Tpd52l1	protein_coding	FALSE	FALSE	low_vs_ctrl_RPE
ENSMUSG00000000296	-0.150948	-0.575916	-0.439716	0.663384	0.957894	-6.03643	17249	IL6	Retina	Tpd52l1	protein_coding	FALSE	FALSE	IL6_Retina
ENSMUSG00000000296	0.489578	4.02616	3.12389	0.00418988	0.0314367	-2.60713	3320	IL6_vs_TNFa	RPE	Tpd52l1	protein_coding	TRUE	FALSE	IL6_vs_TNFa_RPE
ENSMUSG00000000296	-0.260746	4.02616	-1.58634	0.124145	0.279988	-5.89522	11045	TNFa	RPE	Tpd52l1	protein_coding	FALSE	FALSE	TNFa_RPE
ENSMUSG00000000301	0.327172	-0.247327	1.1864	0.245039	0.872092	-4.92117	6998	low_vs_ctrl	Retina	Pemt	protein_coding	FALSE	FALSE	low_vs_ctrl_Retina
ENSMUSG00000000301	0.70716	-0.247327	2.56433	0.0157477	0.327441	-3.22147	1198	IL6	Retina	Pemt	protein_coding	FALSE	FALSE	IL6_Retina
ENSMUSG00000000301	-0.117782	0.640594	-0.52801	0.601746	0.931086	-4.75125	16096	high_vs_ctrl	RPE	Pemt	protein_coding	FALSE	FALSE	high_vs_ctrl_RPE
ENSMUSG00000000301	-0.395752	-0.247327	-1.28359	0.209393	0.559978	-5.51228	9314	VEGF	Retina	Pemt	protein_coding	FALSE	FALSE	VEGF_Retina
ENSMUSG00000000301	0.0622373	0.640594	0.292625	0.772015	0.950851	-5.49752	20220	low_vs_ctrl	RPE	Pemt	protein_coding	FALSE	FALSE	low_vs_ctrl_RPE
ENSMUSG00000000301	0.304991	0.640594	1.17085	0.251747	0.999719	-4.78097	5582	VEGF	RPE	Pemt	protein_coding	FALSE	FALSE	VEGF_RPE
ENSMUSG00000000301	0.0578985	-0.247327	0.209954	0.835164	0.946494	-6.19247	21980	IL6_vs_TNFa	Retina	Pemt	protein_coding	FALSE	FALSE	IL6_vs_TNFa_Retina
ENSMUSG00000000301	0.114561	0.640594	0.513572	0.61167	0.877034	-6.22305	17373	IL6	RPE	Pemt	protein_coding	FALSE	FALSE	IL6_RPE
ENSMUSG00000000301	-0.717079	-0.247327	-2.6003	0.0144727	0.996796	-3.29643	351	high_vs_low	Retina	Pemt	protein_coding	FALSE	FALSE	high_vs_low_Retina
ENSMUSG00000000301	-0.0973613	0.640594	-0.373768	0.711456	0.861312	-6.8673	20576	TNFa_vs_VEGF	RPE	Pemt	protein_coding	FALSE	FALSE	TNFa_vs_VEGF_RPE
ENSMUSG00000000301	0.649262	-0.247327	2.35438	0.0254971	0.188426	-3.91511	3368	TNFa	Retina	Pemt	protein_coding	FALSE	FALSE	TNFa_Retina
ENSMUSG00000000301	-0.370449	0.640594	-1.42214	0.166277	0.847581	-5.15988	4885	IL6_vs_VEGF	RPE	Pemt	protein_coding	FALSE	FALSE	IL6_vs_VEGF_RPE
ENSMUSG00000000301	0.385833	-0.247327	1.25141	0.220729	0.735507	-5.47499	7412	IL6_vs_VEGF	Retina	Pemt	protein_coding	FALSE	FALSE	IL6_vs_VEGF_Retina
ENSMUSG00000000301	-0.389908	-0.247327	-1.4139	0.167979	0.877706	-4.76643	4764	high_vs_ctrl	Retina	Pemt	protein_coding	FALSE	FALSE	high_vs_ctrl_Retina
ENSMUSG00000000301	-0.273087	0.640594	-1.28399	0.209903	0.438134	-6.05985	11934	IL6_vs_TNFa	RPE	Pemt	protein_coding	FALSE	FALSE	IL6_vs_TNFa_RPE
ENSMUSG00000000301	0.387648	0.640594	1.73781	0.0934806	0.233461	-5.65984	9974	TNFa	RPE	Pemt	protein_coding	FALSE	FALSE	TNFa_RPE
ENSMUSG00000000301	-0.180019	0.640594	-0.807018	0.426611	0.968139	-4.96158	10956	high_vs_low	RPE	Pemt	protein_coding	FALSE	FALSE	high_vs_low_RPE
ENSMUSG00000000301	0.327935	-0.247327	1.06363	0.296227	0.645847	-5.83118	11425	TNFa_vs_VEGF	Retina	Pemt	protein_coding	FALSE	FALSE	TNFa_vs_VEGF_Retina
ENSMUSG00000000303	-1.10526	6.82391	-1.79191	0.0842064	0.267653	-5.38063	7836	TNFa_vs_VEGF	RPE	Cdh1	protein_coding	FALSE	FALSE	TNFa_vs_VEGF_RPE
ENSMUSG00000000303	0.0652392	-0.134658	0.113025	0.910785	0.971167	-6.30736	23361	VEGF	Retina	Cdh1	protein_coding	FALSE	FALSE	VEGF_Retina
ENSMUSG00000000303	0.325176	6.82391	0.527193	0.602305	0.999719	-5.19435	14388	VEGF	RPE	Cdh1	protein_coding	FALSE	FALSE	VEGF_RPE
ENSMUSG00000000303	0.876536	-0.134658	1.69781	0.10019	0.790017	-4.3297	3155	low_vs_ctrl	Retina	Cdh1	protein_coding	FALSE	FALSE	low_vs_ctrl_Retina
ENSMUSG00000000303	-0.148399	6.82391	-0.280951	0.78086	0.935162	-6.31541	20799	IL6	RPE	Cdh1	protein_coding	FALSE	FALSE	IL6_RPE
ENSMUSG00000000303	-0.464845	-0.134658	-0.900386	0.37529	0.717191	-5.81727	13034	IL6_vs_TNFa	Retina	Cdh1	protein_coding	FALSE	FALSE	IL6_vs_TNFa_Retina
ENSMUSG00000000303	-0.687186	-0.134658	-1.33105	0.193485	0.996796	-4.5178	4616	high_vs_low	Retina	Cdh1	protein_coding	FALSE	FALSE	high_vs_low_Retina
ENSMUSG00000000303	0.424776	-0.134658	0.822774	0.417314	0.89806	-5.80158	11574	IL6	Retina	Cdh1	protein_coding	FALSE	FALSE	IL6_Retina
ENSMUSG00000000303	0.21043	6.82391	0.39839	0.693432	0.972369	-5.13636	17756	high_vs_low	RPE	Cdh1	protein_coding	FALSE	FALSE	high_vs_low_RPE
ENSMUSG00000000303	-0.263145	6.82391	-0.426625	0.672988	0.996289	-6.0322	16809	IL6_vs_VEGF	RPE	Cdh1	protein_coding	FALSE	FALSE	IL6_vs_VEGF_RPE
ENSMUSG00000000303	0.437401	6.82391	0.828095	0.414777	0.881469	-4.68258	11720	high_vs_ctrl	RPE	Cdh1	protein_coding	FALSE	FALSE	high_vs_ctrl_RPE
ENSMUSG00000000303	0.842115	6.82391	1.67212	0.105891	0.288877	-5.51593	9131	IL6_vs_TNFa	RPE	Cdh1	protein_coding	FALSE	FALSE	IL6_vs_TNFa_RPE
ENSMUSG00000000303	0.18935	-0.134658	0.366763	0.716444	0.983618	-5.57789	18135	high_vs_ctrl	Retina	Cdh1	protein_coding	FALSE	FALSE	high_vs_ctrl_Retina
ENSMUSG00000000303	-0.990514	6.82391	-1.87526	0.0714594	0.195279	-5.43151	9115	TNFa	RPE	Cdh1	protein_coding	FALSE	FALSE	TNFa_RPE
ENSMUSG00000000303	0.226971	6.82391	0.450678	0.65577	0.927569	-5.44624	17609	low_vs_ctrl	RPE	Cdh1	protein_coding	FALSE	FALSE	low_vs_ctrl_RPE
ENSMUSG00000000303	0.889621	-0.134658	1.72316	0.0954487	0.36562	-5.04616	6503	TNFa	Retina	Cdh1	protein_coding	FALSE	FALSE	TNFa_Retina
ENSMUSG00000000303	0.137196	-0.134658	0.237687	0.813786	0.937579	-6.36061	21621	TNFa_vs_VEGF	Retina	Cdh1	protein_coding	FALSE	FALSE	TNFa_vs_VEGF_Retina
ENSMUSG00000000303	-0.32765	-0.134658	-0.567643	0.574622	0.908872	-6.07388	15749	IL6_vs_VEGF	Retina	Cdh1	protein_coding	FALSE	FALSE	IL6_vs_VEGF_Retina
ENSMUSG00000000305	-0.0288929	5.35363	-0.38207	0.70518	0.981803	-5.57272	17886	high_vs_ctrl	Retina	Cdh4	protein_coding	FALSE	FALSE	high_vs_ctrl_Retina
ENSMUSG00000000305	-0.373617	3.69664	-2.35946	0.0256788	0.999719	-3.36029	608	VEGF	RPE	Cdh4	protein_coding	FALSE	FALSE	VEGF_RPE
ENSMUSG00000000305	-0.00898836	3.69664	-0.0662852	0.947632	0.991679	-4.79852	23802	high_vs_ctrl	RPE	Cdh4	protein_coding	FALSE	FALSE	high_vs_ctrl_RPE
ENSMUSG00000000305	-0.544354	3.69664	-3.43771	0.00189158	0.0200337	-1.90363	2352	TNFa_vs_VEGF	RPE	Cdh4	protein_coding	TRUE	FALSE	TNFa_vs_VEGF_RPE
ENSMUSG00000000305	0.0135798	5.35363	0.179575	0.858728	0.996796	-5.01284	20973	high_vs_low	Retina	Cdh4	protein_coding	FALSE	FALSE	high_vs_low_Retina
ENSMUSG00000000305	-0.823242	3.69664	-6.07105	1.65659e-06	3.34677e-05	4.8479	1233	TNFa	RPE	Cdh4	protein_coding	TRUE	FALSE	TNFa_RPE
ENSMUSG00000000305	0.0870089	5.35363	1.15057	0.259255	0.619416	-5.57166	10426	IL6_vs_TNFa	Retina	Cdh4	protein_coding	FALSE	FALSE	IL6_vs_TNFa_Retina
ENSMUSG00000000305	-0.23549	5.35363	-2.78527	0.00930057	0.11399	-2.94223	2032	TNFa_vs_VEGF	Retina	Cdh4	protein_coding	FALSE	FALSE	TNFa_vs_VEGF_Retina
ENSMUSG00000000305	-0.0427283	5.35363	-0.565024	0.576378	0.941124	-5.9749	15255	IL6	Retina	Cdh4	protein_coding	FALSE	FALSE	IL6_Retina
ENSMUSG00000000305	0.119332	5.35363	1.41141	0.168703	0.509487	-5.3503	8248	VEGF	Retina	Cdh4	protein_coding	FALSE	FALSE	VEGF_Retina
ENSMUSG00000000305	-0.129737	5.35363	-1.7156	0.0968431	0.367805	-5.05806	6557	TNFa	Retina	Cdh4	protein_coding	FALSE	FALSE	TNFa_Retina
ENSMUSG00000000305	0.30229	3.69664	1.90902	0.0667912	0.650927	-4.43745	2556	IL6_vs_VEGF	RPE	Cdh4	protein_coding	FALSE	FALSE	IL6_vs_VEGF_RPE
ENSMUSG00000000305	0.0857408	3.69664	0.663163	0.512771	0.896226	-5.34369	14244	low_vs_ctrl	RPE	Cdh4	protein_coding	FALSE	FALSE	low_vs_ctrl_RPE
ENSMUSG00000000305	-0.148481	5.35363	-1.75617	0.0895579	0.567856	-4.7773	3927	IL6_vs_VEGF	Retina	Cdh4	protein_coding	FALSE	FALSE	IL6_vs_VEGF_Retina
ENSMUSG00000000305	-0.0424727	5.35363	-0.561644	0.578649	0.968816	-5.38093	14773	low_vs_ctrl	Retina	Cdh4	protein_coding	FALSE	FALSE	low_vs_ctrl_Retina
ENSMUSG00000000305	0.0234026	3.69664	0.172584	0.864248	0.958497	-6.34007	22459	IL6	RPE	Cdh4	protein_coding	FALSE	FALSE	IL6_RPE
ENSMUSG00000000305	-0.0947292	3.69664	-0.698586	0.490702	0.969422	-5.01906	12588	high_vs_low	RPE	Cdh4	protein_coding	FALSE	FALSE	high_vs_low_RPE
ENSMUSG00000000305	0.846644	3.69664	6.54838	4.72373e-07	2.03931e-05	6.26422	577	IL6_vs_TNFa	RPE	Cdh4	protein_coding	TRUE	FALSE	IL6_vs_TNFa_RPE
ENSMUSG00000000308	-0.473453	5.61844	-0.841709	0.407242	0.961353	-5.77658	10542	IL6_vs_VEGF	RPE	Ckmt1	protein_coding	FALSE	FALSE	IL6_vs_VEGF_RPE
ENSMUSG00000000308	-0.0643094	6.81928	-0.575814	0.569158	0.826658	-6.22323	17150	TNFa_vs_VEGF	Retina	Ckmt1	protein_coding	FALSE	FALSE	TNFa_vs_VEGF_Retina
ENSMUSG00000000308	0.529676	5.61844	1.09963	0.281069	0.847296	-4.59665	8256	high_vs_ctrl	RPE	Ckmt1	protein_coding	FALSE	FALSE	high_vs_ctrl_RPE
ENSMUSG00000000308	0.130975	5.61844	0.28518	0.777652	0.952588	-5.4994	20329	low_vs_ctrl	RPE	Ckmt1	protein_coding	FALSE	FALSE	low_vs_ctrl_RPE
ENSMUSG00000000308	-0.469942	5.61844	-0.975615	0.337796	0.743362	-5.88473	11319	IL6	RPE	Ckmt1	protein_coding	FALSE	FALSE	IL6_RPE
ENSMUSG00000000308	-0.0498991	6.81928	-0.499524	0.621158	0.971866	-5.40931	15917	low_vs_ctrl	Retina	Ckmt1	protein_coding	FALSE	FALSE	low_vs_ctrl_Retina
ENSMUSG00000000308	-0.104899	6.81928	-1.0501	0.302295	0.625077	-5.92617	12046	TNFa	Retina	Ckmt1	protein_coding	FALSE	FALSE	TNFa_Retina
ENSMUSG00000000308	-1.13363	5.61844	-2.01539	0.0537764	0.205361	-4.9954	6523	TNFa_vs_VEGF	RPE	Ckmt1	protein_coding	FALSE	FALSE	TNFa_vs_VEGF_RPE
ENSMUSG00000000308	0.402212	5.61844	0.715057	0.480627	0.999719	-5.10439	11157	VEGF	RPE	Ckmt1	protein_coding	FALSE	FALSE	VEGF_RPE
ENSMUSG00000000308	-1.13012	5.61844	-2.34617	0.0264492	0.0989551	-4.55307	6658	TNFa	RPE	Ckmt1	protein_coding	FALSE	FALSE	TNFa_RPE
ENSMUSG00000000308	0.660181	5.61844	1.43745	0.161919	0.37496	-5.85939	10756	IL6_vs_TNFa	RPE	Ckmt1	protein_coding	FALSE	FALSE	IL6_vs_TNFa_RPE
ENSMUSG00000000308	0.00866184	6.81928	0.0867108	0.931494	0.992801	-5.63526	23308	high_vs_ctrl	Retina	Ckmt1	protein_coding	FALSE	FALSE	high_vs_ctrl_Retina
ENSMUSG00000000308	0.0179719	6.81928	0.160917	0.873269	0.959217	-6.3008	22678	VEGF	Retina	Ckmt1	protein_coding	FALSE	FALSE	VEGF_Retina
ENSMUSG00000000308	0.0290308	6.81928	0.290617	0.773401	0.925999	-6.17245	20805	IL6_vs_TNFa	Retina	Ckmt1	protein_coding	FALSE	FALSE	IL6_vs_TNFa_Retina
ENSMUSG00000000308	0.398701	5.61844	0.827718	0.414986	0.967757	-4.94972	10664	high_vs_low	RPE	Ckmt1	protein_coding	FALSE	FALSE	high_vs_low_RPE
ENSMUSG00000000308	-0.0758678	6.81928	-0.759487	0.453657	0.910278	-5.84988	12410	IL6	Retina	Ckmt1	protein_coding	FALSE	FALSE	IL6_Retina
ENSMUSG00000000308	0.058561	6.81928	0.586235	0.562228	0.996796	-4.92115	13599	high_vs_low	Retina	Ckmt1	protein_coding	FALSE	FALSE	high_vs_low_Retina
ENSMUSG00000000308	-0.0352786	6.81928	-0.315878	0.754344	0.962079	-6.18374	19528	IL6_vs_VEGF	Retina	Ckmt1	protein_coding	FALSE	FALSE	IL6_vs_VEGF_Retina
ENSMUSG00000000317	-2.3337	-0.228286	-6.08424	1.23588e-06	0.000732996	5.41206	42	IL6_vs_TNFa	Retina	Bcl6b	protein_coding	TRUE	FALSE	IL6_vs_TNFa_Retina
ENSMUSG00000000317	-0.894813	3.26808	-4.81108	4.89687e-05	0.000937755	1.68983	1300	IL6_vs_TNFa	RPE	Bcl6b	protein_coding	TRUE	FALSE	IL6_vs_TNFa_RPE
ENSMUSG00000000317	0.625661	3.26808	2.74665	0.0105163	0.940408	-2.76854	278	VEGF	RPE	Bcl6b	protein_coding	FALSE	FALSE	VEGF_RPE
ENSMUSG00000000317	0.235014	3.26808	1.03171	0.311234	0.558803	-6.40273	13874	TNFa_vs_VEGF	RPE	Bcl6b	protein_coding	FALSE	FALSE	TNFa_vs_VEGF_RPE
ENSMUSG00000000317	3.12165	-0.228286	7.2793	4.95583e-08	6.49735e-05	8.44934	19	VEGF	Retina	Bcl6b	protein_coding	TRUE	FALSE	VEGF_Retina
ENSMUSG00000000317	-0.659798	3.26808	-2.89652	0.00733494	0.234068	-2.53266	780	IL6_vs_VEGF	RPE	Bcl6b	protein_coding	FALSE	FALSE	IL6_vs_VEGF_RPE
ENSMUSG00000000317	-0.0958758	-0.228286	-0.249959	0.804371	0.997841	-5.49025	20058	low_vs_ctrl	Retina	Bcl6b	protein_coding	FALSE	FALSE	low_vs_ctrl_Retina
ENSMUSG00000000317	0.339187	-0.228286	0.884299	0.383768	0.996796	-4.79442	9143	high_vs_low	Retina	Bcl6b	protein_coding	FALSE	FALSE	high_vs_low_Retina
ENSMUSG00000000317	-3.92208	-0.228286	-9.1458	4.56226e-10	1.57726e-06	12.6179	7	IL6_vs_VEGF	Retina	Bcl6b	protein_coding	TRUE	FALSE	IL6_vs_VEGF_Retina
ENSMUSG00000000317	-0.124132	3.26808	-0.667411	0.510096	0.895202	-5.34125	14194	low_vs_ctrl	RPE	Bcl6b	protein_coding	FALSE	FALSE	low_vs_ctrl_RPE
ENSMUSG00000000317	0.884945	3.26808	4.53659	0.000102834	0.00121981	0.753536	2100	TNFa	RPE	Bcl6b	protein_coding	TRUE	FALSE	TNFa_RPE
ENSMUSG00000000317	-1.58838	-0.228286	-3.7039	0.000882655	0.0268134	-0.769318	820	TNFa_vs_VEGF	Retina	Bcl6b	protein_coding	TRUE	FALSE	TNFa_vs_VEGF_Retina
ENSMUSG00000000317	-0.148401	3.26808	-0.760767	0.453298	0.89063	-4.70047	12677	high_vs_ctrl	RPE	Bcl6b	protein_coding	FALSE	FALSE	high_vs_ctrl_RPE
ENSMUSG00000000317	-0.00986821	3.26808	-0.0505885	0.960021	0.987656	-6.35376	24213	IL6	RPE	Bcl6b	protein_coding	FALSE	FALSE	IL6_RPE
ENSMUSG00000000317	-0.0242695	3.26808	-0.124416	0.901895	0.994181	-5.18795	22594	high_vs_low	RPE	Bcl6b	protein_coding	FALSE	FALSE	high_vs_low_RPE
ENSMUSG00000000317	1.19409	-0.228286	3.11313	0.00412307	0.0689045	-2.26216	1490	TNFa	Retina	Bcl6b	protein_coding	FALSE	FALSE	TNFa_Retina
ENSMUSG00000000317	-1.13962	-0.228286	-2.97111	0.00589022	0.193569	-2.35326	758	IL6	Retina	Bcl6b	protein_coding	FALSE	FALSE	IL6_Retina
ENSMUSG00000000317	0.243311	-0.228286	0.634339	0.530804	0.96635	-5.45779	13682	high_vs_ctrl	Retina	Bcl6b	protein_coding	FALSE	FALSE	high_vs_ctrl_Retina
ENSMUSG00000000318	1.20403	2.58857	5.77976	3.5973e-06	0.000779206	4.45874	115	IL6	RPE	Clec10a	protein_coding	TRUE	FALSE	IL6_RPE
ENSMUSG00000000318	1.54547	2.58857	6.35309	7.8721e-07	2.88798e-05	5.72459	679	TNFa_vs_VEGF	RPE	Clec10a	protein_coding	TRUE	FALSE	TNFa_vs_VEGF_RPE
ENSMUSG00000000318	0.230551	2.58857	1.16075	0.255765	0.809481	-4.95959	7869	low_vs_ctrl	RPE	Clec10a	protein_coding	FALSE	FALSE	low_vs_ctrl_RPE
ENSMUSG00000000318	-1.91553	-2.17475	-3.02017	0.00521105	0.125539	-2.29393	1034	IL6_vs_TNFa	Retina	Clec10a	protein_coding	FALSE	FALSE	IL6_vs_TNFa_Retina
ENSMUSG00000000318	0.205201	-2.17475	0.323535	0.748599	0.991365	-5.47194	18807	low_vs_ctrl	Retina	Clec10a	protein_coding	FALSE	FALSE	low_vs_ctrl_Retina
ENSMUSG00000000318	-0.836643	-2.17475	-1.31912	0.197395	0.996796	-4.52645	4693	high_vs_low	Retina	Clec10a	protein_coding	FALSE	FALSE	high_vs_low_Retina
ENSMUSG00000000318	0.00106956	2.58857	0.00513428	0.995941	0.999467	-4.79928	24815	high_vs_ctrl	RPE	Clec10a	protein_coding	FALSE	FALSE	high_vs_ctrl_RPE
ENSMUSG00000000318	1.38959	-2.17475	1.95963	0.0596587	0.307172	-4.51186	4838	VEGF	Retina	Clec10a	protein_coding	FALSE	FALSE	VEGF_Retina
ENSMUSG00000000318	2.7914	-2.17475	4.40114	0.000132046	0.00589473	0.976491	558	TNFa	Retina	Clec10a	protein_coding	TRUE	FALSE	TNFa_Retina
ENSMUSG00000000318	-1.35036	-2.17475	-1.9043	0.0667782	0.511976	-4.53636	3248	IL6_vs_VEGF	Retina	Clec10a	protein_coding	FALSE	FALSE	IL6_vs_VEGF_Retina
ENSMUSG00000000318	-0.631442	-2.17475	-0.99558	0.327644	0.923572	-5.19805	8837	high_vs_ctrl	Retina	Clec10a	protein_coding	FALSE	FALSE	high_vs_ctrl_Retina
ENSMUSG00000000318	1.73593	2.58857	8.33307	5.4474e-09	2.26158e-07	10.5659	600	TNFa	RPE	Clec10a	protein_coding	TRUE	FALSE	TNFa_RPE
ENSMUSG00000000318	0.875874	-2.17475	1.38097	0.17778	0.742289	-5.22172	5966	IL6	Retina	Clec10a	protein_coding	FALSE	FALSE	IL6_Retina
ENSMUSG00000000318	0.565173	-2.17475	0.79702	0.431881	0.749488	-6.07309	14354	TNFa_vs_VEGF	Retina	Clec10a	protein_coding	FALSE	FALSE	TNFa_vs_VEGF_Retina
ENSMUSG00000000318	-0.0390262	2.58857	-0.160428	0.873722	0.999719	-5.29263	21493	VEGF	RPE	Clec10a	protein_coding	FALSE	FALSE	VEGF_RPE
ENSMUSG00000000318	1.01357	2.58857	4.16657	0.000278134	0.0378597	0.428	183	IL6_vs_VEGF	RPE	Clec10a	protein_coding	TRUE	FALSE	IL6_vs_VEGF_RPE
ENSMUSG00000000318	-0.229482	2.58857	-1.1016	0.280227	0.953416	-4.76693	7311	high_vs_low	RPE	Clec10a	protein_coding	FALSE	FALSE	high_vs_low_RPE
ENSMUSG00000000318	-0.531899	2.58857	-2.67793	0.0123735	0.068555	-3.61802	4496	IL6_vs_TNFa	RPE	Clec10a	protein_coding	FALSE	FALSE	IL6_vs_TNFa_RPE
ENSMUSG00000000320	0.0733459	4.21881	0.189726	0.850923	0.970269	-5.51926	21846	low_vs_ctrl	RPE	Alox12	protein_coding	FALSE	FALSE	low_vs_ctrl_RPE
ENSMUSG00000000320	-2.00001	-2.51292	-2.87857	0.00740562	0.0998047	-2.73541	1848	TNFa_vs_VEGF	Retina	Alox12	protein_coding	FALSE	FALSE	TNFa_vs_VEGF_Retina
ENSMUSG00000000320	-0.880662	-2.51292	-1.41713	0.167041	0.996796	-4.45357	3991	high_vs_low	Retina	Alox12	protein_coding	FALSE	FALSE	high_vs_low_Retina
ENSMUSG00000000320	0.860605	-2.51292	1.38485	0.176601	0.49021	-5.53523	8974	TNFa	Retina	Alox12	protein_coding	FALSE	FALSE	TNFa_Retina
ENSMUSG00000000320	0.16808	-2.51292	0.270468	0.788705	0.996135	-5.48562	19717	low_vs_ctrl	Retina	Alox12	protein_coding	FALSE	FALSE	low_vs_ctrl_Retina
ENSMUSG00000000320	-1.08232	4.21881	-2.28592	0.0302128	0.142619	-4.48525	5277	TNFa_vs_VEGF	RPE	Alox12	protein_coding	FALSE	FALSE	TNFa_vs_VEGF_RPE
ENSMUSG00000000320	-0.916646	-2.51292	-1.47503	0.150919	0.50906	-5.17326	7385	IL6_vs_TNFa	Retina	Alox12	protein_coding	FALSE	FALSE	IL6_vs_TNFa_Retina
ENSMUSG00000000320	0.337141	4.21881	0.712062	0.48245	0.999719	-5.10603	11202	VEGF	RPE	Alox12	protein_coding	FALSE	FALSE	VEGF_RPE
ENSMUSG00000000320	1.97996	-2.51292	2.8497	0.00794912	0.109885	-2.74328	1802	VEGF	Retina	Alox12	protein_coding	FALSE	FALSE	VEGF_Retina
ENSMUSG00000000320	-2.91666	-2.51292	-4.19788	0.000231132	0.0248168	0.554925	232	IL6_vs_VEGF	Retina	Alox12	protein_coding	TRUE	FALSE	IL6_vs_VEGF_Retina
ENSMUSG00000000320	-0.712581	-2.51292	-1.14666	0.260844	0.895217	-5.0577	7251	high_vs_ctrl	Retina	Alox12	protein_coding	FALSE	FALSE	high_vs_ctrl_Retina
ENSMUSG00000000320	-0.862964	4.21881	-2.12837	0.0424495	0.338807	-4.2518	3121	IL6	RPE	Alox12	protein_coding	FALSE	FALSE	IL6_RPE
ENSMUSG00000000320	-0.903282	4.21881	-2.22781	0.0342963	0.118425	-4.78689	7214	TNFa	RPE	Alox12	protein_coding	FALSE	FALSE	TNFa_RPE
ENSMUSG00000000320	0.158102	4.21881	0.389937	0.6996	0.97335	-5.13875	17898	high_vs_low	RPE	Alox12	protein_coding	FALSE	FALSE	high_vs_low_RPE
ENSMUSG00000000320	0.0403176	4.21881	0.104291	0.917699	0.962619	-6.87512	23747	IL6_vs_TNFa	RPE	Alox12	protein_coding	FALSE	FALSE	IL6_vs_TNFa_RPE
ENSMUSG00000000320	0.231448	4.21881	0.570833	0.572768	0.923774	-4.74323	15434	high_vs_ctrl	RPE	Alox12	protein_coding	FALSE	FALSE	high_vs_ctrl_RPE
ENSMUSG00000000320	-0.0560406	-2.51292	-0.0901783	0.928762	0.989604	-6.12745	23374	IL6	Retina	Alox12	protein_coding	FALSE	FALSE	IL6_Retina
ENSMUSG00000000320	-1.042	4.21881	-2.20077	0.036361	0.515511	-3.92849	1757	IL6_vs_VEGF	RPE	Alox12	protein_coding	FALSE	FALSE	IL6_vs_VEGF_RPE
ENSMUSG00000000325	-1.05005	5.67903	-4.90899	3.75715e-05	0.000519224	1.74659	1802	TNFa	RPE	Arvcf	protein_coding	TRUE	FALSE	TNFa_RPE
ENSMUSG00000000325	0.292197	5.67903	1.36602	0.183048	0.928826	-4.54722	4898	high_vs_low	RPE	Arvcf	protein_coding	FALSE	FALSE	high_vs_low_RPE
ENSMUSG00000000325	0.223314	5.67903	1.04399	0.305618	0.848976	-4.61599	8964	high_vs_ctrl	RPE	Arvcf	protein_coding	FALSE	FALSE	high_vs_ctrl_RPE
ENSMUSG00000000325	-0.00426477	5.8917	-0.0533279	0.957834	0.997841	-5.51618	23837	low_vs_ctrl	Retina	Arvcf	protein_coding	FALSE	FALSE	low_vs_ctrl_Retina
ENSMUSG00000000325	0.311777	5.8917	3.48696	0.00156931	0.0423527	-1.2588	923	VEGF	Retina	Arvcf	protein_coding	TRUE	FALSE	VEGF_Retina
ENSMUSG00000000325	-0.172382	5.8917	-1.92795	0.0636493	0.502856	-4.49649	3153	IL6_vs_VEGF	Retina	Arvcf	protein_coding	FALSE	FALSE	IL6_vs_VEGF_Retina
ENSMUSG00000000325	0.0335875	5.8917	0.419988	0.677573	0.996796	-4.97023	16456	high_vs_low	Retina	Arvcf	protein_coding	FALSE	FALSE	high_vs_low_Retina
ENSMUSG00000000325	-0.900998	5.67903	-3.60708	0.00122052	0.0142939	-1.48377	2126	TNFa_vs_VEGF	RPE	Arvcf	protein_coding	TRUE	FALSE	TNFa_vs_VEGF_RPE
ENSMUSG00000000325	0.105807	5.8917	1.32304	0.196104	0.761606	-5.29421	6414	IL6	Retina	Arvcf	protein_coding	FALSE	FALSE	IL6_Retina
ENSMUSG00000000325	-0.192652	5.8917	-2.40898	0.0225358	0.176143	-3.80565	3187	TNFa	Retina	Arvcf	protein_coding	FALSE	FALSE	TNFa_Retina
ENSMUSG00000000325	0.757757	5.67903	3.71542	0.000919722	0.00987901	-1.16148	2319	IL6_vs_TNFa	RPE	Arvcf	protein_coding	TRUE	FALSE	IL6_vs_TNFa_RPE
ENSMUSG00000000325	0.0293228	5.8917	0.36666	0.71652	0.983618	-5.57792	18139	high_vs_ctrl	Retina	Arvcf	protein_coding	FALSE	FALSE	high_vs_ctrl_Retina
ENSMUSG00000000325	-0.470841	5.8917	-5.26597	1.19181e-05	0.00147701	3.29814	201	TNFa_vs_VEGF	Retina	Arvcf	protein_coding	TRUE	FALSE	TNFa_vs_VEGF_Retina
ENSMUSG00000000325	-0.143241	5.67903	-0.573456	0.571016	0.987215	-5.96039	14407	IL6_vs_VEGF	RPE	Arvcf	protein_coding	FALSE	FALSE	IL6_vs_VEGF_RPE
ENSMUSG00000000325	-0.0688824	5.67903	-0.337743	0.738132	0.945402	-5.48508	19448	low_vs_ctrl	RPE	Arvcf	protein_coding	FALSE	FALSE	low_vs_ctrl_RPE
ENSMUSG00000000325	0.143143	5.67903	0.573064	0.571278	0.999719	-5.17481	13531	VEGF	RPE	Arvcf	protein_coding	FALSE	FALSE	VEGF_RPE
ENSMUSG00000000325	0.298459	5.8917	3.73201	0.000818665	0.0501244	-0.606257	405	IL6_vs_TNFa	Retina	Arvcf	protein_coding	FALSE	FALSE	IL6_vs_TNFa_Retina
ENSMUSG00000000325	-0.292295	5.67903	-1.36648	0.182906	0.614651	-5.44751	7412	IL6	RPE	Arvcf	protein_coding	FALSE	FALSE	IL6_RPE
ENSMUSG00000000326	-0.103603	5.62328	-2.03705	0.0508113	0.275018	-4.44187	4600	TNFa_vs_VEGF	Retina	Comt	protein_coding	FALSE	FALSE	TNFa_vs_VEGF_Retina
ENSMUSG00000000326	0.0114625	5.62328	0.251979	0.802825	0.926191	-6.44054	21592	TNFa	Retina	Comt	protein_coding	FALSE	FALSE	TNFa_Retina
ENSMUSG00000000326	-0.0986406	6.48307	-1.35732	0.185764	0.775886	-4.75598	5962	low_vs_ctrl	RPE	Comt	protein_coding	FALSE	FALSE	low_vs_ctrl_RPE
ENSMUSG00000000326	-0.038269	6.48307	-0.526589	0.602719	0.789657	-6.7392	19012	IL6_vs_TNFa	RPE	Comt	protein_coding	FALSE	FALSE	IL6_vs_TNFa_RPE
ENSMUSG00000000326	0.0365165	5.62328	0.80274	0.428619	0.756021	-5.89781	14122	IL6_vs_TNFa	Retina	Comt	protein_coding	FALSE	FALSE	IL6_vs_TNFa_Retina
ENSMUSG00000000326	0.0802228	6.48307	0.901317	0.37528	0.954959	-5.72673	9789	IL6_vs_VEGF	RPE	Comt	protein_coding	FALSE	FALSE	IL6_vs_VEGF_RPE
ENSMUSG00000000326	-0.0670864	5.62328	-1.31906	0.197413	0.722297	-5.39328	6808	IL6_vs_VEGF	Retina	Comt	protein_coding	FALSE	FALSE	IL6_vs_VEGF_Retina
ENSMUSG00000000326	0.167127	5.62328	3.28607	0.00264913	0.0584498	-1.74142	1129	VEGF	Retina	Comt	protein_coding	FALSE	FALSE	VEGF_Retina
ENSMUSG00000000326	0.0887232	6.48307	0.99682	0.32758	0.999719	-4.9214	7305	VEGF	RPE	Comt	protein_coding	FALSE	FALSE	VEGF_RPE
ENSMUSG00000000326	0.118492	6.48307	1.33128	0.194077	0.428017	-6.0573	11295	TNFa_vs_VEGF	RPE	Comt	protein_coding	FALSE	FALSE	TNFa_vs_VEGF_RPE
ENSMUSG00000000326	-0.133956	6.48307	-1.75748	0.0900127	0.842772	-4.30866	2536	high_vs_ctrl	RPE	Comt	protein_coding	FALSE	FALSE	high_vs_ctrl_RPE
ENSMUSG00000000326	0.047979	5.62328	1.05472	0.300214	0.840506	-5.59348	8893	IL6	Retina	Comt	protein_coding	FALSE	FALSE	IL6_Retina
ENSMUSG00000000326	0.0292708	5.62328	0.643457	0.524955	0.966066	-5.45259	13528	high_vs_ctrl	Retina	Comt	protein_coding	FALSE	FALSE	high_vs_ctrl_Retina
ENSMUSG00000000326	0.204261	6.48307	2.67988	0.0123169	0.175007	-3.15945	1753	IL6	RPE	Comt	protein_coding	FALSE	FALSE	IL6_RPE
ENSMUSG00000000326	0.0520615	5.62328	1.14446	0.261738	0.996796	-4.6453	6244	high_vs_low	Retina	Comt	protein_coding	FALSE	FALSE	high_vs_low_Retina
ENSMUSG00000000326	-0.0227907	5.62328	-0.501007	0.620127	0.971783	-5.40867	15895	low_vs_ctrl	Retina	Comt	protein_coding	FALSE	FALSE	low_vs_ctrl_Retina
ENSMUSG00000000326	0.24253	6.48307	3.18196	0.0036231	0.0223616	-2.70239	4036	TNFa	RPE	Comt	protein_coding	TRUE	FALSE	TNFa_RPE
ENSMUSG00000000326	-0.0353154	6.48307	-0.463332	0.646788	0.972177	-5.11629	16548	high_vs_low	RPE	Comt	protein_coding	FALSE	FALSE	high_vs_low_RPE
ENSMUSG00000000339	-0.00823181	5.01861	-0.178336	0.859692	0.992801	-5.62427	21505	high_vs_ctrl	Retina	Rtca	protein_coding	FALSE	FALSE	high_vs_ctrl_Retina
ENSMUSG00000000339	0.23858	4.7186	2.24531	0.033017	0.150936	-4.56469	5449	TNFa_vs_VEGF	RPE	Rtca	protein_coding	FALSE	FALSE	TNFa_vs_VEGF_RPE
ENSMUSG00000000339	0.00390405	5.01861	0.0845781	0.933175	0.996796	-5.02029	23013	high_vs_low	Retina	Rtca	protein_coding	FALSE	FALSE	high_vs_low_Retina
ENSMUSG00000000339	-0.184232	5.01861	-3.99125	0.000406529	0.0135746	-0.0912029	746	TNFa	Retina	Rtca	protein_coding	TRUE	FALSE	TNFa_Retina
ENSMUSG00000000339	0.0578741	5.01861	1.12143	0.271254	0.765188	-5.62111	8827	IL6_vs_VEGF	Retina	Rtca	protein_coding	FALSE	FALSE	IL6_vs_VEGF_Retina
ENSMUSG00000000339	0.0794331	4.7186	0.872957	0.390278	0.578095	-6.74771	16817	TNFa	RPE	Rtca	protein_coding	FALSE	FALSE	TNFa_RPE
ENSMUSG00000000339	0.165038	5.01861	3.57541	0.00124255	0.0612308	-0.989392	505	IL6_vs_TNFa	Retina	Rtca	protein_coding	FALSE	FALSE	IL6_vs_TNFa_Retina
ENSMUSG00000000339	-0.107163	5.01861	-2.07651	0.0467631	0.26477	-4.37087	4398	TNFa_vs_VEGF	Retina	Rtca	protein_coding	FALSE	FALSE	TNFa_vs_VEGF_Retina
ENSMUSG00000000339	-0.160676	4.7186	-1.7658	0.0885797	0.842772	-4.3044	2489	high_vs_ctrl	RPE	Rtca	protein_coding	FALSE	FALSE	high_vs_ctrl_RPE
ENSMUSG00000000339	-0.182669	4.7186	-2.10549	0.0445552	0.613084	-3.75199	1799	low_vs_ctrl	RPE	Rtca	protein_coding	FALSE	FALSE	low_vs_ctrl_RPE
ENSMUSG00000000339	-0.0121359	5.01861	-0.262914	0.794466	0.997771	-5.48736	19833	low_vs_ctrl	Retina	Rtca	protein_coding	FALSE	FALSE	low_vs_ctrl_Retina
ENSMUSG00000000339	-0.0826909	4.7186	-0.908759	0.371407	0.762633	-5.94603	12131	IL6	RPE	Rtca	protein_coding	FALSE	FALSE	IL6_RPE
ENSMUSG00000000339	0.0764563	4.7186	0.719541	0.477905	0.972618	-5.8686	12237	IL6_vs_VEGF	RPE	Rtca	protein_coding	FALSE	FALSE	IL6_vs_VEGF_RPE
ENSMUSG00000000339	-0.0731647	5.01861	-1.41772	0.16687	0.506733	-5.34197	8203	VEGF	Retina	Rtca	protein_coding	FALSE	FALSE	VEGF_Retina
ENSMUSG00000000339	-0.0191947	5.01861	-0.415838	0.680573	0.961956	-6.04644	17622	IL6	Retina	Rtca	protein_coding	FALSE	FALSE	IL6_Retina
ENSMUSG00000000339	-0.137154	4.7186	-1.29077	0.207576	0.999719	-4.67269	4502	VEGF	RPE	Rtca	protein_coding	FALSE	FALSE	VEGF_RPE
ENSMUSG00000000339	0.0219936	4.7186	0.241706	0.810809	0.989117	-5.17244	20412	high_vs_low	RPE	Rtca	protein_coding	FALSE	FALSE	high_vs_low_RPE
ENSMUSG00000000339	-0.162124	4.7186	-1.86868	0.0724009	0.225441	-5.1961	7998	IL6_vs_TNFa	RPE	Rtca	protein_coding	FALSE	FALSE	IL6_vs_TNFa_RPE
ENSMUSG00000000340	-0.0738797	3.54484	-0.831689	0.412343	0.74004	-5.97171	13877	VEGF	Retina	Dbt	protein_coding	FALSE	FALSE	VEGF_Retina
ENSMUSG00000000340	0.141114	3.54484	1.58857	0.122942	0.628146	-5.03087	4875	IL6_vs_VEGF	Retina	Dbt	protein_coding	FALSE	FALSE	IL6_vs_VEGF_Retina
ENSMUSG00000000340	-0.119712	5.09375	-1.55465	0.131512	0.923269	-4.36668	3539	high_vs_low	RPE	Dbt	protein_coding	FALSE	FALSE	high_vs_low_RPE
ENSMUSG00000000340	-0.0882496	3.54484	-1.11072	0.275764	0.996796	-4.66657	6562	high_vs_low	Retina	Dbt	protein_coding	FALSE	FALSE	high_vs_low_Retina
ENSMUSG00000000340	-0.102817	5.09375	-1.14344	0.262756	0.999719	-4.80443	5851	VEGF	RPE	Dbt	protein_coding	FALSE	FALSE	VEGF_RPE
ENSMUSG00000000340	-0.0826616	5.09375	-0.919283	0.365975	0.611309	-6.51154	14913	TNFa_vs_VEGF	RPE	Dbt	protein_coding	FALSE	FALSE	TNFa_vs_VEGF_RPE
ENSMUSG00000000340	-0.00801188	5.09375	-0.109125	0.913899	0.96072	-6.87459	23696	IL6_vs_TNFa	RPE	Dbt	protein_coding	FALSE	FALSE	IL6_vs_TNFa_RPE
ENSMUSG00000000340	-0.0737785	5.09375	-0.95813	0.346381	0.74563	-5.90115	11571	IL6	RPE	Dbt	protein_coding	FALSE	FALSE	IL6_RPE
ENSMUSG00000000340	0.103401	3.54484	1.30142	0.203303	0.55996	-5.39728	9044	IL6_vs_TNFa	Retina	Dbt	protein_coding	FALSE	FALSE	IL6_vs_TNFa_Retina
ENSMUSG00000000340	-0.0906735	5.09375	-1.00838	0.322099	0.942932	-5.62918	8499	IL6_vs_VEGF	RPE	Dbt	protein_coding	FALSE	FALSE	IL6_vs_VEGF_RPE
ENSMUSG00000000340	-0.00390528	5.09375	-0.0531916	0.957965	0.990163	-5.53382	24100	low_vs_ctrl	RPE	Dbt	protein_coding	FALSE	FALSE	low_vs_ctrl_RPE
ENSMUSG00000000340	0.155484	3.54484	1.95693	0.0599894	0.580325	-4.36208	2575	IL6	Retina	Dbt	protein_coding	FALSE	FALSE	IL6_Retina
ENSMUSG00000000340	-0.123618	5.09375	-1.60537	0.119886	0.842772	-4.38402	3438	high_vs_ctrl	RPE	Dbt	protein_coding	FALSE	FALSE	high_vs_ctrl_RPE
ENSMUSG00000000340	0.0377127	3.54484	0.424544	0.674285	0.877638	-6.29864	19132	TNFa_vs_VEGF	Retina	Dbt	protein_coding	FALSE	FALSE	TNFa_vs_VEGF_Retina
ENSMUSG00000000340	0.0520825	3.54484	0.655515	0.517274	0.785306	-6.25718	16408	TNFa	Retina	Dbt	protein_coding	FALSE	FALSE	TNFa_Retina
ENSMUSG00000000340	-0.0104067	3.54484	-0.13098	0.89669	0.992801	-5.6309	22419	high_vs_ctrl	Retina	Dbt	protein_coding	FALSE	FALSE	high_vs_ctrl_Retina
ENSMUSG00000000340	-0.0657666	5.09375	-0.854083	0.40047	0.587728	-6.76405	16973	TNFa	RPE	Dbt	protein_coding	FALSE	FALSE	TNFa_RPE
ENSMUSG00000000340	0.0778429	3.54484	0.979737	0.335274	0.908442	-5.10729	9192	low_vs_ctrl	Retina	Dbt	protein_coding	FALSE	FALSE	low_vs_ctrl_Retina
ENSMUSG00000000346	-0.0845349	6.50171	-1.38252	0.177307	0.996796	-4.47979	4246	high_vs_low	Retina	Dazap2	protein_coding	FALSE	FALSE	high_vs_low_Retina
ENSMUSG00000000346	0.0317505	6.50171	0.519262	0.607497	0.968816	-5.40065	15450	low_vs_ctrl	Retina	Dazap2	protein_coding	FALSE	FALSE	low_vs_ctrl_Retina
ENSMUSG00000000346	0.344265	7.50121	3.425	0.00195431	0.0137248	-2.11265	3547	TNFa	RPE	Dazap2	protein_coding	TRUE	FALSE	TNFa_RPE
ENSMUSG00000000346	0.0787365	7.50121	0.78333	0.440157	0.798391	-6.04996	13733	IL6	RPE	Dazap2	protein_coding	FALSE	FALSE	IL6_RPE
ENSMUSG00000000346	0.0336797	7.50121	0.335071	0.740125	0.980499	-5.15304	18797	high_vs_low	RPE	Dazap2	protein_coding	FALSE	FALSE	high_vs_low_RPE
ENSMUSG00000000346	0.0260142	6.50171	0.380533	0.706308	0.950066	-6.16143	18510	IL6_vs_VEGF	Retina	Dazap2	protein_coding	FALSE	FALSE	IL6_vs_VEGF_Retina
ENSMUSG00000000346	0.14768	7.50121	1.25817	0.218952	0.999719	-4.70303	4773	VEGF	RPE	Dazap2	protein_coding	FALSE	FALSE	VEGF_RPE
ENSMUSG00000000346	0.113417	6.50171	1.85487	0.07375	0.324833	-4.83226	5653	TNFa	Retina	Dazap2	protein_coding	FALSE	FALSE	TNFa_Retina
ENSMUSG00000000346	-0.265528	7.50121	-2.77061	0.00993274	0.0586731	-3.41484	4217	IL6_vs_TNFa	RPE	Dazap2	protein_coding	FALSE	FALSE	IL6_vs_TNFa_RPE
ENSMUSG00000000346	0.0934807	6.50171	1.52883	0.137082	0.699512	-5.02458	4878	IL6	Retina	Dazap2	protein_coding	FALSE	FALSE	IL6_Retina
ENSMUSG00000000346	0.0331719	7.50121	0.330019	0.743897	0.959892	-4.78042	19304	high_vs_ctrl	RPE	Dazap2	protein_coding	FALSE	FALSE	high_vs_ctrl_RPE
ENSMUSG00000000346	0.0459503	6.50171	0.672156	0.506775	0.793398	-6.1636	15911	TNFa_vs_VEGF	Retina	Dazap2	protein_coding	FALSE	FALSE	TNFa_vs_VEGF_Retina
ENSMUSG00000000346	-0.0527844	6.50171	-0.863261	0.395038	0.94227	-5.30585	10442	high_vs_ctrl	Retina	Dazap2	protein_coding	FALSE	FALSE	high_vs_ctrl_Retina
ENSMUSG00000000346	-0.0199361	6.50171	-0.326045	0.746718	0.916404	-6.16164	20296	IL6_vs_TNFa	Retina	Dazap2	protein_coding	FALSE	FALSE	IL6_vs_TNFa_Retina
ENSMUSG00000000346	-0.0170683	6.50171	-0.249674	0.80459	0.934331	-6.28258	21451	VEGF	Retina	Dazap2	protein_coding	FALSE	FALSE	VEGF_Retina
ENSMUSG00000000346	0.230265	7.50121	1.96176	0.0600296	0.21987	-5.09096	6801	TNFa_vs_VEGF	RPE	Dazap2	protein_coding	FALSE	FALSE	TNFa_vs_VEGF_RPE
ENSMUSG00000000346	-0.000507774	7.50121	-0.00529829	0.995811	0.998995	-5.53505	24826	low_vs_ctrl	RPE	Dazap2	protein_coding	FALSE	FALSE	low_vs_ctrl_RPE
ENSMUSG00000000346	-0.0352637	7.50121	-0.300433	0.766116	0.999953	-6.07727	19039	IL6_vs_VEGF	RPE	Dazap2	protein_coding	FALSE	FALSE	IL6_vs_VEGF_RPE
ENSMUSG00000000355	-0.191596	4.84346	-2.73386	0.0105307	0.121228	-3.05457	2163	TNFa_vs_VEGF	Retina	Mcts1	protein_coding	FALSE	FALSE	TNFa_vs_VEGF_Retina
ENSMUSG00000000355	-0.0375768	4.39194	-0.428071	0.671948	0.999719	-5.23112	16261	VEGF	RPE	Mcts1	protein_coding	FALSE	FALSE	VEGF_RPE
ENSMUSG00000000355	0.0944583	4.84346	1.5069	0.142593	0.497129	-5.12951	7145	IL6_vs_TNFa	Retina	Mcts1	protein_coding	FALSE	FALSE	IL6_vs_TNFa_Retina
ENSMUSG00000000355	0.0316652	4.84346	0.505157	0.617245	0.974566	-5.52363	15772	high_vs_ctrl	Retina	Mcts1	protein_coding	FALSE	FALSE	high_vs_ctrl_Retina
ENSMUSG00000000355	-0.109025	4.39194	-1.52113	0.139692	0.742327	-4.5657	4685	low_vs_ctrl	RPE	Mcts1	protein_coding	FALSE	FALSE	low_vs_ctrl_RPE
ENSMUSG00000000355	-0.0971375	4.84346	-1.38604	0.176241	0.6988	-5.30864	6282	IL6_vs_VEGF	Retina	Mcts1	protein_coding	FALSE	FALSE	IL6_vs_VEGF_Retina
ENSMUSG00000000355	0.176535	4.39194	2.01107	0.0542573	0.20647	-5.00316	6546	TNFa_vs_VEGF	RPE	Mcts1	protein_coding	FALSE	FALSE	TNFa_vs_VEGF_RPE
ENSMUSG00000000355	0.0384799	4.84346	0.613872	0.544059	0.934068	-5.94685	14507	IL6	Retina	Mcts1	protein_coding	FALSE	FALSE	IL6_Retina
ENSMUSG00000000355	0.159229	4.84346	2.54018	0.016661	0.622177	-3.02142	665	low_vs_ctrl	Retina	Mcts1	protein_coding	FALSE	FALSE	low_vs_ctrl_Retina
ENSMUSG00000000355	0.103667	4.39194	1.37906	0.179037	0.610132	-5.43128	7309	IL6	RPE	Mcts1	protein_coding	FALSE	FALSE	IL6_RPE
ENSMUSG00000000355	-0.0103175	4.39194	-0.137252	0.891836	0.993507	-5.18673	22359	high_vs_low	RPE	Mcts1	protein_coding	FALSE	FALSE	high_vs_low_RPE
ENSMUSG00000000355	0.149276	4.39194	1.9858	0.0571517	0.168155	-5.23821	8466	TNFa	RPE	Mcts1	protein_coding	FALSE	FALSE	TNFa_RPE
ENSMUSG00000000355	-0.119342	4.39194	-1.58759	0.12386	0.842772	-4.39251	3576	high_vs_ctrl	RPE	Mcts1	protein_coding	FALSE	FALSE	high_vs_ctrl_RPE
ENSMUSG00000000355	-0.127563	4.84346	-2.03503	0.051027	0.996796	-3.90452	1214	high_vs_low	Retina	Mcts1	protein_coding	FALSE	FALSE	high_vs_low_Retina
ENSMUSG00000000355	-0.0456096	4.39194	-0.636353	0.529831	0.739495	-6.67454	17847	IL6_vs_TNFa	RPE	Mcts1	protein_coding	FALSE	FALSE	IL6_vs_TNFa_RPE
ENSMUSG00000000355	0.00805409	4.84346	0.114923	0.909294	0.97073	-6.30714	23332	VEGF	Retina	Mcts1	protein_coding	FALSE	FALSE	VEGF_Retina
ENSMUSG00000000355	-0.0559784	4.84346	-0.893028	0.379152	0.68776	-6.07534	13732	TNFa	Retina	Mcts1	protein_coding	FALSE	FALSE	TNFa_Retina
ENSMUSG00000000355	0.130926	4.39194	1.49149	0.147264	0.822093	-5.06762	4458	IL6_vs_VEGF	RPE	Mcts1	protein_coding	FALSE	FALSE	IL6_vs_VEGF_RPE
ENSMUSG00000000359	-0.0652162	2.9153	-0.363514	0.719013	0.94085	-5.47719	19036	low_vs_ctrl	RPE	Rem1	protein_coding	FALSE	FALSE	low_vs_ctrl_RPE
ENSMUSG00000000359	-0.0612076	-1.32524	-0.114798	0.909392	0.985913	-6.12496	22971	IL6	Retina	Rem1	protein_coding	FALSE	FALSE	IL6_Retina
ENSMUSG00000000359	-0.193442	2.9153	-0.880378	0.386316	0.630571	-6.54645	15261	TNFa_vs_VEGF	RPE	Rem1	protein_coding	FALSE	FALSE	TNFa_vs_VEGF_RPE
ENSMUSG00000000359	0.0942725	2.9153	0.501019	0.620362	0.765655	-7.00611	20183	TNFa	RPE	Rem1	protein_coding	FALSE	FALSE	TNFa_RPE
ENSMUSG00000000359	-0.0230146	2.9153	-0.122313	0.903544	0.994401	-5.18813	22634	high_vs_low	RPE	Rem1	protein_coding	FALSE	FALSE	high_vs_low_RPE
ENSMUSG00000000359	0.264699	2.9153	1.20468	0.238636	0.999719	-4.75136	5236	VEGF	RPE	Rem1	protein_coding	FALSE	FALSE	VEGF_RPE
ENSMUSG00000000359	-0.0788965	-1.32524	-0.132352	0.895615	0.966571	-6.38018	23081	TNFa_vs_VEGF	Retina	Rem1	protein_coding	FALSE	FALSE	TNFa_vs_VEGF_Retina
ENSMUSG00000000359	-0.231881	2.9153	-1.23235	0.228295	0.666944	-5.6123	8526	IL6	RPE	Rem1	protein_coding	FALSE	FALSE	IL6_RPE
ENSMUSG00000000359	-0.326154	2.9153	-1.81797	0.0800255	0.240162	-5.28129	8300	IL6_vs_TNFa	RPE	Rem1	protein_coding	FALSE	FALSE	IL6_vs_TNFa_RPE
ENSMUSG00000000359	-1.46404	-1.32524	-2.45598	0.0202418	0.312858	-3.51534	1611	IL6_vs_VEGF	Retina	Rem1	protein_coding	FALSE	FALSE	IL6_vs_VEGF_Retina
ENSMUSG00000000359	1.50974	-1.32524	2.53266	0.0169556	0.163961	-3.4217	2576	VEGF	Retina	Rem1	protein_coding	FALSE	FALSE	VEGF_Retina
ENSMUSG00000000359	1.32393	-1.32524	2.4831	0.0190179	0.161685	-3.65442	2930	TNFa	Retina	Rem1	protein_coding	FALSE	FALSE	TNFa_Retina
ENSMUSG00000000359	-1.38514	-1.32524	-2.5979	0.0145547	0.190702	-3.21108	1900	IL6_vs_TNFa	Retina	Rem1	protein_coding	FALSE	FALSE	IL6_vs_TNFa_Retina
ENSMUSG00000000359	0.122254	-1.32524	0.229293	0.820241	0.992801	-5.61487	20557	high_vs_ctrl	Retina	Rem1	protein_coding	FALSE	FALSE	high_vs_ctrl_Retina
ENSMUSG00000000359	0.0153404	-1.32524	0.0287717	0.977243	0.997841	-5.51706	24385	low_vs_ctrl	Retina	Rem1	protein_coding	FALSE	FALSE	low_vs_ctrl_Retina
ENSMUSG00000000359	-0.519595	2.9153	-2.36475	0.0253782	0.444251	-3.62073	1423	IL6_vs_VEGF	RPE	Rem1	protein_coding	FALSE	FALSE	IL6_vs_VEGF_RPE
ENSMUSG00000000359	-0.0882308	2.9153	-0.46891	0.642846	0.940865	-4.76134	17013	high_vs_ctrl	RPE	Rem1	protein_coding	FALSE	FALSE	high_vs_ctrl_RPE
ENSMUSG00000000359	0.106914	-1.32524	0.200522	0.842464	0.996796	-5.01048	20589	high_vs_low	Retina	Rem1	protein_coding	FALSE	FALSE	high_vs_low_Retina
ENSMUSG00000000365	0.839994	-1.19166	1.68526	0.102611	0.404948	-4.95934	6312	VEGF	Retina	Rnf17	protein_coding	FALSE	FALSE	VEGF_Retina
ENSMUSG00000000365	0.303239	-0.816982	0.671967	0.507236	0.999719	-5.12734	11873	VEGF	RPE	Rnf17	protein_coding	FALSE	FALSE	VEGF_RPE
ENSMUSG00000000365	0.494832	-0.816982	1.28047	0.21112	0.649842	-5.5549	8092	IL6	RPE	Rnf17	protein_coding	FALSE	FALSE	IL6_RPE
ENSMUSG00000000365	0.417451	-1.19166	0.936382	0.356766	0.870244	-5.70568	10208	IL6	Retina	Rnf17	protein_coding	FALSE	FALSE	IL6_Retina
ENSMUSG00000000365	0.365747	-1.19166	0.820405	0.418641	0.947501	-5.33766	11004	high_vs_ctrl	Retina	Rnf17	protein_coding	FALSE	FALSE	high_vs_ctrl_Retina
ENSMUSG00000000365	0.976585	-0.816982	2.65044	0.0131989	0.510951	-2.83927	640	low_vs_ctrl	RPE	Rnf17	protein_coding	FALSE	FALSE	low_vs_ctrl_RPE
ENSMUSG00000000365	-0.108189	-1.19166	-0.242678	0.809954	0.996796	-5.00494	19797	high_vs_low	Retina	Rnf17	protein_coding	FALSE	FALSE	high_vs_low_Retina
ENSMUSG00000000365	0.323382	-0.816982	0.836812	0.409943	0.595954	-6.7787	17135	TNFa	RPE	Rnf17	protein_coding	FALSE	FALSE	TNFa_RPE
ENSMUSG00000000365	0.473936	-1.19166	1.06308	0.296469	0.893531	-5.03612	8265	low_vs_ctrl	Retina	Rnf17	protein_coding	FALSE	FALSE	low_vs_ctrl_Retina
ENSMUSG00000000365	-0.605505	-0.816982	-1.56686	0.128633	0.923269	-4.35435	3466	high_vs_low	RPE	Rnf17	protein_coding	FALSE	FALSE	high_vs_low_RPE
ENSMUSG00000000365	-0.585362	-0.816982	-1.29714	0.205406	0.443001	-6.10061	11550	TNFa_vs_VEGF	RPE	Rnf17	protein_coding	FALSE	FALSE	TNFa_vs_VEGF_RPE
ENSMUSG00000000365	-0.413912	-0.816982	-0.917214	0.367039	0.951842	-5.71289	9599	IL6_vs_VEGF	RPE	Rnf17	protein_coding	FALSE	FALSE	IL6_vs_VEGF_RPE
ENSMUSG00000000365	-0.799086	-1.19166	-1.60319	0.119669	0.426466	-5.15187	6988	TNFa_vs_VEGF	Retina	Rnf17	protein_coding	FALSE	FALSE	TNFa_vs_VEGF_Retina
ENSMUSG00000000365	0.149097	-1.19166	0.334438	0.740443	0.89985	-6.4162	20497	TNFa	Retina	Rnf17	protein_coding	FALSE	FALSE	TNFa_Retina
ENSMUSG00000000365	0.17145	-0.816982	0.465315	0.645386	0.81742	-6.77009	19667	IL6_vs_TNFa	RPE	Rnf17	protein_coding	FALSE	FALSE	IL6_vs_TNFa_RPE
ENSMUSG00000000365	-0.530731	-1.19166	-1.0648	0.295705	0.783452	-5.68021	9402	IL6_vs_VEGF	Retina	Rnf17	protein_coding	FALSE	FALSE	IL6_vs_VEGF_Retina
ENSMUSG00000000365	0.268355	-1.19166	0.601945	0.551862	0.830879	-6.03548	16545	IL6_vs_TNFa	Retina	Rnf17	protein_coding	FALSE	FALSE	IL6_vs_TNFa_Retina
ENSMUSG00000000365	0.37108	-0.816982	0.960239	0.345338	0.858957	-4.64345	10007	high_vs_ctrl	RPE	Rnf17	protein_coding	FALSE	FALSE	high_vs_ctrl_RPE
ENSMUSG00000000374	0.0363101	6.81822	0.838091	0.408796	0.737266	-5.96649	13812	VEGF	Retina	Trappc10	protein_coding	FALSE	FALSE	VEGF_Retina
ENSMUSG00000000374	0.0163971	6.81822	0.423142	0.675296	0.875827	-6.38243	19205	TNFa	Retina	Trappc10	protein_coding	FALSE	FALSE	TNFa_Retina
ENSMUSG00000000374	-0.0298203	6.32583	-0.534015	0.59764	0.972177	-5.0911	15253	high_vs_low	RPE	Trappc10	protein_coding	FALSE	FALSE	high_vs_low_RPE
ENSMUSG00000000374	0.140068	6.32583	2.50832	0.0183467	0.0757778	-4.21995	6031	TNFa	RPE	Trappc10	protein_coding	FALSE	FALSE	TNFa_RPE
ENSMUSG00000000374	0.114732	6.32583	1.75945	0.0896713	0.276895	-5.43365	8067	TNFa_vs_VEGF	RPE	Trappc10	protein_coding	FALSE	FALSE	TNFa_vs_VEGF_RPE
ENSMUSG00000000374	-0.0374134	6.81822	-0.965485	0.34224	0.910196	-5.11892	9362	low_vs_ctrl	Retina	Trappc10	protein_coding	FALSE	FALSE	low_vs_ctrl_Retina
ENSMUSG00000000374	0.0481053	6.32583	0.903508	0.374137	0.858443	-5.18259	10855	low_vs_ctrl	RPE	Trappc10	protein_coding	FALSE	FALSE	low_vs_ctrl_RPE
ENSMUSG00000000374	-0.111889	6.32583	-2.10148	0.0449339	0.164798	-4.78247	6792	IL6_vs_TNFa	RPE	Trappc10	protein_coding	FALSE	FALSE	IL6_vs_TNFa_RPE
ENSMUSG00000000374	0.00284346	6.32583	0.0436053	0.965535	0.999953	-6.12082	23943	IL6_vs_VEGF	RPE	Trappc10	protein_coding	FALSE	FALSE	IL6_vs_VEGF_RPE
ENSMUSG00000000374	0.0116513	6.81822	0.300672	0.765798	0.996796	-4.99561	18692	high_vs_low	Retina	Trappc10	protein_coding	FALSE	FALSE	high_vs_low_Retina
ENSMUSG00000000374	-0.0082617	6.81822	-0.190692	0.850088	0.951717	-6.37071	22250	TNFa_vs_VEGF	Retina	Trappc10	protein_coding	FALSE	FALSE	TNFa_vs_VEGF_Retina
ENSMUSG00000000374	0.0182851	6.32583	0.327445	0.745821	0.960025	-4.78072	19352	high_vs_ctrl	RPE	Trappc10	protein_coding	FALSE	FALSE	high_vs_ctrl_RPE
ENSMUSG00000000374	0.0158666	6.81822	0.409452	0.6852	0.891407	-6.1313	19145	IL6_vs_TNFa	Retina	Trappc10	protein_coding	FALSE	FALSE	IL6_vs_TNFa_Retina
ENSMUSG00000000374	-0.00448377	6.32583	-0.0687601	0.94568	0.999719	-5.30087	23418	VEGF	RPE	Trappc10	protein_coding	FALSE	FALSE	VEGF_RPE
ENSMUSG00000000374	0.00760493	6.81822	0.175533	0.861874	0.977401	-6.21798	21958	IL6_vs_VEGF	Retina	Trappc10	protein_coding	FALSE	FALSE	IL6_vs_VEGF_Retina
ENSMUSG00000000374	0.0322638	6.81822	0.832594	0.411841	0.895509	-5.79375	11456	IL6	Retina	Trappc10	protein_coding	FALSE	FALSE	IL6_Retina
ENSMUSG00000000374	-0.0257621	6.81822	-0.664813	0.511393	0.963794	-5.44014	13193	high_vs_ctrl	Retina	Trappc10	protein_coding	FALSE	FALSE	high_vs_ctrl_Retina
ENSMUSG00000000374	0.0281799	6.32583	0.504641	0.617848	0.879061	-6.22758	17508	IL6	RPE	Trappc10	protein_coding	FALSE	FALSE	IL6_RPE
ENSMUSG00000000378	0.0420622	4.98122	0.364496	0.718287	0.99887	-6.05632	17909	IL6_vs_VEGF	RPE	Ccm2	protein_coding	FALSE	FALSE	IL6_vs_VEGF_RPE
ENSMUSG00000000378	-0.102056	4.65353	-1.1051	0.278152	0.627251	-5.78775	11046	TNFa_vs_VEGF	Retina	Ccm2	protein_coding	FALSE	FALSE	TNFa_vs_VEGF_Retina
ENSMUSG00000000378	0.0594839	4.65353	0.72014	0.477172	0.914191	-5.87804	13000	IL6	Retina	Ccm2	protein_coding	FALSE	FALSE	IL6_Retina
ENSMUSG00000000378	0.0811853	4.98122	0.821539	0.418435	0.787716	-6.01985	13231	IL6	RPE	Ccm2	protein_coding	FALSE	FALSE	IL6_RPE
ENSMUSG00000000378	-0.386199	4.98122	-4.09881	0.000333349	0.00443788	-0.181004	1871	IL6_vs_TNFa	RPE	Ccm2	protein_coding	TRUE	FALSE	IL6_vs_TNFa_RPE
ENSMUSG00000000378	0.00473033	4.98122	0.0478677	0.962169	0.994943	-4.79889	24089	high_vs_ctrl	RPE	Ccm2	protein_coding	FALSE	FALSE	high_vs_ctrl_RPE
ENSMUSG00000000378	-0.0172583	4.65353	-0.208937	0.83595	0.946997	-6.19268	21989	IL6_vs_TNFa	Retina	Ccm2	protein_coding	FALSE	FALSE	IL6_vs_TNFa_Retina
ENSMUSG00000000378	0.0215979	4.65353	0.261474	0.795565	0.99784	-5.48769	19855	low_vs_ctrl	Retina	Ccm2	protein_coding	FALSE	FALSE	low_vs_ctrl_Retina
ENSMUSG00000000378	0.0309217	4.65353	0.374353	0.71085	0.981861	-5.57535	18031	high_vs_ctrl	Retina	Ccm2	protein_coding	FALSE	FALSE	high_vs_ctrl_Retina
ENSMUSG00000000378	-0.119314	4.65353	-1.29198	0.20651	0.731686	-5.42645	7023	IL6_vs_VEGF	Retina	Ccm2	protein_coding	FALSE	FALSE	IL6_vs_VEGF_Retina
ENSMUSG00000000378	0.428261	4.98122	3.71116	0.000930038	0.0115031	-1.22229	2014	TNFa_vs_VEGF	RPE	Ccm2	protein_coding	TRUE	FALSE	TNFa_vs_VEGF_RPE
ENSMUSG00000000378	0.467384	4.98122	4.72961	6.10427e-05	0.000787862	1.26733	1930	TNFa	RPE	Ccm2	protein_coding	TRUE	FALSE	TNFa_RPE
ENSMUSG00000000378	0.0767422	4.65353	0.929077	0.360476	0.675759	-6.04311	13286	TNFa	Retina	Ccm2	protein_coding	FALSE	FALSE	TNFa_Retina
ENSMUSG00000000378	0.0654998	4.98122	0.695164	0.49281	0.891292	-5.32496	13772	low_vs_ctrl	RPE	Ccm2	protein_coding	FALSE	FALSE	low_vs_ctrl_RPE
ENSMUSG00000000378	0.00932381	4.65353	0.112878	0.9109	0.996796	-5.01863	22352	high_vs_low	Retina	Ccm2	protein_coding	FALSE	FALSE	high_vs_low_Retina
ENSMUSG00000000378	-0.0607695	4.98122	-0.614945	0.543668	0.972177	-5.05799	13905	high_vs_low	RPE	Ccm2	protein_coding	FALSE	FALSE	high_vs_low_RPE
ENSMUSG00000000378	-0.0216463	4.98122	-0.18758	0.852589	0.999719	-5.28893	20906	VEGF	RPE	Ccm2	protein_coding	FALSE	FALSE	VEGF_RPE
ENSMUSG00000000378	0.188122	4.65353	2.03705	0.0508115	0.283983	-4.37624	4457	VEGF	Retina	Ccm2	protein_coding	FALSE	FALSE	VEGF_Retina
ENSMUSG00000000384	-0.250214	5.06876	-3.94036	0.0005082	0.00623916	-0.589382	2029	IL6_vs_TNFa	RPE	Tbrg4	protein_coding	TRUE	FALSE	IL6_vs_TNFa_RPE
ENSMUSG00000000384	-0.0125547	5.32408	-0.196919	0.845257	0.948652	-6.29436	22194	VEGF	Retina	Tbrg4	protein_coding	FALSE	FALSE	VEGF_Retina
ENSMUSG00000000384	0.00183988	5.32408	0.0322646	0.974481	0.997841	-5.51697	24306	low_vs_ctrl	Retina	Tbrg4	protein_coding	FALSE	FALSE	low_vs_ctrl_Retina
ENSMUSG00000000384	0.0271799	5.32408	0.426316	0.673008	0.942003	-6.14316	17795	IL6_vs_VEGF	Retina	Tbrg4	protein_coding	FALSE	FALSE	IL6_vs_VEGF_Retina
ENSMUSG00000000384	0.146961	5.06876	2.20663	0.0359043	0.842772	-4.06221	954	high_vs_ctrl	RPE	Tbrg4	protein_coding	FALSE	FALSE	high_vs_ctrl_RPE
ENSMUSG00000000384	-0.128583	5.06876	-1.93067	0.0639388	0.410467	-4.60096	3880	IL6	RPE	Tbrg4	protein_coding	FALSE	FALSE	IL6_RPE
ENSMUSG00000000384	0.11559	5.06876	1.8203	0.0796607	0.66948	-4.17369	2962	low_vs_ctrl	RPE	Tbrg4	protein_coding	FALSE	FALSE	low_vs_ctrl_RPE
ENSMUSG00000000384	-0.0807953	5.06876	-1.03888	0.30795	0.934914	-5.59954	8204	IL6_vs_VEGF	RPE	Tbrg4	protein_coding	FALSE	FALSE	IL6_vs_VEGF_RPE
ENSMUSG00000000384	0.0241482	5.32408	0.423471	0.675059	0.996796	-4.96936	16391	high_vs_low	Retina	Tbrg4	protein_coding	FALSE	FALSE	high_vs_low_Retina
ENSMUSG00000000384	-0.00952294	5.32408	-0.166997	0.868525	0.979232	-6.11771	22090	IL6	Retina	Tbrg4	protein_coding	FALSE	FALSE	IL6_Retina
ENSMUSG00000000384	0.0313711	5.06876	0.471039	0.641344	0.972177	-5.11372	16395	high_vs_low	RPE	Tbrg4	protein_coding	FALSE	FALSE	high_vs_low_RPE
ENSMUSG00000000384	0.0210472	5.32408	0.330124	0.743666	0.907639	-6.33429	20407	TNFa_vs_VEGF	Retina	Tbrg4	protein_coding	FALSE	FALSE	TNFa_vs_VEGF_Retina
ENSMUSG00000000384	0.169419	5.06876	2.17841	0.0381519	0.165877	-4.6934	5729	TNFa_vs_VEGF	RPE	Tbrg4	protein_coding	FALSE	FALSE	TNFa_vs_VEGF_RPE
ENSMUSG00000000384	0.0259881	5.32408	0.455735	0.651956	0.979096	-5.54495	16586	high_vs_ctrl	Retina	Tbrg4	protein_coding	FALSE	FALSE	high_vs_ctrl_Retina
ENSMUSG00000000384	-0.0164161	5.06876	-0.211081	0.834387	0.999719	-5.28526	20456	VEGF	RPE	Tbrg4	protein_coding	FALSE	FALSE	VEGF_RPE
ENSMUSG00000000384	0.00613277	5.32408	0.107546	0.915092	0.972869	-6.20861	23427	IL6_vs_TNFa	Retina	Tbrg4	protein_coding	FALSE	FALSE	IL6_vs_TNFa_Retina
ENSMUSG00000000384	-0.0156557	5.32408	-0.274544	0.785602	0.921062	-6.43456	21245	TNFa	Retina	Tbrg4	protein_coding	FALSE	FALSE	TNFa_Retina
ENSMUSG00000000384	0.121632	5.06876	1.82631	0.0787269	0.208382	-5.51439	9411	TNFa	RPE	Tbrg4	protein_coding	FALSE	FALSE	TNFa_RPE
ENSMUSG00000000385	0.0973096	-4.73353	0.14334	0.887008	0.964028	-6.37866	22915	TNFa_vs_VEGF	Retina	Tmprss2	protein_coding	FALSE	FALSE	TNFa_vs_VEGF_Retina
ENSMUSG00000000385	-1.49869	4.27414	-2.51815	0.0179381	0.101485	-4.01316	4403	TNFa_vs_VEGF	RPE	Tmprss2	protein_coding	FALSE	FALSE	TNFa_vs_VEGF_RPE
ENSMUSG00000000385	-0.728832	-4.73353	-1.20031	0.239678	0.801422	-5.43866	7449	IL6	Retina	Tmprss2	protein_coding	FALSE	FALSE	IL6_Retina
ENSMUSG00000000385	0.115021	4.27414	0.193262	0.84818	0.999719	-5.28808	20792	VEGF	RPE	Tmprss2	protein_coding	FALSE	FALSE	VEGF_RPE
ENSMUSG00000000385	-0.430836	-4.73353	-0.709543	0.483622	0.791413	-5.96643	15221	IL6_vs_TNFa	Retina	Tmprss2	protein_coding	FALSE	FALSE	IL6_vs_TNFa_Retina
ENSMUSG00000000385	-0.297995	-4.73353	-0.490768	0.627264	0.850903	-6.35145	18363	TNFa	Retina	Tmprss2	protein_coding	FALSE	FALSE	TNFa_Retina
ENSMUSG00000000385	-0.0628488	4.27414	-0.129334	0.898039	0.979831	-5.52772	22827	low_vs_ctrl	RPE	Tmprss2	protein_coding	FALSE	FALSE	low_vs_ctrl_RPE
ENSMUSG00000000385	0.436643	-4.73353	0.719106	0.477798	0.962356	-5.40672	12358	high_vs_ctrl	Retina	Tmprss2	protein_coding	FALSE	FALSE	high_vs_ctrl_Retina
ENSMUSG00000000385	-0.507295	-4.73353	-0.835462	0.41025	0.934369	-5.21766	10932	low_vs_ctrl	Retina	Tmprss2	protein_coding	FALSE	FALSE	low_vs_ctrl_Retina
ENSMUSG00000000385	0.548633	-4.73353	0.808153	0.425546	0.749407	-5.99058	14145	VEGF	Retina	Tmprss2	protein_coding	FALSE	FALSE	VEGF_Retina
ENSMUSG00000000385	0.159327	4.27414	0.312615	0.756942	0.962529	-4.78236	19587	high_vs_ctrl	RPE	Tmprss2	protein_coding	FALSE	FALSE	high_vs_ctrl_RPE
ENSMUSG00000000385	-0.333527	-4.73353	-0.491295	0.626895	0.927644	-6.11371	16834	IL6_vs_VEGF	Retina	Tmprss2	protein_coding	FALSE	FALSE	IL6_vs_VEGF_Retina
ENSMUSG00000000385	0.943938	-4.73353	1.55457	0.130835	0.996796	-4.3443	3100	high_vs_low	Retina	Tmprss2	protein_coding	FALSE	FALSE	high_vs_low_Retina
ENSMUSG00000000385	1.08608	4.27414	2.23499	0.0337659	0.136702	-4.5295	6152	IL6_vs_TNFa	RPE	Tmprss2	protein_coding	FALSE	FALSE	IL6_vs_TNFa_RPE
ENSMUSG00000000385	-1.60584	4.27414	-3.15081	0.00391731	0.0237079	-2.77659	4115	TNFa	RPE	Tmprss2	protein_coding	TRUE	FALSE	TNFa_RPE
ENSMUSG00000000385	-0.412611	4.27414	-0.693283	0.493971	0.976384	-5.88658	12597	IL6_vs_VEGF	RPE	Tmprss2	protein_coding	FALSE	FALSE	IL6_vs_VEGF_RPE
ENSMUSG00000000385	0.222176	4.27414	0.43593	0.666305	0.972177	-5.12512	17040	high_vs_low	RPE	Tmprss2	protein_coding	FALSE	FALSE	high_vs_low_RPE
ENSMUSG00000000385	-0.519766	4.27414	-1.01983	0.316736	0.731144	-5.84196	10788	IL6	RPE	Tmprss2	protein_coding	FALSE	FALSE	IL6_RPE
ENSMUSG00000000386	-0.833837	-1.71333	-1.26443	0.216089	0.574531	-5.44182	9369	IL6_vs_TNFa	Retina	Mx1	protein_coding	FALSE	FALSE	IL6_vs_TNFa_Retina
ENSMUSG00000000386	1.01262	1.85773	4.15069	0.000290204	0.0388655	0.389185	186	IL6_vs_VEGF	RPE	Mx1	protein_coding	TRUE	FALSE	IL6_vs_VEGF_RPE
ENSMUSG00000000386	0.972256	-1.71333	1.31868	0.19754	0.541273	-5.54036	9091	TNFa_vs_VEGF	Retina	Mx1	protein_coding	FALSE	FALSE	TNFa_vs_VEGF_Retina
ENSMUSG00000000386	0.0138228	1.85773	0.0661638	0.947728	0.991679	-4.79852	23806	high_vs_ctrl	RPE	Mx1	protein_coding	FALSE	FALSE	high_vs_ctrl_RPE
ENSMUSG00000000386	2.38224	1.85773	9.76469	2.04378e-10	2.82837e-08	13.9011	180	TNFa_vs_VEGF	RPE	Mx1	protein_coding	TRUE	FALSE	TNFa_vs_VEGF_RPE
ENSMUSG00000000386	3.04278	-1.71333	4.61406	7.32097e-05	0.00379928	1.53863	480	TNFa	Retina	Mx1	protein_coding	TRUE	FALSE	TNFa_Retina
ENSMUSG00000000386	-0.271748	1.85773	-1.36422	0.183607	0.77321	-4.74833	5909	low_vs_ctrl	RPE	Mx1	protein_coding	FALSE	FALSE	low_vs_ctrl_RPE
ENSMUSG00000000386	2.15091	1.85773	10.2955	6.47535e-11	4.82937e-09	14.9959	334	TNFa	RPE	Mx1	protein_coding	TRUE	FALSE	TNFa_RPE
ENSMUSG00000000386	0.781295	1.85773	3.73971	0.000862953	0.0313666	-0.712697	685	IL6	RPE	Mx1	protein_coding	TRUE	FALSE	IL6_RPE
ENSMUSG00000000386	2.20894	-1.71333	3.34963	0.00224706	0.11084	-1.48855	505	IL6	Retina	Mx1	protein_coding	FALSE	FALSE	IL6_Retina
ENSMUSG00000000386	0.250643	-1.71333	0.380075	0.706644	0.981803	-5.57341	17919	high_vs_ctrl	Retina	Mx1	protein_coding	FALSE	FALSE	high_vs_ctrl_Retina
ENSMUSG00000000386	0.28557	1.85773	1.3669	0.182776	0.928826	-4.54643	4886	high_vs_low	RPE	Mx1	protein_coding	FALSE	FALSE	high_vs_low_RPE
ENSMUSG00000000386	0.243186	-1.71333	0.368766	0.714966	0.996796	-4.98214	17407	high_vs_low	Retina	Mx1	protein_coding	FALSE	FALSE	high_vs_low_Retina
ENSMUSG00000000386	0.0542463	1.85773	0.222354	0.825689	0.999719	-5.28334	20222	VEGF	RPE	Mx1	protein_coding	FALSE	FALSE	VEGF_RPE
ENSMUSG00000000386	2.31371	-1.71333	3.1381	0.00386993	0.0735317	-2.08888	1311	VEGF	Retina	Mx1	protein_coding	FALSE	FALSE	VEGF_Retina
ENSMUSG00000000386	0.138419	-1.71333	0.187738	0.852382	0.976771	-6.21578	21736	IL6_vs_VEGF	Retina	Mx1	protein_coding	FALSE	FALSE	IL6_vs_VEGF_Retina
ENSMUSG00000000386	0.00745749	-1.71333	0.0113085	0.991054	0.998329	-5.51736	24727	low_vs_ctrl	Retina	Mx1	protein_coding	FALSE	FALSE	low_vs_ctrl_Retina
ENSMUSG00000000386	-1.36962	1.85773	-6.87572	2.02479e-07	1.03144e-05	7.10192	489	IL6_vs_TNFa	RPE	Mx1	protein_coding	TRUE	FALSE	IL6_vs_TNFa_RPE
ENSMUSG00000000392	0.00348327	5.90006	0.0158049	0.987505	0.999953	-6.12164	24569	IL6_vs_VEGF	RPE	Fap	protein_coding	FALSE	FALSE	IL6_vs_VEGF_RPE
ENSMUSG00000000392	-0.210502	-0.699851	-0.453585	0.653485	0.996796	-4.96159	15892	high_vs_low	Retina	Fap	protein_coding	FALSE	FALSE	high_vs_low_Retina
ENSMUSG00000000392	0.286749	5.90006	1.5935	0.122527	0.317238	-5.6358	9621	IL6_vs_TNFa	RPE	Fap	protein_coding	FALSE	FALSE	IL6_vs_TNFa_RPE
ENSMUSG00000000392	-0.283265	5.90006	-1.28529	0.209458	0.448209	-6.11542	11641	TNFa_vs_VEGF	RPE	Fap	protein_coding	FALSE	FALSE	TNFa_vs_VEGF_RPE
ENSMUSG00000000392	0.103747	-0.699851	0.223551	0.824665	0.943685	-6.18955	21767	IL6_vs_TNFa	Retina	Fap	protein_coding	FALSE	FALSE	IL6_vs_TNFa_Retina
ENSMUSG00000000392	0.33431	-0.699851	0.720362	0.477037	0.914191	-5.87788	12997	IL6	Retina	Fap	protein_coding	FALSE	FALSE	IL6_Retina
ENSMUSG00000000392	-0.271965	5.90006	-1.44101	0.16092	0.842772	-4.45991	4733	high_vs_ctrl	RPE	Fap	protein_coding	FALSE	FALSE	high_vs_ctrl_RPE
ENSMUSG00000000392	-0.281476	5.90006	-1.49141	0.147286	0.923548	-4.4293	3963	high_vs_low	RPE	Fap	protein_coding	FALSE	FALSE	high_vs_low_RPE
ENSMUSG00000000392	0.673314	-0.699851	1.45084	0.157497	0.83598	-4.63747	4693	low_vs_ctrl	Retina	Fap	protein_coding	FALSE	FALSE	low_vs_ctrl_Retina
ENSMUSG00000000392	0.0573071	5.90006	0.303644	0.763695	0.927756	-6.30876	20505	IL6	RPE	Fap	protein_coding	FALSE	FALSE	IL6_RPE
ENSMUSG00000000392	-0.229441	5.90006	-1.2157	0.234476	0.420383	-6.39357	13894	TNFa	RPE	Fap	protein_coding	FALSE	FALSE	TNFa_RPE
ENSMUSG00000000392	0.475831	-0.699851	0.917064	0.366631	0.706559	-5.89896	12924	VEGF	Retina	Fap	protein_coding	FALSE	FALSE	VEGF_Retina
ENSMUSG00000000392	-0.227652	5.90006	-1.03295	0.310667	0.999719	-4.89392	6924	VEGF	RPE	Fap	protein_coding	FALSE	FALSE	VEGF_RPE
ENSMUSG00000000392	-0.455771	-0.699851	-0.878401	0.386906	0.718062	-6.00618	13422	TNFa_vs_VEGF	Retina	Fap	protein_coding	FALSE	FALSE	TNFa_vs_VEGF_Retina
ENSMUSG00000000392	0.00951145	5.90006	0.0528565	0.95823	0.990246	-5.53383	24104	low_vs_ctrl	RPE	Fap	protein_coding	FALSE	FALSE	low_vs_ctrl_RPE
ENSMUSG00000000392	-0.352024	-0.699851	-0.678451	0.502834	0.883142	-6.00611	14183	IL6_vs_VEGF	Retina	Fap	protein_coding	FALSE	FALSE	IL6_vs_VEGF_Retina
ENSMUSG00000000392	0.462811	-0.699851	0.997253	0.326845	0.922782	-5.1966	8823	high_vs_ctrl	Retina	Fap	protein_coding	FALSE	FALSE	high_vs_ctrl_Retina
ENSMUSG00000000392	0.230563	-0.699851	0.496811	0.623047	0.848556	-6.34846	18290	TNFa	Retina	Fap	protein_coding	FALSE	FALSE	TNFa_Retina
ENSMUSG00000000394	-0.542648	-5.43032	-2.15599	0.0394671	0.426889	-4.09335	2303	IL6_vs_VEGF	Retina	Gcg	protein_coding	FALSE	FALSE	IL6_vs_VEGF_Retina
ENSMUSG00000000394	-0.349835	-4.55675	-0.405422	0.688318	0.813242	-7.0504	21082	TNFa	RPE	Gcg	protein_coding	FALSE	FALSE	TNFa_RPE
ENSMUSG00000000394	0.0572707	-5.43032	0.254399	0.800973	0.992801	-5.60938	20071	high_vs_ctrl	Retina	Gcg	protein_coding	FALSE	FALSE	high_vs_ctrl_Retina
ENSMUSG00000000394	1.02421	-4.55675	1.24488	0.223725	0.7956	-4.87584	7003	low_vs_ctrl	RPE	Gcg	protein_coding	FALSE	FALSE	low_vs_ctrl_RPE
ENSMUSG00000000394	0.543713	-4.55675	0.660861	0.514224	0.728713	-6.65848	17578	IL6_vs_TNFa	RPE	Gcg	protein_coding	FALSE	FALSE	IL6_vs_TNFa_RPE
ENSMUSG00000000394	-1.94942	-4.55675	-1.93464	0.063428	0.637061	-4.39488	2477	IL6_vs_VEGF	RPE	Gcg	protein_coding	FALSE	FALSE	IL6_vs_VEGF_RPE
ENSMUSG00000000394	0.472269	-5.43032	1.87637	0.0706451	0.335418	-4.65323	5244	VEGF	Retina	Gcg	protein_coding	FALSE	FALSE	VEGF_Retina
ENSMUSG00000000394	-0.0397932	-5.43032	-0.176763	0.860916	0.952072	-6.4568	22525	TNFa	Retina	Gcg	protein_coding	FALSE	FALSE	TNFa_Retina
ENSMUSG00000000394	-1.82706	-4.55675	-2.11737	0.0434506	0.922937	-3.72698	1163	high_vs_low	RPE	Gcg	protein_coding	FALSE	FALSE	high_vs_low_RPE
ENSMUSG00000000394	-0.0702642	-5.43032	-0.312117	0.757172	0.91959	-6.16604	20509	IL6_vs_TNFa	Retina	Gcg	protein_coding	FALSE	FALSE	IL6_vs_TNFa_Retina
ENSMUSG00000000394	0.193878	-4.55675	0.224684	0.823893	0.947938	-6.32968	21648	IL6	RPE	Gcg	protein_coding	FALSE	FALSE	IL6_RPE
ENSMUSG00000000394	0.017593	-5.43032	0.0781488	0.938243	0.997841	-5.51476	23231	low_vs_ctrl	Retina	Gcg	protein_coding	FALSE	FALSE	low_vs_ctrl_Retina
ENSMUSG00000000394	0.316239	-4.55675	0.313841	0.75602	0.999719	-5.26416	18445	VEGF	RPE	Gcg	protein_coding	FALSE	FALSE	VEGF_RPE
ENSMUSG00000000394	-0.110057	-5.43032	-0.48888	0.628583	0.949675	-6.01409	16487	IL6	Retina	Gcg	protein_coding	FALSE	FALSE	IL6_Retina
ENSMUSG00000000394	-2.49313	-4.55675	-2.47423	0.0198311	0.108594	-4.10468	4549	TNFa_vs_VEGF	RPE	Gcg	protein_coding	FALSE	FALSE	TNFa_vs_VEGF_RPE
ENSMUSG00000000394	-0.802853	-4.55675	-0.930422	0.360284	0.863438	-4.65273	10388	high_vs_ctrl	RPE	Gcg	protein_coding	FALSE	FALSE	high_vs_ctrl_RPE
ENSMUSG00000000394	-0.472384	-5.43032	-1.87682	0.0705801	0.329033	-4.71955	5343	TNFa_vs_VEGF	Retina	Gcg	protein_coding	FALSE	FALSE	TNFa_vs_VEGF_Retina
ENSMUSG00000000394	0.0396777	-5.43032	0.17625	0.861316	0.996796	-5.01319	21047	high_vs_low	Retina	Gcg	protein_coding	FALSE	FALSE	high_vs_low_Retina
ENSMUSG00000000399	-0.0420967	5.71149	-0.941681	0.354092	0.914216	-5.13799	9638	low_vs_ctrl	Retina	Ndufa9	protein_coding	FALSE	FALSE	low_vs_ctrl_Retina
ENSMUSG00000000399	-0.15881	6.86026	-1.38233	0.178042	0.842772	-4.4855	5224	high_vs_ctrl	RPE	Ndufa9	protein_coding	FALSE	FALSE	high_vs_ctrl_RPE
ENSMUSG00000000399	-0.048943	5.71149	-0.979244	0.335513	0.679179	-5.91478	12305	TNFa_vs_VEGF	Retina	Ndufa9	protein_coding	FALSE	FALSE	TNFa_vs_VEGF_Retina
ENSMUSG00000000399	0.0186565	6.86026	0.170319	0.866012	0.936764	-6.86583	23025	IL6_vs_TNFa	RPE	Ndufa9	protein_coding	FALSE	FALSE	IL6_vs_TNFa_RPE
ENSMUSG00000000399	-0.1714	6.86026	-1.27761	0.212113	0.999719	-4.68502	4616	VEGF	RPE	Ndufa9	protein_coding	FALSE	FALSE	VEGF_RPE
ENSMUSG00000000399	-0.12252	6.86026	-1.06646	0.29553	0.716064	-5.79496	10280	IL6	RPE	Ndufa9	protein_coding	FALSE	FALSE	IL6_RPE
ENSMUSG00000000399	-0.0499151	5.71149	-1.11657	0.273292	0.598796	-5.85631	11369	TNFa	Retina	Ndufa9	protein_coding	FALSE	FALSE	TNFa_Retina
ENSMUSG00000000399	-0.0246277	5.71149	-0.492748	0.62588	0.927441	-6.113	16808	IL6_vs_VEGF	Retina	Ndufa9	protein_coding	FALSE	FALSE	IL6_vs_VEGF_Retina
ENSMUSG00000000399	0.0442472	5.71149	0.989787	0.33042	0.996796	-4.73813	7852	high_vs_low	Retina	Ndufa9	protein_coding	FALSE	FALSE	high_vs_low_Retina
ENSMUSG00000000399	-0.11562	6.86026	-0.861828	0.396267	0.638901	-6.56259	15450	TNFa_vs_VEGF	RPE	Ndufa9	protein_coding	FALSE	FALSE	TNFa_vs_VEGF_RPE
ENSMUSG00000000399	-0.0255998	5.71149	-0.572654	0.571268	0.940236	-5.97067	15125	IL6	Retina	Ndufa9	protein_coding	FALSE	FALSE	IL6_Retina
ENSMUSG00000000399	0.0432751	5.71149	0.865843	0.393644	0.726669	-5.94341	13494	VEGF	Retina	Ndufa9	protein_coding	FALSE	FALSE	VEGF_Retina
ENSMUSG00000000399	0.0243152	5.71149	0.543919	0.590632	0.84869	-6.06813	17335	IL6_vs_TNFa	Retina	Ndufa9	protein_coding	FALSE	FALSE	IL6_vs_TNFa_Retina
ENSMUSG00000000399	-0.145844	6.86026	-1.26947	0.214956	0.932339	-4.63212	5739	high_vs_low	RPE	Ndufa9	protein_coding	FALSE	FALSE	high_vs_low_RPE
ENSMUSG00000000399	-0.0129659	6.86026	-0.118368	0.90664	0.980692	-5.52891	23028	low_vs_ctrl	RPE	Ndufa9	protein_coding	FALSE	FALSE	low_vs_ctrl_RPE
ENSMUSG00000000399	0.0021505	5.71149	0.0481056	0.96196	0.994126	-5.63762	24104	high_vs_ctrl	Retina	Ndufa9	protein_coding	FALSE	FALSE	high_vs_ctrl_Retina
ENSMUSG00000000399	-0.141177	6.86026	-1.22885	0.229585	0.414657	-6.37787	13792	TNFa	RPE	Ndufa9	protein_coding	FALSE	FALSE	TNFa_RPE
ENSMUSG00000000399	-0.0969638	6.86026	-0.722763	0.475954	0.972424	-5.86635	12184	IL6_vs_VEGF	RPE	Ndufa9	protein_coding	FALSE	FALSE	IL6_vs_VEGF_RPE
ENSMUSG00000000402	-0.432688	2.48591	-1.70235	0.100018	0.999719	-4.23525	2119	VEGF	RPE	Egfl6	protein_coding	FALSE	FALSE	VEGF_RPE
ENSMUSG00000000402	-0.738086	2.48591	-3.39102	0.0021322	0.0147444	-2.19619	3602	TNFa	RPE	Egfl6	protein_coding	TRUE	FALSE	TNFa_RPE
ENSMUSG00000000402	0.323782	2.48591	1.48757	0.148292	0.571308	-5.28611	6465	IL6	RPE	Egfl6	protein_coding	FALSE	FALSE	IL6_RPE
ENSMUSG00000000402	-0.872751	0.304336	-2.77095	0.00962901	0.121509	-2.91611	1974	VEGF	Retina	Egfl6	protein_coding	FALSE	FALSE	VEGF_Retina
ENSMUSG00000000402	-0.157916	2.48591	-0.72552	0.474289	0.897431	-4.70927	13162	high_vs_ctrl	RPE	Egfl6	protein_coding	FALSE	FALSE	high_vs_ctrl_RPE
ENSMUSG00000000402	0.658155	0.304336	2.08961	0.0454838	0.449642	-4.2141	2519	IL6_vs_VEGF	Retina	Egfl6	protein_coding	FALSE	FALSE	IL6_vs_VEGF_Retina
ENSMUSG00000000402	-0.502305	0.304336	-1.78304	0.0849927	0.402073	-4.71818	5265	IL6_vs_TNFa	Retina	Egfl6	protein_coding	FALSE	FALSE	IL6_vs_TNFa_Retina
ENSMUSG00000000402	-0.147804	0.304336	-0.524661	0.603785	0.996796	-4.94117	14602	high_vs_low	Retina	Egfl6	protein_coding	FALSE	FALSE	high_vs_low_Retina
ENSMUSG00000000402	0.264567	0.304336	0.939137	0.355374	0.914216	-5.14	9674	low_vs_ctrl	Retina	Egfl6	protein_coding	FALSE	FALSE	low_vs_ctrl_Retina
ENSMUSG00000000402	0.0266802	2.48591	0.128561	0.898645	0.979831	-5.5278	22841	low_vs_ctrl	RPE	Egfl6	protein_coding	FALSE	FALSE	low_vs_ctrl_RPE
ENSMUSG00000000402	0.435512	0.304336	1.54594	0.132902	0.430582	-5.31356	7688	TNFa	Retina	Egfl6	protein_coding	FALSE	FALSE	TNFa_Retina
ENSMUSG00000000402	0.116763	0.304336	0.414475	0.681559	0.981602	-5.5611	17260	high_vs_ctrl	Retina	Egfl6	protein_coding	FALSE	FALSE	high_vs_ctrl_Retina
ENSMUSG00000000402	1.06187	2.48591	5.11671	2.14207e-05	0.000483763	2.50127	1103	IL6_vs_TNFa	RPE	Egfl6	protein_coding	TRUE	FALSE	IL6_vs_TNFa_RPE
ENSMUSG00000000402	0.571874	2.48591	2.24996	0.0326844	0.492886	-3.83771	1650	IL6_vs_VEGF	RPE	Egfl6	protein_coding	FALSE	FALSE	IL6_vs_VEGF_RPE
ENSMUSG00000000402	1.16046	0.304336	3.68441	0.000929825	0.0277541	-0.817996	834	TNFa_vs_VEGF	Retina	Egfl6	protein_coding	TRUE	FALSE	TNFa_vs_VEGF_Retina
ENSMUSG00000000402	-0.184596	2.48591	-0.848098	0.403737	0.967757	-4.93777	10371	high_vs_low	RPE	Egfl6	protein_coding	FALSE	FALSE	high_vs_low_RPE
ENSMUSG00000000402	-0.0667929	0.304336	-0.237095	0.81424	0.97423	-6.10376	20816	IL6	Retina	Egfl6	protein_coding	FALSE	FALSE	IL6_Retina
ENSMUSG00000000402	-0.489994	2.48591	-1.92781	0.0643097	0.228166	-5.15046	7021	TNFa_vs_VEGF	RPE	Egfl6	protein_coding	FALSE	FALSE	TNFa_vs_VEGF_RPE
ENSMUSG00000000409	2.28127	1.10916	5.30595	1.2848e-05	0.00665579	3.24054	47	IL6_vs_VEGF	RPE	Lck	protein_coding	TRUE	FALSE	IL6_vs_VEGF_RPE
ENSMUSG00000000409	0.395665	0.0731824	0.715231	0.480154	0.874979	-5.98104	13668	IL6_vs_VEGF	Retina	Lck	protein_coding	FALSE	FALSE	IL6_vs_VEGF_Retina
ENSMUSG00000000409	0.998215	0.0731824	2.01743	0.0529372	0.556196	-4.2583	2370	IL6	Retina	Lck	protein_coding	FALSE	FALSE	IL6_Retina
ENSMUSG00000000409	0.610184	0.0731824	1.10301	0.279042	0.634302	-5.71756	10954	VEGF	Retina	Lck	protein_coding	FALSE	FALSE	VEGF_Retina
ENSMUSG00000000409	0.0409072	0.0731824	0.0826749	0.934675	0.997841	-5.51444	23137	low_vs_ctrl	Retina	Lck	protein_coding	FALSE	FALSE	low_vs_ctrl_Retina
ENSMUSG00000000409	2.04114	1.10916	5.54381	6.77072e-06	0.00115155	3.86051	146	IL6	RPE	Lck	protein_coding	TRUE	FALSE	IL6_RPE
ENSMUSG00000000409	4.28656	1.10916	11.6424	4.09492e-12	5.00022e-10	17.7429	204	TNFa	RPE	Lck	protein_coding	TRUE	FALSE	TNFa_RPE
ENSMUSG00000000409	-0.208121	1.10916	-0.592853	0.558145	0.907019	-5.38183	15315	low_vs_ctrl	RPE	Lck	protein_coding	FALSE	FALSE	low_vs_ctrl_RPE
ENSMUSG00000000409	0.0187189	1.10916	0.0508411	0.959821	0.994474	-4.79884	24042	high_vs_ctrl	RPE	Lck	protein_coding	FALSE	FALSE	high_vs_ctrl_RPE
ENSMUSG00000000409	-1.18769	0.0731824	-2.40036	0.0229813	0.235388	-3.61167	2432	IL6_vs_TNFa	Retina	Lck	protein_coding	FALSE	FALSE	IL6_vs_TNFa_Retina
ENSMUSG00000000409	-0.0132919	1.10916	-0.0309154	0.975561	0.999719	-5.30235	24254	VEGF	RPE	Lck	protein_coding	FALSE	FALSE	VEGF_RPE
ENSMUSG00000000409	-2.24541	1.10916	-6.39629	7.02883e-07	2.81492e-05	5.87132	622	IL6_vs_TNFa	RPE	Lck	protein_coding	TRUE	FALSE	IL6_vs_TNFa_RPE
ENSMUSG00000000409	1.58335	0.0731824	2.86218	0.00770982	0.102155	-2.77202	1880	TNFa_vs_VEGF	Retina	Lck	protein_coding	FALSE	FALSE	TNFa_vs_VEGF_Retina
ENSMUSG00000000409	0.00763367	0.0731824	0.0154279	0.987796	0.998215	-5.02234	24650	high_vs_low	Retina	Lck	protein_coding	FALSE	FALSE	high_vs_low_Retina
ENSMUSG00000000409	2.1859	0.0731824	4.41779	0.000126109	0.00571179	1.02029	549	TNFa	Retina	Lck	protein_coding	TRUE	FALSE	TNFa_Retina
ENSMUSG00000000409	0.22684	1.10916	0.616104	0.542914	0.972177	-5.05749	13887	high_vs_low	RPE	Lck	protein_coding	FALSE	FALSE	high_vs_low_RPE
ENSMUSG00000000409	4.52669	1.10916	10.5285	3.95342e-11	8.33708e-09	15.5173	117	TNFa_vs_VEGF	RPE	Lck	protein_coding	TRUE	FALSE	TNFa_vs_VEGF_RPE
ENSMUSG00000000409	0.0485409	0.0731824	0.0981028	0.922522	0.992801	-5.63431	23087	high_vs_ctrl	Retina	Lck	protein_coding	FALSE	FALSE	high_vs_ctrl_Retina
ENSMUSG00000000416	-0.226608	2.91982	-0.904543	0.373598	0.618565	-6.52493	15045	TNFa_vs_VEGF	RPE	Cttnbp2	protein_coding	FALSE	FALSE	TNFa_vs_VEGF_RPE
ENSMUSG00000000416	-0.0249651	6.04527	-0.357584	0.72323	0.891135	-6.40814	20216	TNFa	Retina	Cttnbp2	protein_coding	FALSE	FALSE	TNFa_Retina
ENSMUSG00000000416	0.00322475	2.91982	0.0150314	0.988116	0.996989	-6.35493	24688	IL6	RPE	Cttnbp2	protein_coding	FALSE	FALSE	IL6_RPE
ENSMUSG00000000416	0.0497776	6.04527	0.712981	0.481524	0.915295	-5.883	13103	IL6	Retina	Cttnbp2	protein_coding	FALSE	FALSE	IL6_Retina
ENSMUSG00000000416	0.245406	2.91982	1.19973	0.240522	0.474943	-6.1614	12615	IL6_vs_TNFa	RPE	Cttnbp2	protein_coding	FALSE	FALSE	IL6_vs_TNFa_RPE
ENSMUSG00000000416	-0.242181	2.91982	-1.12887	0.268747	0.457087	-6.49337	14646	TNFa	RPE	Cttnbp2	protein_coding	FALSE	FALSE	TNFa_RPE
ENSMUSG00000000416	-0.119026	6.04527	-1.52487	0.138064	0.459311	-5.26527	7487	TNFa_vs_VEGF	Retina	Cttnbp2	protein_coding	FALSE	FALSE	TNFa_vs_VEGF_Retina
ENSMUSG00000000416	-0.0442837	6.04527	-0.567326	0.574834	0.909035	-6.07405	15752	IL6_vs_VEGF	Retina	Cttnbp2	protein_coding	FALSE	FALSE	IL6_vs_VEGF_Retina
ENSMUSG00000000416	0.0187975	2.91982	0.0750332	0.940734	0.999953	-6.11898	23248	IL6_vs_VEGF	RPE	Cttnbp2	protein_coding	FALSE	FALSE	IL6_vs_VEGF_RPE
ENSMUSG00000000416	0.0480405	6.04527	0.6881	0.496827	0.959858	-5.31319	12891	low_vs_ctrl	Retina	Cttnbp2	protein_coding	FALSE	FALSE	low_vs_ctrl_Retina
ENSMUSG00000000416	0.239715	2.91982	0.956863	0.347009	0.999719	-4.95075	7786	VEGF	RPE	Cttnbp2	protein_coding	FALSE	FALSE	VEGF_RPE
ENSMUSG00000000416	0.0747428	6.04527	1.07057	0.293145	0.653253	-5.65623	11178	IL6_vs_TNFa	Retina	Cttnbp2	protein_coding	FALSE	FALSE	IL6_vs_TNFa_Retina
ENSMUSG00000000416	0.0280434	6.04527	0.401674	0.690852	0.981602	-5.5658	17492	high_vs_ctrl	Retina	Cttnbp2	protein_coding	FALSE	FALSE	high_vs_ctrl_Retina
ENSMUSG00000000416	0.255288	2.91982	1.18996	0.244276	0.945435	-4.69804	6425	high_vs_low	RPE	Cttnbp2	protein_coding	FALSE	FALSE	high_vs_low_RPE
ENSMUSG00000000416	-0.0199971	6.04527	-0.286425	0.776577	0.996796	-4.99809	18951	high_vs_low	Retina	Cttnbp2	protein_coding	FALSE	FALSE	high_vs_low_Retina
ENSMUSG00000000416	0.0740642	6.04527	0.948849	0.350494	0.69441	-5.87016	12573	VEGF	Retina	Cttnbp2	protein_coding	FALSE	FALSE	VEGF_Retina
ENSMUSG00000000416	-0.28489	2.91982	-1.32795	0.19516	0.842772	-4.50848	5727	high_vs_ctrl	RPE	Cttnbp2	protein_coding	FALSE	FALSE	high_vs_ctrl_RPE
ENSMUSG00000000416	-0.540178	2.91982	-2.64081	0.0135002	0.510951	-2.85644	656	low_vs_ctrl	RPE	Cttnbp2	protein_coding	FALSE	FALSE	low_vs_ctrl_RPE
ENSMUSG00000000420	0.0466505	5.43837	0.667993	0.509391	0.922348	-5.91313	13755	IL6	Retina	Galnt1	protein_coding	FALSE	FALSE	IL6_Retina
ENSMUSG00000000420	-0.193962	5.43837	-2.48415	0.0189721	0.304154	-3.45853	1553	IL6_vs_VEGF	Retina	Galnt1	protein_coding	FALSE	FALSE	IL6_vs_VEGF_Retina
ENSMUSG00000000420	-0.0609358	6.62163	-0.864122	0.395028	0.872726	-4.67243	11273	high_vs_ctrl	RPE	Galnt1	protein_coding	FALSE	FALSE	high_vs_ctrl_RPE
ENSMUSG00000000420	0.177631	6.62163	2.15711	0.0399313	0.170265	-4.73381	5842	TNFa_vs_VEGF	RPE	Galnt1	protein_coding	FALSE	FALSE	TNFa_vs_VEGF_RPE
ENSMUSG00000000420	-0.068294	6.62163	-0.968467	0.341288	0.956739	-4.86171	8885	high_vs_low	RPE	Galnt1	protein_coding	FALSE	FALSE	high_vs_low_RPE
ENSMUSG00000000420	0.015236	5.43837	0.218165	0.82882	0.997841	-5.49672	20613	low_vs_ctrl	Retina	Galnt1	protein_coding	FALSE	FALSE	low_vs_ctrl_Retina
ENSMUSG00000000420	-0.135442	5.43837	-1.73466	0.0933603	0.380063	-4.95101	6119	TNFa_vs_VEGF	Retina	Galnt1	protein_coding	FALSE	FALSE	TNFa_vs_VEGF_Retina
ENSMUSG00000000420	-0.0318745	6.62163	-0.387077	0.701692	0.999719	-5.24413	17024	VEGF	RPE	Galnt1	protein_coding	FALSE	FALSE	VEGF_RPE
ENSMUSG00000000420	0.00735815	6.62163	0.109438	0.913653	0.982224	-5.5298	23171	low_vs_ctrl	RPE	Galnt1	protein_coding	FALSE	FALSE	low_vs_ctrl_RPE
ENSMUSG00000000420	0.105171	5.43837	1.50595	0.142837	0.445929	-5.37055	7979	TNFa	Retina	Galnt1	protein_coding	FALSE	FALSE	TNFa_Retina
ENSMUSG00000000420	-0.0278509	5.43837	-0.398799	0.692947	0.996796	-4.97534	16858	high_vs_low	Retina	Galnt1	protein_coding	FALSE	FALSE	high_vs_low_Retina
ENSMUSG00000000420	0.230243	6.62163	2.79602	0.00934716	0.2698	-2.74763	863	IL6_vs_VEGF	RPE	Galnt1	protein_coding	FALSE	FALSE	IL6_vs_VEGF_RPE
ENSMUSG00000000420	0.212762	5.43837	2.72492	0.0107594	0.128278	-3.01585	2089	VEGF	Retina	Galnt1	protein_coding	FALSE	FALSE	VEGF_Retina
ENSMUSG00000000420	0.266663	6.62163	3.78151	0.000773195	0.0292414	-0.610017	658	IL6	RPE	Galnt1	protein_coding	TRUE	FALSE	IL6_RPE
ENSMUSG00000000420	0.214051	6.62163	3.03542	0.00521921	0.0293942	-3.04843	4423	TNFa	RPE	Galnt1	protein_coding	TRUE	FALSE	TNFa_RPE
ENSMUSG00000000420	-0.0126149	5.43837	-0.180633	0.857905	0.992801	-5.62389	21450	high_vs_ctrl	Retina	Galnt1	protein_coding	FALSE	FALSE	high_vs_ctrl_Retina
ENSMUSG00000000420	-0.05852	5.43837	-0.837952	0.408873	0.741916	-5.86977	13728	IL6_vs_TNFa	Retina	Galnt1	protein_coding	FALSE	FALSE	IL6_vs_TNFa_Retina
ENSMUSG00000000420	0.0526123	6.62163	0.782503	0.440634	0.669698	-6.57014	16389	IL6_vs_TNFa	RPE	Galnt1	protein_coding	FALSE	FALSE	IL6_vs_TNFa_RPE
ENSMUSG00000000435	-0.696793	-0.0816259	-1.60129	0.120788	0.842772	-4.38597	3475	high_vs_ctrl	RPE	Myf5	protein_coding	FALSE	FALSE	high_vs_ctrl_RPE
ENSMUSG00000000435	-0.622544	-0.0816259	-1.22514	0.230956	0.47253	-6.18869	12174	TNFa_vs_VEGF	RPE	Myf5	protein_coding	FALSE	FALSE	TNFa_vs_VEGF_RPE
ENSMUSG00000000435	0.522336	-5.19649	1.03579	0.308811	0.665587	-5.69123	11552	IL6_vs_TNFa	Retina	Myf5	protein_coding	FALSE	FALSE	IL6_vs_TNFa_Retina
ENSMUSG00000000435	0.114472	-0.0816259	0.275907	0.784691	0.8956	-6.84171	21825	IL6_vs_TNFa	RPE	Myf5	protein_coding	FALSE	FALSE	IL6_vs_TNFa_RPE
ENSMUSG00000000435	0.172782	-0.0816259	0.397068	0.694395	0.90834	-6.27599	19042	IL6	RPE	Myf5	protein_coding	FALSE	FALSE	IL6_RPE
ENSMUSG00000000435	0.122425	-5.19649	0.217139	0.829612	0.944326	-6.3653	21884	TNFa_vs_VEGF	Retina	Myf5	protein_coding	FALSE	FALSE	TNFa_vs_VEGF_Retina
ENSMUSG00000000435	0.64476	-5.19649	1.14358	0.262098	0.757056	-5.59724	8624	IL6_vs_VEGF	Retina	Myf5	protein_coding	FALSE	FALSE	IL6_vs_VEGF_Retina
ENSMUSG00000000435	0.53585	-5.19649	1.06259	0.296686	0.914365	-5.13803	8081	high_vs_ctrl	Retina	Myf5	protein_coding	FALSE	FALSE	high_vs_ctrl_Retina
ENSMUSG00000000435	-0.800858	-5.19649	-1.58811	0.123047	0.414462	-5.25213	7394	TNFa	Retina	Myf5	protein_coding	FALSE	FALSE	TNFa_Retina
ENSMUSG00000000435	-0.508072	-0.0816259	-0.999868	0.326129	0.944031	-5.63731	8600	IL6_vs_VEGF	RPE	Myf5	protein_coding	FALSE	FALSE	IL6_vs_VEGF_RPE
ENSMUSG00000000435	0.803799	-5.19649	1.59394	0.121732	0.996796	-4.31154	2897	high_vs_low	Retina	Myf5	protein_coding	FALSE	FALSE	high_vs_low_Retina
ENSMUSG00000000435	0.577969	-0.0816259	1.39305	0.174812	0.765233	-4.71602	5689	low_vs_ctrl	RPE	Myf5	protein_coding	FALSE	FALSE	low_vs_ctrl_RPE
ENSMUSG00000000435	-0.278522	-5.19649	-0.552311	0.584943	0.942913	-5.98183	15453	IL6	Retina	Myf5	protein_coding	FALSE	FALSE	IL6_Retina
ENSMUSG00000000435	-0.267949	-5.19649	-0.531345	0.599204	0.968816	-5.39518	15249	low_vs_ctrl	Retina	Myf5	protein_coding	FALSE	FALSE	low_vs_ctrl_Retina
ENSMUSG00000000435	-0.593908	-0.0816259	-1.16879	0.252564	0.999719	-4.78276	5603	VEGF	RPE	Myf5	protein_coding	FALSE	FALSE	VEGF_RPE
ENSMUSG00000000435	-1.27476	-0.0816259	-2.92951	0.00676891	0.828532	-2.60858	202	high_vs_low	RPE	Myf5	protein_coding	FALSE	FALSE	high_vs_low_RPE
ENSMUSG00000000435	-0.119483	-5.19649	-0.211922	0.833642	0.944211	-6.29129	21993	VEGF	Retina	Myf5	protein_coding	FALSE	FALSE	VEGF_Retina
ENSMUSG00000000435	0.0583099	-0.0816259	0.134001	0.894382	0.94251	-7.12555	23638	TNFa	RPE	Myf5	protein_coding	FALSE	FALSE	TNFa_RPE
ENSMUSG00000000439	-0.00176213	5.13043	-0.0330257	0.973879	0.991269	-6.3132	24473	VEGF	Retina	Mkrn2	protein_coding	FALSE	FALSE	VEGF_Retina
ENSMUSG00000000439	0.0909003	5.04808	1.36827	0.182352	0.402945	-5.9522	11273	IL6_vs_TNFa	RPE	Mkrn2	protein_coding	FALSE	FALSE	IL6_vs_TNFa_RPE
ENSMUSG00000000439	-0.0161302	5.13043	-0.337993	0.73779	0.996796	-4.98856	17974	high_vs_low	Retina	Mkrn2	protein_coding	FALSE	FALSE	high_vs_low_Retina
ENSMUSG00000000439	-0.0833262	5.04808	-1.19589	0.241994	0.842772	-4.56115	7092	high_vs_ctrl	RPE	Mkrn2	protein_coding	FALSE	FALSE	high_vs_ctrl_RPE
ENSMUSG00000000439	0.0390815	5.13043	0.818917	0.419476	0.750397	-5.88507	13923	IL6_vs_TNFa	Retina	Mkrn2	protein_coding	FALSE	FALSE	IL6_vs_TNFa_Retina
ENSMUSG00000000439	0.0026205	5.13043	0.0549102	0.956584	0.99338	-5.6373	23986	high_vs_ctrl	Retina	Mkrn2	protein_coding	FALSE	FALSE	high_vs_ctrl_Retina
ENSMUSG00000000439	0.00645125	5.13043	0.120909	0.904593	0.981471	-6.22603	22958	IL6_vs_VEGF	Retina	Mkrn2	protein_coding	FALSE	FALSE	IL6_vs_VEGF_Retina
ENSMUSG00000000439	-0.0902609	5.04808	-1.10933	0.276937	0.92964	-5.52798	7420	IL6_vs_VEGF	RPE	Mkrn2	protein_coding	FALSE	FALSE	IL6_vs_VEGF_RPE
ENSMUSG00000000439	-0.120565	5.04808	-1.48178	0.149818	0.999719	-4.48184	3214	VEGF	RPE	Mkrn2	protein_coding	FALSE	FALSE	VEGF_RPE
ENSMUSG00000000439	-0.0484226	5.04808	-0.694957	0.492938	0.969422	-5.02085	12657	high_vs_low	RPE	Mkrn2	protein_coding	FALSE	FALSE	high_vs_low_RPE
ENSMUSG00000000439	-0.162404	5.04808	-2.3308	0.0273666	0.269022	-3.86974	2534	IL6	RPE	Mkrn2	protein_coding	FALSE	FALSE	IL6_RPE
ENSMUSG00000000439	0.0208193	5.13043	0.436249	0.665869	0.957961	-6.03792	17314	IL6	Retina	Mkrn2	protein_coding	FALSE	FALSE	IL6_Retina
ENSMUSG00000000439	-0.0349036	5.04808	-0.525382	0.603546	0.917153	-5.41454	16390	low_vs_ctrl	RPE	Mkrn2	protein_coding	FALSE	FALSE	low_vs_ctrl_RPE
ENSMUSG00000000439	-0.0182622	5.13043	-0.382668	0.704741	0.888457	-6.39881	19730	TNFa	Retina	Mkrn2	protein_coding	FALSE	FALSE	TNFa_Retina
ENSMUSG00000000439	-0.181161	5.04808	-2.22651	0.034393	0.155163	-4.60113	5521	TNFa_vs_VEGF	RPE	Mkrn2	protein_coding	FALSE	FALSE	TNFa_vs_VEGF_RPE
ENSMUSG00000000439	-0.0326302	5.13043	-0.611553	0.545572	0.814126	-6.20215	16693	TNFa_vs_VEGF	Retina	Mkrn2	protein_coding	FALSE	FALSE	TNFa_vs_VEGF_Retina
ENSMUSG00000000439	0.0187507	5.13043	0.392903	0.697249	0.984384	-5.45041	17644	low_vs_ctrl	Retina	Mkrn2	protein_coding	FALSE	FALSE	low_vs_ctrl_Retina
ENSMUSG00000000439	-0.253304	5.04808	-3.63539	0.00113375	0.00886711	-1.58847	3185	TNFa	RPE	Mkrn2	protein_coding	TRUE	FALSE	TNFa_RPE
ENSMUSG00000000440	0.00237161	2.29347	0.0102011	0.991935	0.996729	-6.88065	24789	IL6_vs_TNFa	RPE	Pparg	protein_coding	FALSE	FALSE	IL6_vs_TNFa_RPE
ENSMUSG00000000440	0.212062	2.29347	0.744772	0.462755	0.999719	-5.08777	10680	VEGF	RPE	Pparg	protein_coding	FALSE	FALSE	VEGF_RPE
ENSMUSG00000000440	-0.461667	2.29347	-1.6214	0.116393	0.77612	-4.88496	3734	IL6_vs_VEGF	RPE	Pparg	protein_coding	FALSE	FALSE	IL6_vs_VEGF_RPE
ENSMUSG00000000440	2.16976	-3.12739	3.08579	0.00441822	0.0793496	-2.20992	1387	VEGF	Retina	Pparg	protein_coding	FALSE	FALSE	VEGF_Retina
ENSMUSG00000000440	-0.231061	2.29347	-0.947624	0.35161	0.859923	-4.64741	10185	high_vs_ctrl	RPE	Pparg	protein_coding	FALSE	FALSE	high_vs_ctrl_RPE
ENSMUSG00000000440	0.0610216	-3.12739	0.0970271	0.923369	0.992801	-5.6344	23106	high_vs_ctrl	Retina	Pparg	protein_coding	FALSE	FALSE	high_vs_ctrl_Retina
ENSMUSG00000000440	-0.464039	2.29347	-1.62973	0.114611	0.318564	-5.63776	8962	TNFa_vs_VEGF	RPE	Pparg	protein_coding	FALSE	FALSE	TNFa_vs_VEGF_RPE
ENSMUSG00000000440	-0.0894216	2.29347	-0.366735	0.716636	0.975681	-5.14505	18291	high_vs_low	RPE	Pparg	protein_coding	FALSE	FALSE	high_vs_low_RPE
ENSMUSG00000000440	-0.160184	2.29347	-0.656943	0.516702	0.839719	-6.13974	15324	IL6	RPE	Pparg	protein_coding	FALSE	FALSE	IL6_RPE
ENSMUSG00000000440	-0.371157	-3.12739	-0.590157	0.559631	0.835455	-6.04237	16686	IL6_vs_TNFa	Retina	Pparg	protein_coding	FALSE	FALSE	IL6_vs_TNFa_Retina
ENSMUSG00000000440	-1.21588	-3.12739	-1.93331	0.0629583	0.733475	-4.00122	2137	low_vs_ctrl	Retina	Pparg	protein_coding	FALSE	FALSE	low_vs_ctrl_Retina
ENSMUSG00000000440	1.2769	-3.12739	2.03034	0.0515299	0.996796	-3.90919	1226	high_vs_low	Retina	Pparg	protein_coding	FALSE	FALSE	high_vs_low_Retina
ENSMUSG00000000440	-0.162555	2.29347	-0.666669	0.510562	0.682962	-6.90774	18622	TNFa	RPE	Pparg	protein_coding	FALSE	FALSE	TNFa_RPE
ENSMUSG00000000440	-0.141639	2.29347	-0.609242	0.547387	0.905165	-5.37331	15064	low_vs_ctrl	RPE	Pparg	protein_coding	FALSE	FALSE	low_vs_ctrl_RPE
ENSMUSG00000000440	-1.17492	-3.12739	-1.67095	0.10543	0.401094	-5.04996	6546	TNFa_vs_VEGF	Retina	Pparg	protein_coding	FALSE	FALSE	TNFa_vs_VEGF_Retina
ENSMUSG00000000440	-0.28207	-3.12739	-0.448504	0.657104	0.867019	-6.37134	18878	TNFa	Retina	Pparg	protein_coding	FALSE	FALSE	TNFa_Retina
ENSMUSG00000000440	-0.653227	-3.12739	-1.03866	0.307498	0.845038	-5.60943	9064	IL6	Retina	Pparg	protein_coding	FALSE	FALSE	IL6_Retina
ENSMUSG00000000440	-1.54608	-3.12739	-2.19881	0.0359732	0.409015	-4.01402	2189	IL6_vs_VEGF	Retina	Pparg	protein_coding	FALSE	FALSE	IL6_vs_VEGF_Retina
ENSMUSG00000000441	-0.0622448	6.99757	-1.50011	0.144335	0.469373	-5.30011	7660	TNFa_vs_VEGF	Retina	Raf1	protein_coding	FALSE	FALSE	TNFa_vs_VEGF_Retina
ENSMUSG00000000441	0.0335178	6.99757	0.90313	0.373857	0.937823	-5.27488	9925	high_vs_ctrl	Retina	Raf1	protein_coding	FALSE	FALSE	high_vs_ctrl_Retina
ENSMUSG00000000441	-0.0613416	7.11663	-0.759484	0.454052	0.972424	-5.84003	11626	IL6_vs_VEGF	RPE	Raf1	protein_coding	FALSE	FALSE	IL6_vs_VEGF_RPE
ENSMUSG00000000441	-0.0120528	6.99757	-0.290473	0.77351	0.966851	-6.19138	19928	IL6_vs_VEGF	Retina	Raf1	protein_coding	FALSE	FALSE	IL6_vs_VEGF_Retina
ENSMUSG00000000441	-0.0625467	7.11663	-0.904311	0.373719	0.763871	-5.94997	12187	IL6	RPE	Raf1	protein_coding	FALSE	FALSE	IL6_RPE
ENSMUSG00000000441	0.0445204	6.99757	1.19959	0.239953	0.801667	-5.43947	7456	IL6	Retina	Raf1	protein_coding	FALSE	FALSE	IL6_Retina
ENSMUSG00000000441	0.0162741	6.99757	0.438503	0.664253	0.978849	-5.43402	16892	low_vs_ctrl	Retina	Raf1	protein_coding	FALSE	FALSE	low_vs_ctrl_Retina
ENSMUSG00000000441	0.0738168	6.99757	1.779	0.0856667	0.370543	-4.81247	5759	VEGF	Retina	Raf1	protein_coding	FALSE	FALSE	VEGF_Retina
ENSMUSG00000000441	0.198528	7.11663	2.45801	0.0205755	0.111407	-4.13822	4600	TNFa_vs_VEGF	RPE	Raf1	protein_coding	FALSE	FALSE	TNFa_vs_VEGF_RPE
ENSMUSG00000000441	0.0050266	7.11663	0.0622355	0.950827	0.999719	-5.3012	23550	VEGF	RPE	Raf1	protein_coding	FALSE	FALSE	VEGF_RPE
ENSMUSG00000000441	0.197322	7.11663	2.85292	0.00815169	0.041373	-3.46793	4908	TNFa	RPE	Raf1	protein_coding	TRUE	FALSE	TNFa_RPE
ENSMUSG00000000441	0.00623177	7.11663	0.0900999	0.928864	0.996973	-5.19061	23198	high_vs_low	RPE	Raf1	protein_coding	FALSE	FALSE	high_vs_low_RPE
ENSMUSG00000000441	0.050192	6.99757	1.35241	0.186637	0.54643	-5.33402	8419	IL6_vs_TNFa	Retina	Raf1	protein_coding	FALSE	FALSE	IL6_vs_TNFa_Retina
ENSMUSG00000000441	-0.00567165	6.99757	-0.152821	0.879592	0.958527	-6.46079	22858	TNFa	Retina	Raf1	protein_coding	FALSE	FALSE	TNFa_Retina
ENSMUSG00000000441	-0.259869	7.11663	-3.94062	0.000507851	0.00623916	-0.588719	2027	IL6_vs_TNFa	RPE	Raf1	protein_coding	TRUE	FALSE	IL6_vs_TNFa_RPE
ENSMUSG00000000441	0.0172436	6.99757	0.464626	0.645649	0.996796	-4.95861	15691	high_vs_low	Retina	Raf1	protein_coding	FALSE	FALSE	high_vs_low_Retina
ENSMUSG00000000441	-0.020975	7.11663	-0.318062	0.752851	0.948099	-5.49073	19779	low_vs_ctrl	RPE	Raf1	protein_coding	FALSE	FALSE	low_vs_ctrl_RPE
ENSMUSG00000000441	-0.0147432	7.11663	-0.21316	0.832781	0.975492	-4.7914	21253	high_vs_ctrl	RPE	Raf1	protein_coding	FALSE	FALSE	high_vs_ctrl_RPE
ENSMUSG00000000486	0.764879	2.69645	2.97097	0.00611639	0.114298	-2.52469	1333	IL6	RPE	Sept1	protein_coding	FALSE	FALSE	IL6_RPE
ENSMUSG00000000486	-0.175661	2.69645	-0.682309	0.500776	0.969423	-5.02701	12857	high_vs_low	RPE	Sept1	protein_coding	FALSE	FALSE	high_vs_low_RPE
ENSMUSG00000000486	0.100014	2.69645	0.332673	0.741915	0.999719	-5.25941	18093	VEGF	RPE	Sept1	protein_coding	FALSE	FALSE	VEGF_RPE
ENSMUSG00000000486	1.99786	2.69645	6.64539	3.67048e-07	1.50134e-05	6.48111	609	TNFa_vs_VEGF	RPE	Sept1	protein_coding	TRUE	FALSE	TNFa_vs_VEGF_RPE
ENSMUSG00000000486	0.661871	1.91456	2.50556	0.0180562	0.165149	-3.53817	2723	TNFa_vs_VEGF	Retina	Sept1	protein_coding	FALSE	FALSE	TNFa_vs_VEGF_Retina
ENSMUSG00000000486	0.159105	1.91456	0.673396	0.505997	0.921307	-5.90961	13681	IL6	Retina	Sept1	protein_coding	FALSE	FALSE	IL6_Retina
ENSMUSG00000000486	-0.176289	1.91456	-0.746124	0.461565	0.959567	-5.38915	11981	high_vs_ctrl	Retina	Sept1	protein_coding	FALSE	FALSE	high_vs_ctrl_Retina
ENSMUSG00000000486	0.489204	2.69645	1.62722	0.115145	0.77513	-4.87648	3700	IL6_vs_VEGF	RPE	Sept1	protein_coding	FALSE	FALSE	IL6_vs_VEGF_RPE
ENSMUSG00000000486	0.022902	2.69645	0.0932987	0.926346	0.985087	-5.53124	23422	low_vs_ctrl	RPE	Sept1	protein_coding	FALSE	FALSE	low_vs_ctrl_RPE
ENSMUSG00000000486	-0.704842	1.91456	-2.98317	0.00571588	0.130461	-2.37723	1091	IL6_vs_TNFa	Retina	Sept1	protein_coding	FALSE	FALSE	IL6_vs_TNFa_Retina
ENSMUSG00000000486	-0.0429704	1.91456	-0.162668	0.871902	0.977714	-6.22014	22212	IL6_vs_VEGF	Retina	Sept1	protein_coding	FALSE	FALSE	IL6_vs_VEGF_Retina
ENSMUSG00000000486	0.184622	1.91456	0.698899	0.490152	0.792932	-6.07136	15394	VEGF	Retina	Sept1	protein_coding	FALSE	FALSE	VEGF_Retina
ENSMUSG00000000486	-0.0174538	1.91456	-0.0738716	0.941617	0.996796	-5.02079	23302	high_vs_low	Retina	Sept1	protein_coding	FALSE	FALSE	high_vs_low_Retina
ENSMUSG00000000486	-1.50865	2.69645	-6.14599	1.3585e-06	4.93297e-05	5.22011	686	IL6_vs_TNFa	RPE	Sept1	protein_coding	TRUE	FALSE	IL6_vs_TNFa_RPE
ENSMUSG00000000486	0.863947	1.91456	3.65657	0.00100153	0.0262059	-0.941901	952	TNFa	Retina	Sept1	protein_coding	TRUE	FALSE	TNFa_Retina
ENSMUSG00000000486	2.27353	2.69645	8.83094	1.68679e-09	7.94289e-08	11.7391	529	TNFa	RPE	Sept1	protein_coding	TRUE	FALSE	TNFa_RPE
ENSMUSG00000000486	-0.152759	2.69645	-0.593352	0.557816	0.921258	-4.73876	15082	high_vs_ctrl	RPE	Sept1	protein_coding	FALSE	FALSE	high_vs_ctrl_RPE
ENSMUSG00000000486	-0.158835	1.91456	-0.672253	0.506714	0.96047	-5.3224	13127	low_vs_ctrl	Retina	Sept1	protein_coding	FALSE	FALSE	low_vs_ctrl_Retina
ENSMUSG00000000489	-1.21102	2.50368	-3.12989	0.00395142	0.142705	-2.05559	689	IL6_vs_VEGF	Retina	Pdgfb	protein_coding	FALSE	FALSE	IL6_vs_VEGF_Retina
ENSMUSG00000000489	0.0914897	2.50368	0.264365	0.793358	0.992801	-5.60705	19893	high_vs_ctrl	Retina	Pdgfb	protein_coding	FALSE	FALSE	high_vs_ctrl_Retina
ENSMUSG00000000489	0.0178025	2.50368	0.0514415	0.959324	0.987766	-6.21304	24192	IL6_vs_TNFa	Retina	Pdgfb	protein_coding	FALSE	FALSE	IL6_vs_TNFa_Retina
ENSMUSG00000000489	-0.185877	5.42646	-1.31427	0.199659	0.842772	-4.51414	5854	high_vs_ctrl	RPE	Pdgfb	protein_coding	FALSE	FALSE	high_vs_ctrl_RPE
ENSMUSG00000000489	1.70282	2.50368	4.40094	0.000132118	0.00906625	1.04874	363	VEGF	Retina	Pdgfb	protein_coding	TRUE	FALSE	VEGF_Retina
ENSMUSG00000000489	-0.150759	5.42646	-1.06597	0.295748	0.953611	-4.79337	7713	high_vs_low	RPE	Pdgfb	protein_coding	FALSE	FALSE	high_vs_low_RPE
ENSMUSG00000000489	0.0461408	2.50368	0.133327	0.894851	0.997841	-5.50968	22080	low_vs_ctrl	Retina	Pdgfb	protein_coding	FALSE	FALSE	low_vs_ctrl_Retina
ENSMUSG00000000489	-0.480291	5.42646	-3.56172	0.0013732	0.0134618	-1.54621	2541	IL6_vs_TNFa	RPE	Pdgfb	protein_coding	TRUE	FALSE	IL6_vs_TNFa_RPE
ENSMUSG00000000489	-0.377946	5.42646	-2.28844	0.030046	0.474345	-3.76576	1577	IL6_vs_VEGF	RPE	Pdgfb	protein_coding	FALSE	FALSE	IL6_vs_VEGF_RPE
ENSMUSG00000000489	0.725244	5.42646	5.12795	2.07795e-05	0.000312949	2.33277	1654	TNFa	RPE	Pdgfb	protein_coding	TRUE	FALSE	TNFa_RPE
ENSMUSG00000000489	0.244953	5.42646	1.73198	0.0945304	0.47667	-4.92575	4940	IL6	RPE	Pdgfb	protein_coding	FALSE	FALSE	IL6_RPE
ENSMUSG00000000489	0.47214	5.42646	2.85878	0.00803702	0.859237	-2.58939	233	VEGF	RPE	Pdgfb	protein_coding	FALSE	FALSE	VEGF_RPE
ENSMUSG00000000489	0.446447	2.50368	1.29004	0.207173	0.771571	-5.33428	6686	IL6	Retina	Pdgfb	protein_coding	FALSE	FALSE	IL6_Retina
ENSMUSG00000000489	0.428645	2.50368	1.2386	0.225372	0.54787	-5.71793	10247	TNFa	Retina	Pdgfb	protein_coding	FALSE	FALSE	TNFa_Retina
ENSMUSG00000000489	-0.0351174	5.42646	-0.260422	0.796486	0.957142	-5.50532	20726	low_vs_ctrl	RPE	Pdgfb	protein_coding	FALSE	FALSE	low_vs_ctrl_RPE
ENSMUSG00000000489	0.102345	5.42646	0.619691	0.540584	0.751448	-6.74305	17920	TNFa_vs_VEGF	RPE	Pdgfb	protein_coding	FALSE	FALSE	TNFa_vs_VEGF_RPE
ENSMUSG00000000489	-1.22883	2.50368	-3.1759	0.0035148	0.0634447	-2.05285	1380	TNFa_vs_VEGF	Retina	Pdgfb	protein_coding	FALSE	FALSE	TNFa_vs_VEGF_Retina
ENSMUSG00000000489	0.0453488	2.50368	0.131038	0.896645	0.996796	-5.01731	21938	high_vs_low	Retina	Pdgfb	protein_coding	FALSE	FALSE	high_vs_low_Retina
ENSMUSG00000000530	-0.0160456	3.35305	-0.0919352	0.927378	0.976327	-6.21016	23658	IL6_vs_TNFa	Retina	Acvrl1	protein_coding	FALSE	FALSE	IL6_vs_TNFa_Retina
ENSMUSG00000000530	-0.742881	3.35305	-3.80707	0.000669209	0.0476286	-0.428979	350	IL6_vs_VEGF	Retina	Acvrl1	protein_coding	TRUE	FALSE	IL6_vs_VEGF_Retina
ENSMUSG00000000530	-0.198972	6.48951	-1.27766	0.212097	0.842772	-4.52907	6252	high_vs_ctrl	RPE	Acvrl1	protein_coding	FALSE	FALSE	high_vs_ctrl_RPE
ENSMUSG00000000530	0.260316	6.48951	1.43144	0.16362	0.999719	-4.53425	3524	VEGF	RPE	Acvrl1	protein_coding	FALSE	FALSE	VEGF_RPE
ENSMUSG00000000530	0.0641539	6.48951	0.41195	0.683583	0.905422	-6.26997	18803	IL6	RPE	Acvrl1	protein_coding	FALSE	FALSE	IL6_RPE
ENSMUSG00000000530	-0.726836	3.35305	-3.72484	0.000834541	0.0262433	-0.716885	792	TNFa_vs_VEGF	Retina	Acvrl1	protein_coding	TRUE	FALSE	TNFa_vs_VEGF_Retina
ENSMUSG00000000530	0.116084	3.35305	0.665117	0.511202	0.961649	-5.32649	13238	low_vs_ctrl	Retina	Acvrl1	protein_coding	FALSE	FALSE	low_vs_ctrl_Retina
ENSMUSG00000000530	-0.0329688	6.48951	-0.222035	0.825934	0.917009	-6.85544	22436	IL6_vs_TNFa	RPE	Acvrl1	protein_coding	FALSE	FALSE	IL6_vs_TNFa_RPE
ENSMUSG00000000530	0.264086	3.35305	1.51312	0.141013	0.442853	-5.36042	7931	TNFa	Retina	Acvrl1	protein_coding	FALSE	FALSE	TNFa_Retina
ENSMUSG00000000530	0.0218667	6.48951	0.147266	0.884001	0.975825	-5.52554	22566	low_vs_ctrl	RPE	Acvrl1	protein_coding	FALSE	FALSE	low_vs_ctrl_RPE
ENSMUSG00000000530	-0.417001	6.48951	-2.29303	0.0297449	0.473088	-3.75713	1566	IL6_vs_VEGF	RPE	Acvrl1	protein_coding	FALSE	FALSE	IL6_vs_VEGF_RPE
ENSMUSG00000000530	0.0971227	6.48951	0.623653	0.538017	0.704108	-6.9359	19034	TNFa	RPE	Acvrl1	protein_coding	FALSE	FALSE	TNFa_RPE
ENSMUSG00000000530	-0.0560822	3.35305	-0.32133	0.750252	0.987814	-5.59198	18914	high_vs_ctrl	Retina	Acvrl1	protein_coding	FALSE	FALSE	high_vs_ctrl_Retina
ENSMUSG00000000530	0.248041	3.35305	1.42118	0.165869	0.728657	-5.16981	5670	IL6	Retina	Acvrl1	protein_coding	FALSE	FALSE	IL6_Retina
ENSMUSG00000000530	-0.384032	6.48951	-2.11174	0.0439711	0.180567	-4.81895	6066	TNFa_vs_VEGF	RPE	Acvrl1	protein_coding	FALSE	FALSE	TNFa_vs_VEGF_RPE
ENSMUSG00000000530	-0.220839	6.48951	-1.41807	0.167452	0.926976	-4.4993	4487	high_vs_low	RPE	Acvrl1	protein_coding	FALSE	FALSE	high_vs_low_RPE
ENSMUSG00000000530	-0.172166	3.35305	-0.986447	0.332028	0.996796	-4.74	7889	high_vs_low	Retina	Acvrl1	protein_coding	FALSE	FALSE	high_vs_low_Retina
ENSMUSG00000000530	0.818756	3.35305	4.19591	0.000232383	0.0132138	0.519515	438	VEGF	Retina	Acvrl1	protein_coding	TRUE	FALSE	VEGF_Retina
ENSMUSG00000000531	-0.0803663	1.65289	-0.356822	0.723794	0.984262	-5.58113	18318	high_vs_ctrl	Retina	Grasp	protein_coding	FALSE	FALSE	high_vs_ctrl_Retina
ENSMUSG00000000531	0.0939237	4.09116	0.621763	0.539241	0.903279	-5.36665	14858	low_vs_ctrl	RPE	Grasp	protein_coding	FALSE	FALSE	low_vs_ctrl_RPE
ENSMUSG00000000531	0.214262	4.09116	1.35238	0.187318	0.619665	-5.46553	7529	IL6	RPE	Grasp	protein_coding	FALSE	FALSE	IL6_RPE
ENSMUSG00000000531	0.0966293	1.65289	0.429029	0.671055	0.98036	-5.43757	17050	low_vs_ctrl	Retina	Grasp	protein_coding	FALSE	FALSE	low_vs_ctrl_Retina
ENSMUSG00000000531	0.24505	4.09116	1.54671	0.133415	0.293603	-5.95388	11318	TNFa	RPE	Grasp	protein_coding	FALSE	FALSE	TNFa_RPE
ENSMUSG00000000531	-0.0226851	4.09116	-0.143184	0.887194	0.983531	-4.79573	22467	high_vs_ctrl	RPE	Grasp	protein_coding	FALSE	FALSE	high_vs_ctrl_RPE
ENSMUSG00000000531	-0.554003	1.65289	-2.20006	0.0358752	0.230857	-4.14221	3868	TNFa_vs_VEGF	Retina	Grasp	protein_coding	FALSE	FALSE	TNFa_vs_VEGF_Retina
ENSMUSG00000000531	-0.119936	4.09116	-0.648269	0.522211	0.73789	-6.72471	17629	TNFa_vs_VEGF	RPE	Grasp	protein_coding	FALSE	FALSE	TNFa_vs_VEGF_RPE
ENSMUSG00000000531	-0.0307877	4.09116	-0.203811	0.840008	0.924205	-6.85941	22640	IL6_vs_TNFa	RPE	Grasp	protein_coding	FALSE	FALSE	IL6_vs_TNFa_RPE
ENSMUSG00000000531	-0.150724	4.09116	-0.81468	0.422285	0.963434	-5.79812	10918	IL6_vs_VEGF	RPE	Grasp	protein_coding	FALSE	FALSE	IL6_vs_VEGF_RPE
ENSMUSG00000000531	-0.176996	1.65289	-0.78585	0.438294	0.996796	-4.84165	10427	high_vs_low	Retina	Grasp	protein_coding	FALSE	FALSE	high_vs_low_Retina
ENSMUSG00000000531	-0.116609	4.09116	-0.736011	0.467983	0.969422	-5.00011	12001	high_vs_low	RPE	Grasp	protein_coding	FALSE	FALSE	high_vs_low_RPE
ENSMUSG00000000531	0.351515	1.65289	1.56071	0.129381	0.687736	-4.97985	4685	IL6	Retina	Grasp	protein_coding	FALSE	FALSE	IL6_Retina
ENSMUSG00000000531	0.471935	1.65289	1.87415	0.0709598	0.335946	-4.65693	5260	VEGF	Retina	Grasp	protein_coding	FALSE	FALSE	VEGF_Retina
ENSMUSG00000000531	0.0949273	1.65289	0.421472	0.676501	0.876229	-6.38314	19232	TNFa	Retina	Grasp	protein_coding	FALSE	FALSE	TNFa_Retina
ENSMUSG00000000531	-0.297416	1.65289	-1.1811	0.247106	0.746942	-5.55583	8239	IL6_vs_VEGF	Retina	Grasp	protein_coding	FALSE	FALSE	IL6_vs_VEGF_Retina
ENSMUSG00000000531	0.248378	4.09116	1.34251	0.190457	0.999719	-4.62317	4099	VEGF	RPE	Grasp	protein_coding	FALSE	FALSE	VEGF_RPE
ENSMUSG00000000531	0.256588	1.65289	1.13923	0.263877	0.623516	-5.58399	10542	IL6_vs_TNFa	Retina	Grasp	protein_coding	FALSE	FALSE	IL6_vs_TNFa_Retina
ENSMUSG00000000532	-0.310799	5.88209	-1.97662	0.0582362	0.392496	-4.52205	3696	IL6	RPE	Acvr1b	protein_coding	FALSE	FALSE	IL6_RPE
ENSMUSG00000000532	-0.0402428	6.87025	-0.745359	0.46202	0.868573	-5.95955	13244	IL6_vs_VEGF	Retina	Acvr1b	protein_coding	FALSE	FALSE	IL6_vs_VEGF_Retina
ENSMUSG00000000532	-0.119195	6.87025	-2.20768	0.0352849	0.229131	-4.12781	3836	TNFa_vs_VEGF	Retina	Acvr1b	protein_coding	FALSE	FALSE	TNFa_vs_VEGF_Retina
ENSMUSG00000000532	0.0789524	6.87025	1.63492	0.112815	0.451333	-4.94589	6225	IL6_vs_TNFa	Retina	Acvr1b	protein_coding	FALSE	FALSE	IL6_vs_TNFa_Retina
ENSMUSG00000000532	-0.285759	5.88209	-1.90607	0.0671887	0.214628	-5.13214	7798	IL6_vs_TNFa	RPE	Acvr1b	protein_coding	FALSE	FALSE	IL6_vs_TNFa_RPE
ENSMUSG00000000532	0.020491	6.87025	0.379524	0.707048	0.899151	-6.24184	19588	VEGF	Retina	Acvr1b	protein_coding	FALSE	FALSE	VEGF_Retina
ENSMUSG00000000532	0.0305146	6.87025	0.631887	0.532383	0.96858	-5.34494	13691	low_vs_ctrl	Retina	Acvr1b	protein_coding	FALSE	FALSE	low_vs_ctrl_Retina
ENSMUSG00000000532	-0.262964	5.88209	-1.43215	0.163418	0.843762	-5.1468	4824	IL6_vs_VEGF	RPE	Acvr1b	protein_coding	FALSE	FALSE	IL6_vs_VEGF_RPE
ENSMUSG00000000532	-0.00741049	6.87025	-0.153454	0.879097	0.992801	-5.628	21991	high_vs_ctrl	Retina	Acvr1b	protein_coding	FALSE	FALSE	high_vs_ctrl_Retina
ENSMUSG00000000532	0.277087	5.88209	1.84823	0.0753972	0.664649	-4.13436	2822	low_vs_ctrl	RPE	Acvr1b	protein_coding	FALSE	FALSE	low_vs_ctrl_RPE
ENSMUSG00000000532	0.0500426	5.88209	0.31826	0.752702	0.981464	-5.157	19097	high_vs_low	RPE	Acvr1b	protein_coding	FALSE	FALSE	high_vs_low_RPE
ENSMUSG00000000532	0.00220673	5.88209	0.0120183	0.990498	0.999719	-5.30267	24649	VEGF	RPE	Acvr1b	protein_coding	FALSE	FALSE	VEGF_RPE
ENSMUSG00000000532	0.0227949	5.88209	0.124146	0.902107	0.957066	-6.93094	23479	TNFa_vs_VEGF	RPE	Acvr1b	protein_coding	FALSE	FALSE	TNFa_vs_VEGF_RPE
ENSMUSG00000000532	0.32713	5.88209	2.08048	0.0469625	0.842772	-4.13459	1281	high_vs_ctrl	RPE	Acvr1b	protein_coding	FALSE	FALSE	high_vs_ctrl_RPE
ENSMUSG00000000532	-0.0607792	6.87025	-1.2586	0.218158	0.540205	-5.69402	10059	TNFa	Retina	Acvr1b	protein_coding	FALSE	FALSE	TNFa_Retina
ENSMUSG00000000532	-0.0379251	6.87025	-0.785341	0.438587	0.996796	-4.84188	10441	high_vs_low	Retina	Acvr1b	protein_coding	FALSE	FALSE	high_vs_low_Retina
ENSMUSG00000000532	0.0181732	6.87025	0.376326	0.709399	0.964286	-6.06179	18322	IL6	Retina	Acvr1b	protein_coding	FALSE	FALSE	IL6_Retina
ENSMUSG00000000532	-0.0250409	5.88209	-0.159255	0.874637	0.931064	-7.12174	23399	TNFa	RPE	Acvr1b	protein_coding	FALSE	FALSE	TNFa_RPE
ENSMUSG00000000538	-0.331879	7.16852	-4.40929	0.000144945	0.00163679	0.416178	2205	TNFa	RPE	Tom1l2	protein_coding	TRUE	FALSE	TNFa_RPE
ENSMUSG00000000538	-0.0220071	7.94019	-0.434027	0.667463	0.996796	-4.9667	16218	high_vs_low	Retina	Tom1l2	protein_coding	FALSE	FALSE	high_vs_low_Retina
ENSMUSG00000000538	-0.110102	7.94019	-2.17144	0.038173	0.232834	-4.26928	4083	TNFa	Retina	Tom1l2	protein_coding	FALSE	FALSE	TNFa_Retina
ENSMUSG00000000538	0.0168068	7.16852	0.234192	0.816578	0.961367	-5.511	21158	low_vs_ctrl	RPE	Tom1l2	protein_coding	FALSE	FALSE	low_vs_ctrl_RPE
ENSMUSG00000000538	-0.186575	7.94019	-3.29117	0.00261444	0.0521422	-1.77966	1249	TNFa_vs_VEGF	Retina	Tom1l2	protein_coding	FALSE	FALSE	TNFa_vs_VEGF_Retina
ENSMUSG00000000538	-0.0239817	7.16852	-0.318618	0.752434	0.981464	-5.15692	19089	high_vs_low	RPE	Tom1l2	protein_coding	FALSE	FALSE	high_vs_low_RPE
ENSMUSG00000000538	-0.0574116	7.94019	-1.01274	0.319513	0.799281	-5.73203	9957	IL6_vs_VEGF	Retina	Tom1l2	protein_coding	FALSE	FALSE	IL6_vs_VEGF_Retina
ENSMUSG00000000538	0.0451528	7.16852	0.513718	0.61157	0.999719	-5.19979	14633	VEGF	RPE	Tom1l2	protein_coding	FALSE	FALSE	VEGF_RPE
ENSMUSG00000000538	-0.401013	7.16852	-4.56246	9.5899e-05	0.00175909	0.986155	1358	TNFa_vs_VEGF	RPE	Tom1l2	protein_coding	TRUE	FALSE	TNFa_vs_VEGF_RPE
ENSMUSG00000000538	-0.0707812	7.94019	-1.39595	0.173265	0.879798	-4.78765	4899	high_vs_ctrl	Retina	Tom1l2	protein_coding	FALSE	FALSE	high_vs_ctrl_Retina
ENSMUSG00000000538	0.0544657	7.94019	0.960774	0.344564	0.690149	-5.85912	12435	VEGF	Retina	Tom1l2	protein_coding	FALSE	FALSE	VEGF_Retina
ENSMUSG00000000538	-0.191114	7.16852	-2.17437	0.038484	0.529804	-3.97664	1809	IL6_vs_VEGF	RPE	Tom1l2	protein_coding	FALSE	FALSE	IL6_vs_VEGF_RPE
ENSMUSG00000000538	-0.12198	7.16852	-1.62061	0.116563	0.522797	-5.09552	5553	IL6	RPE	Tom1l2	protein_coding	FALSE	FALSE	IL6_RPE
ENSMUSG00000000538	-0.00717488	7.16852	-0.0953244	0.924751	0.988319	-4.79771	23301	high_vs_ctrl	RPE	Tom1l2	protein_coding	FALSE	FALSE	high_vs_ctrl_RPE
ENSMUSG00000000538	-0.0487741	7.94019	-0.961927	0.343995	0.910196	-5.1218	9410	low_vs_ctrl	Retina	Tom1l2	protein_coding	FALSE	FALSE	low_vs_ctrl_Retina
ENSMUSG00000000538	0.0190612	7.94019	0.375927	0.709692	0.964286	-6.06194	18327	IL6	Retina	Tom1l2	protein_coding	FALSE	FALSE	IL6_Retina
ENSMUSG00000000538	0.209899	7.16852	2.9248	0.00684717	0.0450153	-3.06845	3789	IL6_vs_TNFa	RPE	Tom1l2	protein_coding	TRUE	FALSE	IL6_vs_TNFa_RPE
ENSMUSG00000000538	0.129163	7.94019	2.54737	0.0163844	0.200607	-3.31544	2034	IL6_vs_TNFa	Retina	Tom1l2	protein_coding	FALSE	FALSE	IL6_vs_TNFa_Retina
ENSMUSG00000000544	0.972669	-2.48761	1.08529	0.287255	0.847296	-4.60171	8422	high_vs_ctrl	RPE	Gpa33	protein_coding	FALSE	FALSE	high_vs_ctrl_RPE
ENSMUSG00000000544	-0.268232	-5.43887	-1.19331	0.242365	0.591881	-5.69035	10199	TNFa_vs_VEGF	Retina	Gpa33	protein_coding	FALSE	FALSE	TNFa_vs_VEGF_Retina
ENSMUSG00000000544	1.14036	-2.48761	1.08962	0.285378	0.999719	-4.84904	6339	VEGF	RPE	Gpa33	protein_coding	FALSE	FALSE	VEGF_RPE
ENSMUSG00000000544	-1.48235	-2.48761	-1.41639	0.167938	0.392949	-5.94504	10646	TNFa_vs_VEGF	RPE	Gpa33	protein_coding	FALSE	FALSE	TNFa_vs_VEGF_RPE
ENSMUSG00000000544	-0.35504	-5.43887	-1.5795	0.125008	0.631378	-5.04399	4931	IL6_vs_VEGF	Retina	Gpa33	protein_coding	FALSE	FALSE	IL6_vs_VEGF_Retina
ENSMUSG00000000544	-0.0944846	-5.43887	-0.469957	0.641881	0.953163	-6.02296	16764	IL6	Retina	Gpa33	protein_coding	FALSE	FALSE	IL6_Retina
ENSMUSG00000000544	0.0360735	-5.43887	0.179426	0.858844	0.996796	-5.01286	20978	high_vs_low	Retina	Gpa33	protein_coding	FALSE	FALSE	high_vs_low_Retina
ENSMUSG00000000544	0.0410746	-5.43887	0.204301	0.839537	0.997841	-5.49926	20863	low_vs_ctrl	Retina	Gpa33	protein_coding	FALSE	FALSE	low_vs_ctrl_Retina
ENSMUSG00000000544	0.331976	-2.48761	0.370415	0.713923	0.975562	-5.14408	18227	high_vs_low	RPE	Gpa33	protein_coding	FALSE	FALSE	high_vs_low_RPE
ENSMUSG00000000544	0.077148	-5.43887	0.383727	0.703964	0.981803	-5.57215	17850	high_vs_ctrl	Retina	Gpa33	protein_coding	FALSE	FALSE	high_vs_ctrl_Retina
ENSMUSG00000000544	0.296629	-5.43887	1.31964	0.197221	0.544058	-5.46796	9027	VEGF	Retina	Gpa33	protein_coding	FALSE	FALSE	VEGF_Retina
ENSMUSG00000000544	0.640693	-2.48761	0.749771	0.459787	0.882015	-5.29106	12980	low_vs_ctrl	RPE	Gpa33	protein_coding	FALSE	FALSE	low_vs_ctrl_RPE
ENSMUSG00000000544	-1.02155	-2.48761	-1.13984	0.264228	0.695468	-5.71711	9464	IL6	RPE	Gpa33	protein_coding	FALSE	FALSE	IL6_RPE
ENSMUSG00000000544	-0.00767716	-5.43887	-0.0381855	0.9698	0.989462	-6.47184	24414	TNFa	Retina	Gpa33	protein_coding	FALSE	FALSE	TNFa_Retina
ENSMUSG00000000544	-1.82993	-2.48761	-1.74851	0.0915804	0.727364	-4.69427	3135	IL6_vs_VEGF	RPE	Gpa33	protein_coding	FALSE	FALSE	IL6_vs_VEGF_RPE
ENSMUSG00000000544	-0.673965	-2.48761	-0.752003	0.458465	0.638972	-6.84653	17872	TNFa	RPE	Gpa33	protein_coding	FALSE	FALSE	TNFa_RPE
ENSMUSG00000000544	-0.0868074	-5.43887	-0.431772	0.669083	0.884154	-6.12203	18849	IL6_vs_TNFa	Retina	Gpa33	protein_coding	FALSE	FALSE	IL6_vs_TNFa_Retina
ENSMUSG00000000544	-0.347586	-2.48761	-0.406763	0.687344	0.84244	-6.7961	20324	IL6_vs_TNFa	RPE	Gpa33	protein_coding	FALSE	FALSE	IL6_vs_TNFa_RPE
ENSMUSG00000000552	0.0096702	7.15928	0.0468564	0.962968	0.991372	-5.53409	24195	low_vs_ctrl	RPE	Zfp385a	protein_coding	FALSE	FALSE	low_vs_ctrl_RPE
ENSMUSG00000000552	-0.100055	9.83476	-1.57556	0.125914	0.812782	-4.48698	3859	low_vs_ctrl	Retina	Zfp385a	protein_coding	FALSE	FALSE	low_vs_ctrl_Retina
ENSMUSG00000000552	-0.091363	9.83476	-1.28681	0.208283	0.556031	-5.57976	9331	TNFa_vs_VEGF	Retina	Zfp385a	protein_coding	FALSE	FALSE	TNFa_vs_VEGF_Retina
ENSMUSG00000000552	0.0677655	9.83476	0.954445	0.347703	0.816164	-5.78719	10611	IL6_vs_VEGF	Retina	Zfp385a	protein_coding	FALSE	FALSE	IL6_vs_VEGF_Retina
ENSMUSG00000000552	-0.465243	7.15928	-2.1494	0.0405938	0.331154	-4.21324	3053	IL6	RPE	Zfp385a	protein_coding	FALSE	FALSE	IL6_RPE
ENSMUSG00000000552	-0.0486398	7.15928	-0.192433	0.848823	0.930929	-6.91985	22713	TNFa_vs_VEGF	RPE	Zfp385a	protein_coding	FALSE	FALSE	TNFa_vs_VEGF_RPE
ENSMUSG00000000552	0.0210387	9.83476	0.296321	0.769085	0.921394	-6.26987	20791	VEGF	Retina	Zfp385a	protein_coding	FALSE	FALSE	VEGF_Retina
ENSMUSG00000000552	-0.0340943	9.83476	-0.536883	0.595421	0.972876	-5.50881	15236	high_vs_ctrl	Retina	Zfp385a	protein_coding	FALSE	FALSE	high_vs_ctrl_Retina
ENSMUSG00000000552	0.0659604	9.83476	1.03868	0.30749	0.996796	-4.71009	7307	high_vs_low	Retina	Zfp385a	protein_coding	FALSE	FALSE	high_vs_low_Retina
ENSMUSG00000000552	0.164265	7.15928	0.758897	0.454398	0.969422	-4.98806	11662	high_vs_low	RPE	Zfp385a	protein_coding	FALSE	FALSE	high_vs_low_RPE
ENSMUSG00000000552	-0.136285	9.83476	-2.14607	0.0403183	0.239983	-4.31679	4185	TNFa	Retina	Zfp385a	protein_coding	FALSE	FALSE	TNFa_Retina
ENSMUSG00000000552	-0.065215	7.15928	-0.258009	0.798329	0.999719	-5.27664	19529	VEGF	RPE	Zfp385a	protein_coding	FALSE	FALSE	VEGF_RPE
ENSMUSG00000000552	0.173935	7.15928	0.803572	0.428565	0.88485	-4.68925	12055	high_vs_ctrl	RPE	Zfp385a	protein_coding	FALSE	FALSE	high_vs_ctrl_RPE
ENSMUSG00000000552	-0.187123	7.15928	-0.906692	0.37248	0.610769	-6.46532	15191	IL6_vs_TNFa	RPE	Zfp385a	protein_coding	FALSE	FALSE	IL6_vs_TNFa_RPE
ENSMUSG00000000552	0.0228438	9.83476	0.359721	0.721647	0.965678	-6.06779	18614	IL6	Retina	Zfp385a	protein_coding	FALSE	FALSE	IL6_Retina
ENSMUSG00000000552	-0.235762	7.15928	-0.932744	0.359105	0.951155	-5.69915	9404	IL6_vs_VEGF	RPE	Zfp385a	protein_coding	FALSE	FALSE	IL6_vs_VEGF_RPE
ENSMUSG00000000552	-0.27812	7.15928	-1.2849	0.209591	0.391138	-6.30929	13348	TNFa	RPE	Zfp385a	protein_coding	FALSE	FALSE	TNFa_RPE
ENSMUSG00000000552	0.159128	9.83476	2.50579	0.0180464	0.210866	-3.40034	2130	IL6_vs_TNFa	Retina	Zfp385a	protein_coding	FALSE	FALSE	IL6_vs_TNFa_Retina
ENSMUSG00000000555	1.84767	2.0588	4.26143	0.000194095	0.0116224	0.688125	416	VEGF	Retina	Itga5	protein_coding	TRUE	FALSE	VEGF_Retina
ENSMUSG00000000555	0.468567	5.6282	2.18365	0.0377252	0.999719	-3.6124	841	VEGF	RPE	Itga5	protein_coding	FALSE	FALSE	VEGF_RPE
ENSMUSG00000000555	-0.0619583	5.6282	-0.337179	0.738553	0.959259	-4.7796	19174	high_vs_ctrl	RPE	Itga5	protein_coding	FALSE	FALSE	high_vs_ctrl_RPE
ENSMUSG00000000555	-0.220934	2.0588	-0.569704	0.573241	0.841053	-6.05402	16976	IL6_vs_TNFa	Retina	Itga5	protein_coding	FALSE	FALSE	IL6_vs_TNFa_Retina
ENSMUSG00000000555	-0.956768	2.0588	-2.20668	0.035362	0.229273	-4.1297	3842	TNFa_vs_VEGF	Retina	Itga5	protein_coding	FALSE	FALSE	TNFa_vs_VEGF_Retina
ENSMUSG00000000555	0.170818	5.6282	0.974968	0.338111	0.844134	-5.12576	9976	low_vs_ctrl	RPE	Itga5	protein_coding	FALSE	FALSE	low_vs_ctrl_RPE
ENSMUSG00000000555	-0.896076	5.6282	-5.11449	2.15494e-05	0.000485788	2.49538	1105	IL6_vs_TNFa	RPE	Itga5	protein_coding	TRUE	FALSE	IL6_vs_TNFa_RPE
ENSMUSG00000000555	-0.232776	5.6282	-1.26677	0.215906	0.932612	-4.63442	5766	high_vs_low	RPE	Itga5	protein_coding	FALSE	FALSE	high_vs_low_RPE
ENSMUSG00000000555	-0.0399835	2.0588	-0.103102	0.918588	0.996796	-5.01926	22585	high_vs_low	Retina	Itga5	protein_coding	FALSE	FALSE	high_vs_low_Retina
ENSMUSG00000000555	1.28273	5.6282	6.98065	1.54721e-07	4.21212e-06	7.21645	915	TNFa	RPE	Itga5	protein_coding	TRUE	FALSE	TNFa_RPE
ENSMUSG00000000555	0.581385	5.6282	2.70942	0.0114874	0.0752834	-3.60328	3801	TNFa_vs_VEGF	RPE	Itga5	protein_coding	FALSE	FALSE	TNFa_vs_VEGF_RPE
ENSMUSG00000000555	0.709948	2.0588	1.83068	0.0773842	0.624786	-4.57088	3085	IL6	Retina	Itga5	protein_coding	FALSE	FALSE	IL6_Retina
ENSMUSG00000000555	0.00910784	2.0588	0.0234857	0.981423	0.997841	-5.51718	24496	low_vs_ctrl	Retina	Itga5	protein_coding	FALSE	FALSE	low_vs_ctrl_Retina
ENSMUSG00000000555	0.930882	2.0588	2.40039	0.0229798	0.177827	-3.82298	3219	TNFa	Retina	Itga5	protein_coding	FALSE	FALSE	TNFa_Retina
ENSMUSG00000000555	-0.314691	5.6282	-1.46655	0.153891	0.830582	-5.10124	4612	IL6_vs_VEGF	RPE	Itga5	protein_coding	FALSE	FALSE	IL6_vs_VEGF_RPE
ENSMUSG00000000555	0.386652	5.6282	2.10417	0.044679	0.347063	-4.29586	3206	IL6	RPE	Itga5	protein_coding	FALSE	FALSE	IL6_RPE
ENSMUSG00000000555	-0.0308757	2.0588	-0.0796166	0.937086	0.992801	-5.63579	23477	high_vs_ctrl	Retina	Itga5	protein_coding	FALSE	FALSE	high_vs_ctrl_Retina
ENSMUSG00000000555	-1.1777	2.0588	-2.71624	0.0109862	0.23797	-2.97534	1150	IL6_vs_VEGF	Retina	Itga5	protein_coding	FALSE	FALSE	IL6_vs_VEGF_Retina
ENSMUSG00000000560	-0.395902	-1.22547	-0.418062	0.679162	0.837812	-6.79135	20193	IL6_vs_TNFa	RPE	Gabra2	protein_coding	FALSE	FALSE	IL6_vs_TNFa_RPE
ENSMUSG00000000560	-0.117068	4.43711	-1.1953	0.241598	0.802855	-5.44429	7496	IL6	Retina	Gabra2	protein_coding	FALSE	FALSE	IL6_Retina
ENSMUSG00000000560	0.680329	-1.22547	0.586579	0.562292	0.765562	-6.76329	18295	TNFa_vs_VEGF	RPE	Gabra2	protein_coding	FALSE	FALSE	TNFa_vs_VEGF_RPE
ENSMUSG00000000560	-0.017893	4.43711	-0.163406	0.871326	0.95885	-6.30039	22632	VEGF	Retina	Gabra2	protein_coding	FALSE	FALSE	VEGF_Retina
ENSMUSG00000000560	0.356437	-1.22547	0.358872	0.722443	0.977674	-5.14711	18407	high_vs_low	RPE	Gabra2	protein_coding	FALSE	FALSE	high_vs_low_RPE
ENSMUSG00000000560	-0.340298	-1.22547	-0.342623	0.734499	0.919955	-6.29614	19886	IL6	RPE	Gabra2	protein_coding	FALSE	FALSE	IL6_RPE
ENSMUSG00000000560	-0.082913	4.43711	-0.757197	0.455007	0.865844	-5.95087	13090	IL6_vs_VEGF	Retina	Gabra2	protein_coding	FALSE	FALSE	IL6_vs_VEGF_Retina
ENSMUSG00000000560	-0.0545154	4.43711	-0.497857	0.622318	0.854012	-6.26489	18149	TNFa_vs_VEGF	Retina	Gabra2	protein_coding	FALSE	FALSE	TNFa_vs_VEGF_Retina
ENSMUSG00000000560	-0.268287	-1.22547	-0.231317	0.818788	0.999719	-5.28175	20042	VEGF	RPE	Gabra2	protein_coding	FALSE	FALSE	VEGF_RPE
ENSMUSG00000000560	-0.0283977	4.43711	-0.28995	0.773906	0.926337	-6.17265	20811	IL6_vs_TNFa	Retina	Gabra2	protein_coding	FALSE	FALSE	IL6_vs_TNFa_Retina
ENSMUSG00000000560	-0.0886701	4.43711	-0.905353	0.372698	0.682866	-6.06445	13595	TNFa	Retina	Gabra2	protein_coding	FALSE	FALSE	TNFa_Retina
ENSMUSG00000000560	-0.783383	-1.22547	-0.827231	0.415257	0.869318	-5.23879	11893	low_vs_ctrl	RPE	Gabra2	protein_coding	FALSE	FALSE	low_vs_ctrl_RPE
ENSMUSG00000000560	0.0162617	4.43711	0.166038	0.869273	0.996796	-5.01423	21236	high_vs_low	Retina	Gabra2	protein_coding	FALSE	FALSE	high_vs_low_Retina
ENSMUSG00000000560	0.202533	4.43711	2.06794	0.047618	0.722992	-3.7994	1636	low_vs_ctrl	Retina	Gabra2	protein_coding	FALSE	FALSE	low_vs_ctrl_Retina
ENSMUSG00000000560	0.218795	4.43711	2.23397	0.0333138	0.665428	-3.57306	1247	high_vs_ctrl	Retina	Gabra2	protein_coding	FALSE	FALSE	high_vs_ctrl_Retina
ENSMUSG00000000560	-0.426945	-1.22547	-0.429862	0.67066	0.946646	-4.76736	17647	high_vs_ctrl	RPE	Gabra2	protein_coding	FALSE	FALSE	high_vs_ctrl_RPE
ENSMUSG00000000560	0.284427	-1.22547	0.245232	0.808105	0.999953	-6.0921	20032	IL6_vs_VEGF	RPE	Gabra2	protein_coding	FALSE	FALSE	IL6_vs_VEGF_RPE
ENSMUSG00000000560	0.0556043	-1.22547	0.0559841	0.955761	0.975258	-7.13318	24412	TNFa	RPE	Gabra2	protein_coding	FALSE	FALSE	TNFa_RPE
ENSMUSG00000000561	-0.0476526	4.4748	-0.660957	0.514163	0.685936	-6.91158	18672	TNFa	RPE	Wdr77	protein_coding	FALSE	FALSE	TNFa_RPE
ENSMUSG00000000561	0.0600666	4.4748	0.833143	0.411973	0.967757	-4.94657	10583	high_vs_low	RPE	Wdr77	protein_coding	FALSE	FALSE	high_vs_low_RPE
ENSMUSG00000000561	0.0374873	5.07759	0.618792	0.540857	0.968816	-5.35196	13898	low_vs_ctrl	Retina	Wdr77	protein_coding	FALSE	FALSE	low_vs_ctrl_Retina
ENSMUSG00000000561	-0.0815122	5.07759	-1.3455	0.188833	0.756535	-5.26643	6215	IL6	Retina	Wdr77	protein_coding	FALSE	FALSE	IL6_Retina
ENSMUSG00000000561	-0.0686129	5.07759	-1.013	0.31939	0.671257	-5.80924	11851	VEGF	Retina	Wdr77	protein_coding	FALSE	FALSE	VEGF_Retina
ENSMUSG00000000561	-0.00666838	4.4748	-0.0924925	0.92698	0.988319	-4.7978	23362	high_vs_ctrl	RPE	Wdr77	protein_coding	FALSE	FALSE	high_vs_ctrl_RPE
ENSMUSG00000000561	-0.0775598	5.07759	-1.28026	0.210545	0.531052	-5.66773	9876	TNFa	Retina	Wdr77	protein_coding	FALSE	FALSE	TNFa_Retina
ENSMUSG00000000561	-0.00589052	5.07759	-0.086968	0.931291	0.986506	-6.22954	23512	IL6_vs_VEGF	Retina	Wdr77	protein_coding	FALSE	FALSE	IL6_vs_VEGF_Retina
ENSMUSG00000000561	0.00901586	4.4748	0.107089	0.915499	0.963459	-6.93297	23670	TNFa_vs_VEGF	RPE	Wdr77	protein_coding	FALSE	FALSE	TNFa_vs_VEGF_RPE
ENSMUSG00000000561	-0.00193807	5.07759	-0.0286138	0.977368	0.994251	-6.38858	24487	TNFa_vs_VEGF	Retina	Wdr77	protein_coding	FALSE	FALSE	TNFa_vs_VEGF_Retina
ENSMUSG00000000561	0.00700883	5.07759	0.115693	0.908689	0.996796	-5.01844	22288	high_vs_low	Retina	Wdr77	protein_coding	FALSE	FALSE	high_vs_low_Retina
ENSMUSG00000000561	0.0444961	5.07759	0.734484	0.468519	0.961465	-5.3968	12138	high_vs_ctrl	Retina	Wdr77	protein_coding	FALSE	FALSE	high_vs_ctrl_Retina
ENSMUSG00000000561	-0.0650957	4.4748	-0.902898	0.374455	0.764363	-5.95122	12202	IL6	RPE	Wdr77	protein_coding	FALSE	FALSE	IL6_RPE
ENSMUSG00000000561	-0.00395245	5.07759	-0.065242	0.948427	0.984036	-6.21224	24008	IL6_vs_TNFa	Retina	Wdr77	protein_coding	FALSE	FALSE	IL6_vs_TNFa_Retina
ENSMUSG00000000561	-0.066735	4.4748	-0.970815	0.340139	0.844646	-5.12917	10027	low_vs_ctrl	RPE	Wdr77	protein_coding	FALSE	FALSE	low_vs_ctrl_RPE
ENSMUSG00000000561	0.00339814	4.4748	0.0403625	0.968097	0.999719	-5.30208	24034	VEGF	RPE	Wdr77	protein_coding	FALSE	FALSE	VEGF_RPE
ENSMUSG00000000561	-0.00842719	4.4748	-0.100097	0.920997	0.999953	-6.11682	22723	IL6_vs_VEGF	RPE	Wdr77	protein_coding	FALSE	FALSE	IL6_vs_VEGF_RPE
ENSMUSG00000000561	-0.0174431	4.4748	-0.25375	0.801585	0.903792	-6.84771	22093	IL6_vs_TNFa	RPE	Wdr77	protein_coding	FALSE	FALSE	IL6_vs_TNFa_RPE
ENSMUSG00000000562	1.28124	-2.28316	2.25581	0.0322702	0.293345	-4.01402	2740	IL6	RPE	Adora3	protein_coding	FALSE	FALSE	IL6_RPE
ENSMUSG00000000562	0.109367	-2.28316	0.192556	0.848728	0.978508	-4.79285	21603	high_vs_ctrl	RPE	Adora3	protein_coding	FALSE	FALSE	high_vs_ctrl_RPE
ENSMUSG00000000562	1.73471	-3.18594	2.77221	0.00959973	0.114002	-3.03767	2097	TNFa	Retina	Adora3	protein_coding	FALSE	FALSE	TNFa_Retina
ENSMUSG00000000562	0.520591	-3.18594	0.831946	0.4122	0.934369	-5.22015	10984	low_vs_ctrl	Retina	Adora3	protein_coding	FALSE	FALSE	low_vs_ctrl_Retina
ENSMUSG00000000562	0.180429	-2.28316	0.333177	0.741539	0.872001	-6.82388	21183	IL6_vs_TNFa	RPE	Adora3	protein_coding	FALSE	FALSE	IL6_vs_TNFa_RPE
ENSMUSG00000000562	1.02701	-2.28316	1.54845	0.132996	0.34553	-5.75909	9587	TNFa_vs_VEGF	RPE	Adora3	protein_coding	FALSE	FALSE	TNFa_vs_VEGF_RPE
ENSMUSG00000000562	0.516658	-2.28316	0.954049	0.348406	0.848506	-5.14281	10228	low_vs_ctrl	RPE	Adora3	protein_coding	FALSE	FALSE	low_vs_ctrl_RPE
ENSMUSG00000000562	-0.333486	-2.28316	-0.502804	0.619122	0.999719	-5.20409	14812	VEGF	RPE	Adora3	protein_coding	FALSE	FALSE	VEGF_RPE
ENSMUSG00000000562	1.19357	-3.18594	1.70605	0.0986281	0.389849	-4.99582	6302	TNFa_vs_VEGF	Retina	Adora3	protein_coding	FALSE	FALSE	TNFa_vs_VEGF_Retina
ENSMUSG00000000562	0.333424	-3.18594	0.532838	0.598183	0.851617	-6.074	17497	IL6_vs_TNFa	Retina	Adora3	protein_coding	FALSE	FALSE	IL6_vs_TNFa_Retina
ENSMUSG00000000562	1.10082	-2.28316	1.93814	0.0629801	0.179317	-5.32258	8748	TNFa	RPE	Adora3	protein_coding	FALSE	FALSE	TNFa_RPE
ENSMUSG00000000562	0.823593	-3.18594	1.17722	0.248628	0.603506	-5.6366	10260	VEGF	Retina	Adora3	protein_coding	FALSE	FALSE	VEGF_Retina
ENSMUSG00000000562	1.527	-3.18594	2.18264	0.0372587	0.414848	-4.04411	2236	IL6_vs_VEGF	Retina	Adora3	protein_coding	FALSE	FALSE	IL6_vs_VEGF_Retina
ENSMUSG00000000562	-0.407291	-2.28316	-0.717094	0.479389	0.969422	-5.00981	12295	high_vs_low	RPE	Adora3	protein_coding	FALSE	FALSE	high_vs_low_RPE
ENSMUSG00000000562	0.803045	-3.18594	1.28333	0.209481	0.895217	-4.91542	5806	high_vs_ctrl	Retina	Adora3	protein_coding	FALSE	FALSE	high_vs_ctrl_Retina
ENSMUSG00000000562	2.06813	-3.18594	3.30505	0.00252236	0.120138	-1.59279	523	IL6	Retina	Adora3	protein_coding	FALSE	FALSE	IL6_Retina
ENSMUSG00000000562	1.20744	-2.28316	1.82048	0.0796324	0.694584	-4.58126	2854	IL6_vs_VEGF	RPE	Adora3	protein_coding	FALSE	FALSE	IL6_vs_VEGF_RPE
ENSMUSG00000000562	0.282454	-3.18594	0.451384	0.655051	0.996796	-4.96218	15934	high_vs_low	Retina	Adora3	protein_coding	FALSE	FALSE	high_vs_low_Retina
ENSMUSG00000000563	0.0568972	6.64931	1.70901	0.0980721	0.80245	-4.38538	3040	high_vs_ctrl	Retina	Atp5f1	protein_coding	FALSE	FALSE	high_vs_ctrl_Retina
ENSMUSG00000000563	-0.125796	7.65615	-1.16294	0.254888	0.689055	-5.69163	9211	IL6	RPE	Atp5f1	protein_coding	FALSE	FALSE	IL6_RPE
ENSMUSG00000000563	0.0144615	6.64931	0.388519	0.700454	0.896394	-6.2384	19465	VEGF	Retina	Atp5f1	protein_coding	FALSE	FALSE	VEGF_Retina
ENSMUSG00000000563	-0.0698067	7.65615	-0.552635	0.584997	0.779829	-6.78291	18686	TNFa_vs_VEGF	RPE	Atp5f1	protein_coding	FALSE	FALSE	TNFa_vs_VEGF_RPE
ENSMUSG00000000563	-0.0920466	6.64931	-2.4729	0.0194702	0.171743	-3.60521	2824	TNFa_vs_VEGF	Retina	Atp5f1	protein_coding	FALSE	FALSE	TNFa_vs_VEGF_Retina
ENSMUSG00000000563	0.0120599	6.64931	0.36224	0.719784	0.996796	-4.98355	17525	high_vs_low	Retina	Atp5f1	protein_coding	FALSE	FALSE	high_vs_low_Retina
ENSMUSG00000000563	-0.0399097	6.64931	-1.19876	0.240272	0.801904	-5.44041	7463	IL6	Retina	Atp5f1	protein_coding	FALSE	FALSE	IL6_Retina
ENSMUSG00000000563	0.0497353	6.64931	1.49389	0.145946	0.502068	-5.14747	7241	IL6_vs_TNFa	Retina	Atp5f1	protein_coding	FALSE	FALSE	IL6_vs_TNFa_Retina
ENSMUSG00000000563	-0.109273	7.65615	-0.865072	0.394515	0.959611	-5.75742	10240	IL6_vs_VEGF	RPE	Atp5f1	protein_coding	FALSE	FALSE	IL6_vs_VEGF_RPE
ENSMUSG00000000563	-0.153207	7.65615	-1.41634	0.167952	0.842772	-4.47077	4943	high_vs_ctrl	RPE	Atp5f1	protein_coding	FALSE	FALSE	high_vs_ctrl_RPE
ENSMUSG00000000563	-0.089645	6.64931	-2.69265	0.0116248	0.125628	-3.21145	2305	TNFa	Retina	Atp5f1	protein_coding	FALSE	FALSE	TNFa_Retina
ENSMUSG00000000563	-0.00461461	7.65615	-0.0447426	0.964637	0.991867	-5.53418	24225	low_vs_ctrl	RPE	Atp5f1	protein_coding	FALSE	FALSE	low_vs_ctrl_RPE
ENSMUSG00000000563	-0.165116	7.65615	-1.30716	0.202029	0.999719	-4.65718	4375	VEGF	RPE	Atp5f1	protein_coding	FALSE	FALSE	VEGF_RPE
ENSMUSG00000000563	-0.0863304	7.65615	-0.798093	0.431684	0.615773	-6.81052	17463	TNFa	RPE	Atp5f1	protein_coding	FALSE	FALSE	TNFa_RPE
ENSMUSG00000000563	-0.0423113	6.64931	-1.13672	0.264908	0.759106	-5.60467	8692	IL6_vs_VEGF	Retina	Atp5f1	protein_coding	FALSE	FALSE	IL6_vs_VEGF_Retina
ENSMUSG00000000563	-0.148592	7.65615	-1.37368	0.180684	0.928795	-4.54026	4841	high_vs_low	RPE	Atp5f1	protein_coding	FALSE	FALSE	high_vs_low_RPE
ENSMUSG00000000563	-0.039466	7.65615	-0.382657	0.704929	0.851796	-6.8058	20615	IL6_vs_TNFa	RPE	Atp5f1	protein_coding	FALSE	FALSE	IL6_vs_TNFa_RPE
ENSMUSG00000000563	0.0448373	6.64931	1.34677	0.188428	0.851356	-4.755	5513	low_vs_ctrl	Retina	Atp5f1	protein_coding	FALSE	FALSE	low_vs_ctrl_Retina
ENSMUSG00000000567	-0.450236	5.90011	-2.73013	0.0109374	0.0728868	-3.55785	3738	TNFa_vs_VEGF	RPE	Sox9	protein_coding	FALSE	FALSE	TNFa_vs_VEGF_RPE
ENSMUSG00000000567	0.347633	4.45236	3.18775	0.00341012	0.142456	-1.86415	596	IL6	Retina	Sox9	protein_coding	FALSE	FALSE	IL6_Retina
ENSMUSG00000000567	0.0396979	4.45236	0.325594	0.747056	0.960078	-6.18065	19382	IL6_vs_VEGF	Retina	Sox9	protein_coding	FALSE	FALSE	IL6_vs_VEGF_Retina
ENSMUSG00000000567	0.440518	4.45236	3.61303	0.00112453	0.0349713	-0.950266	801	VEGF	Retina	Sox9	protein_coding	TRUE	FALSE	VEGF_Retina
ENSMUSG00000000567	0.321435	4.45236	2.94752	0.00624596	0.13448	-2.45701	1156	IL6_vs_TNFa	Retina	Sox9	protein_coding	FALSE	FALSE	IL6_vs_TNFa_Retina
ENSMUSG00000000567	0.0330947	5.90011	0.234342	0.816463	0.94603	-6.32745	21497	IL6	RPE	Sox9	protein_coding	FALSE	FALSE	IL6_RPE
ENSMUSG00000000567	0.534337	5.90011	3.96829	0.000471892	0.00590398	-0.517692	1991	IL6_vs_TNFa	RPE	Sox9	protein_coding	TRUE	FALSE	IL6_vs_TNFa_RPE
ENSMUSG00000000567	0.0841006	5.90011	0.509966	0.614162	0.990596	-5.99398	15444	IL6_vs_VEGF	RPE	Sox9	protein_coding	FALSE	FALSE	IL6_vs_VEGF_RPE
ENSMUSG00000000567	-0.501242	5.90011	-3.54927	0.00141827	0.0106543	-1.80442	3315	TNFa	RPE	Sox9	protein_coding	TRUE	FALSE	TNFa_RPE
ENSMUSG00000000567	0.0261977	4.45236	0.24023	0.811833	0.93001	-6.44346	21743	TNFa	Retina	Sox9	protein_coding	FALSE	FALSE	TNFa_Retina
ENSMUSG00000000567	-0.281737	4.45236	-2.31075	0.0281135	0.2019	-3.92949	3468	TNFa_vs_VEGF	Retina	Sox9	protein_coding	FALSE	FALSE	TNFa_vs_VEGF_Retina
ENSMUSG00000000567	0.0887207	4.45236	0.813558	0.422491	0.937421	-5.23297	11221	low_vs_ctrl	Retina	Sox9	protein_coding	FALSE	FALSE	low_vs_ctrl_Retina
ENSMUSG00000000567	-0.0577919	5.90011	-0.409222	0.68556	0.972369	-5.13322	17555	high_vs_low	RPE	Sox9	protein_coding	FALSE	FALSE	high_vs_low_RPE
ENSMUSG00000000567	0.210817	5.90011	1.56564	0.128917	0.728487	-4.51092	4407	low_vs_ctrl	RPE	Sox9	protein_coding	FALSE	FALSE	low_vs_ctrl_RPE
ENSMUSG00000000567	0.221304	4.45236	2.02933	0.0516386	0.721289	-3.90843	1781	high_vs_ctrl	Retina	Sox9	protein_coding	FALSE	FALSE	high_vs_ctrl_Retina
ENSMUSG00000000567	0.153025	5.90011	1.08356	0.288009	0.847296	-4.60232	8446	high_vs_ctrl	RPE	Sox9	protein_coding	FALSE	FALSE	high_vs_ctrl_RPE
ENSMUSG00000000567	-0.108798	5.90011	-0.659724	0.514942	0.999719	-5.13361	12042	VEGF	RPE	Sox9	protein_coding	FALSE	FALSE	VEGF_RPE
ENSMUSG00000000567	0.132583	4.45236	1.21577	0.233822	0.996796	-4.59852	5577	high_vs_low	Retina	Sox9	protein_coding	FALSE	FALSE	high_vs_low_Retina
ENSMUSG00000000568	0.0842966	6.77167	0.795782	0.433004	0.968407	-4.9679	11138	high_vs_low	RPE	Hnrnpd	protein_coding	FALSE	FALSE	high_vs_low_RPE
ENSMUSG00000000568	0.000239454	7.54807	0.00653536	0.99483	0.999219	-5.0224	24794	high_vs_low	Retina	Hnrnpd	protein_coding	FALSE	FALSE	high_vs_low_Retina
ENSMUSG00000000568	-0.0177498	7.54807	-0.484442	0.631691	0.853655	-6.35454	18433	TNFa	Retina	Hnrnpd	protein_coding	FALSE	FALSE	TNFa_Retina
ENSMUSG00000000568	-0.137869	6.77167	-1.30152	0.203925	0.640597	-5.52919	7929	IL6	RPE	Hnrnpd	protein_coding	FALSE	FALSE	IL6_RPE
ENSMUSG00000000568	-0.159384	6.77167	-1.57807	0.126034	0.323491	-5.65878	9704	IL6_vs_TNFa	RPE	Hnrnpd	protein_coding	FALSE	FALSE	IL6_vs_TNFa_RPE
ENSMUSG00000000568	0.0528634	7.54807	1.29047	0.207026	0.556974	-5.5039	9259	VEGF	Retina	Hnrnpd	protein_coding	FALSE	FALSE	VEGF_Retina
ENSMUSG00000000568	0.0301965	7.54807	0.824146	0.416546	0.897826	-5.80049	11557	IL6	Retina	Hnrnpd	protein_coding	FALSE	FALSE	IL6_Retina
ENSMUSG00000000568	0.0479464	7.54807	1.30859	0.200893	0.557497	-5.38852	8976	IL6_vs_TNFa	Retina	Hnrnpd	protein_coding	FALSE	FALSE	IL6_vs_TNFa_Retina
ENSMUSG00000000568	0.0529193	6.77167	0.499572	0.621367	0.937021	-4.75625	16512	high_vs_ctrl	RPE	Hnrnpd	protein_coding	FALSE	FALSE	high_vs_ctrl_RPE
ENSMUSG00000000568	-0.0313773	6.77167	-0.310668	0.758405	0.948817	-5.49276	19910	low_vs_ctrl	RPE	Hnrnpd	protein_coding	FALSE	FALSE	low_vs_ctrl_RPE
ENSMUSG00000000568	0.0215154	6.77167	0.203111	0.84055	0.910594	-7.11357	22992	TNFa	RPE	Hnrnpd	protein_coding	FALSE	FALSE	TNFa_RPE
ENSMUSG00000000568	0.0986276	6.77167	0.797322	0.432124	0.668592	-6.61619	16098	TNFa_vs_VEGF	RPE	Hnrnpd	protein_coding	FALSE	FALSE	TNFa_vs_VEGF_RPE
ENSMUSG00000000568	-0.0280705	7.54807	-0.766121	0.449762	0.945486	-5.26481	11845	low_vs_ctrl	Retina	Hnrnpd	protein_coding	FALSE	FALSE	low_vs_ctrl_Retina
ENSMUSG00000000568	-0.0607568	6.77167	-0.491167	0.627222	0.99167	-6.00318	15754	IL6_vs_VEGF	RPE	Hnrnpd	protein_coding	FALSE	FALSE	IL6_vs_VEGF_RPE
ENSMUSG00000000568	-0.0703738	7.54807	-1.71792	0.0964131	0.386428	-4.9773	6215	TNFa_vs_VEGF	Retina	Hnrnpd	protein_coding	FALSE	FALSE	TNFa_vs_VEGF_Retina
ENSMUSG00000000568	-0.0278311	7.54807	-0.759585	0.453599	0.956187	-5.38017	11812	high_vs_ctrl	Retina	Hnrnpd	protein_coding	FALSE	FALSE	high_vs_ctrl_Retina
ENSMUSG00000000568	-0.0224275	7.54807	-0.547485	0.588212	0.914479	-6.08494	16021	IL6_vs_VEGF	Retina	Hnrnpd	protein_coding	FALSE	FALSE	IL6_vs_VEGF_Retina
ENSMUSG00000000568	0.00718431	6.77167	0.0580791	0.954107	0.999719	-5.3014	23646	VEGF	RPE	Hnrnpd	protein_coding	FALSE	FALSE	VEGF_RPE
ENSMUSG00000000579	0.119838	2.18666	1.07507	0.291159	0.651183	-5.65162	11137	IL6_vs_TNFa	Retina	Dynlt1c	protein_coding	FALSE	FALSE	IL6_vs_TNFa_Retina
ENSMUSG00000000579	-0.279532	2.18666	-2.24294	0.032665	0.235851	-3.99706	3450	VEGF	Retina	Dynlt1c	protein_coding	FALSE	FALSE	VEGF_Retina
ENSMUSG00000000579	0.181353	2.18666	1.62691	0.114514	0.660667	-4.88449	4317	IL6	Retina	Dynlt1c	protein_coding	FALSE	FALSE	IL6_Retina
ENSMUSG00000000579	-0.151473	1.68427	-1.25814	0.218964	0.895631	-5.36291	6090	IL6_vs_VEGF	RPE	Dynlt1c	protein_coding	FALSE	FALSE	IL6_vs_VEGF_RPE
ENSMUSG00000000579	0.121602	1.68427	1.17946	0.248361	0.435345	-6.43603	14211	TNFa	RPE	Dynlt1c	protein_coding	FALSE	FALSE	TNFa_RPE
ENSMUSG00000000579	-0.173886	2.18666	-1.55993	0.129564	0.996796	-4.33987	3077	high_vs_low	Retina	Dynlt1c	protein_coding	FALSE	FALSE	high_vs_low_Retina
ENSMUSG00000000579	0.0615147	2.18666	0.551847	0.585257	0.825712	-6.31959	17656	TNFa	Retina	Dynlt1c	protein_coding	FALSE	FALSE	TNFa_Retina
ENSMUSG00000000579	-0.00341242	1.68427	-0.0347137	0.97256	0.988916	-6.88008	24498	IL6_vs_TNFa	RPE	Dynlt1c	protein_coding	FALSE	FALSE	IL6_vs_TNFa_RPE
ENSMUSG00000000579	0.105984	1.68427	0.880308	0.386354	0.999719	-5.00389	8760	VEGF	RPE	Dynlt1c	protein_coding	FALSE	FALSE	VEGF_RPE
ENSMUSG00000000579	-0.148061	1.68427	-1.2298	0.229235	0.470134	-6.18314	12146	TNFa_vs_VEGF	RPE	Dynlt1c	protein_coding	FALSE	FALSE	TNFa_vs_VEGF_RPE
ENSMUSG00000000579	0.11819	1.68427	1.14636	0.261565	0.693926	-5.70996	9387	IL6	RPE	Dynlt1c	protein_coding	FALSE	FALSE	IL6_RPE
ENSMUSG00000000579	0.286999	2.18666	2.30285	0.0286123	0.367009	-3.81676	1942	IL6_vs_VEGF	Retina	Dynlt1c	protein_coding	FALSE	FALSE	IL6_vs_VEGF_Retina
ENSMUSG00000000579	-0.0206158	2.18666	-0.184944	0.854553	0.992801	-5.62318	21372	high_vs_ctrl	Retina	Dynlt1c	protein_coding	FALSE	FALSE	high_vs_ctrl_Retina
ENSMUSG00000000579	-0.163679	1.68427	-1.58758	0.123864	0.923269	-4.33326	3330	high_vs_low	RPE	Dynlt1c	protein_coding	FALSE	FALSE	high_vs_low_RPE
ENSMUSG00000000579	-0.21888	1.68427	-2.22662	0.0343853	0.596939	-3.56029	1432	low_vs_ctrl	RPE	Dynlt1c	protein_coding	FALSE	FALSE	low_vs_ctrl_RPE
ENSMUSG00000000579	-0.382559	1.68427	-3.71057	0.000931481	0.842772	-3.11097	23	high_vs_ctrl	RPE	Dynlt1c	protein_coding	FALSE	FALSE	high_vs_ctrl_RPE
ENSMUSG00000000579	0.15327	2.18666	1.37498	0.179609	0.846009	-4.72388	5287	low_vs_ctrl	Retina	Dynlt1c	protein_coding	FALSE	FALSE	low_vs_ctrl_Retina
ENSMUSG00000000579	0.167161	2.18666	1.34128	0.190182	0.532536	-5.51191	8896	TNFa_vs_VEGF	Retina	Dynlt1c	protein_coding	FALSE	FALSE	TNFa_vs_VEGF_Retina
ENSMUSG00000000581	0.0795359	4.92723	0.881322	0.385815	0.958817	-5.74381	10020	IL6_vs_VEGF	RPE	C1d	protein_coding	FALSE	FALSE	IL6_vs_VEGF_RPE
ENSMUSG00000000581	-0.0401445	4.92723	-0.444833	0.659937	0.999719	-5.22543	15954	VEGF	RPE	C1d	protein_coding	FALSE	FALSE	VEGF_RPE
ENSMUSG00000000581	-0.061674	4.5443	-0.910309	0.370123	0.936756	-5.26917	9831	high_vs_ctrl	Retina	C1d	protein_coding	FALSE	FALSE	high_vs_ctrl_Retina
ENSMUSG00000000581	0.00185741	4.5443	0.0274153	0.978315	0.996796	-5.02219	24446	high_vs_low	Retina	C1d	protein_coding	FALSE	FALSE	high_vs_low_Retina
ENSMUSG00000000581	-0.0635314	4.5443	-0.937724	0.356088	0.914216	-5.14112	9700	low_vs_ctrl	Retina	C1d	protein_coding	FALSE	FALSE	low_vs_ctrl_Retina
ENSMUSG00000000581	-0.0241174	4.5443	-0.355973	0.724423	0.891702	-6.40872	20237	TNFa	Retina	C1d	protein_coding	FALSE	FALSE	TNFa_Retina
ENSMUSG00000000581	-0.14434	4.92723	-1.95886	0.060385	0.646782	-3.97426	2325	low_vs_ctrl	RPE	C1d	protein_coding	FALSE	FALSE	low_vs_ctrl_RPE
ENSMUSG00000000581	-0.149155	4.92723	-1.93001	0.0640248	0.842772	-4.21785	1747	high_vs_ctrl	RPE	C1d	protein_coding	FALSE	FALSE	high_vs_ctrl_RPE
ENSMUSG00000000581	0.0505642	4.5443	0.746328	0.461444	0.911208	-5.85945	12606	IL6	Retina	C1d	protein_coding	FALSE	FALSE	IL6_Retina
ENSMUSG00000000581	0.0934276	4.92723	1.20892	0.237031	0.423258	-6.40161	13950	TNFa	RPE	C1d	protein_coding	FALSE	FALSE	TNFa_RPE
ENSMUSG00000000581	0.0279479	4.5443	0.368961	0.714822	0.951645	-6.16573	18711	IL6_vs_VEGF	Retina	C1d	protein_coding	FALSE	FALSE	IL6_vs_VEGF_Retina
ENSMUSG00000000581	0.0746816	4.5443	1.1023	0.279345	0.640163	-5.62335	10869	IL6_vs_TNFa	Retina	C1d	protein_coding	FALSE	FALSE	IL6_vs_TNFa_Retina
ENSMUSG00000000581	-0.0492209	4.92723	-0.667986	0.509735	0.725074	-6.65371	17512	IL6_vs_TNFa	RPE	C1d	protein_coding	FALSE	FALSE	IL6_vs_TNFa_RPE
ENSMUSG00000000581	-0.0467338	4.5443	-0.616967	0.542044	0.812774	-6.19885	16609	TNFa_vs_VEGF	Retina	C1d	protein_coding	FALSE	FALSE	TNFa_vs_VEGF_Retina
ENSMUSG00000000581	0.0442066	4.92723	0.572016	0.571978	0.861685	-6.19149	16535	IL6	RPE	C1d	protein_coding	FALSE	FALSE	IL6_RPE
ENSMUSG00000000581	0.128757	4.92723	1.42673	0.164962	0.389099	-5.93099	10558	TNFa_vs_VEGF	RPE	C1d	protein_coding	FALSE	FALSE	TNFa_vs_VEGF_RPE
ENSMUSG00000000581	0.0244738	4.5443	0.323096	0.748928	0.914335	-6.2616	20403	VEGF	Retina	C1d	protein_coding	FALSE	FALSE	VEGF_Retina
ENSMUSG00000000581	-0.00481525	4.92723	-0.0623074	0.950771	0.998108	-5.19214	23725	high_vs_low	RPE	C1d	protein_coding	FALSE	FALSE	high_vs_low_RPE
ENSMUSG00000000594	1.29883	7.32909	7.93325	1.42992e-08	5.28477e-07	9.59985	674	TNFa	RPE	Gm2a	protein_coding	TRUE	FALSE	TNFa_RPE
ENSMUSG00000000594	0.164397	4.70888	0.767925	0.448705	0.760978	-6.0955	14688	TNFa_vs_VEGF	Retina	Gm2a	protein_coding	FALSE	FALSE	TNFa_vs_VEGF_Retina
ENSMUSG00000000594	0.663829	4.70888	3.46686	0.00165442	0.0371946	-1.41265	1108	TNFa	Retina	Gm2a	protein_coding	TRUE	FALSE	TNFa_Retina
ENSMUSG00000000594	0.342613	4.70888	1.6004	0.120288	0.437489	-5.08669	6849	VEGF	Retina	Gm2a	protein_coding	FALSE	FALSE	VEGF_Retina
ENSMUSG00000000594	0.27402	7.32909	1.67371	0.105576	0.502462	-5.01571	5234	IL6	RPE	Gm2a	protein_coding	FALSE	FALSE	IL6_RPE
ENSMUSG00000000594	0.172943	4.70888	0.903198	0.373821	0.922344	-5.16789	10089	low_vs_ctrl	Retina	Gm2a	protein_coding	FALSE	FALSE	low_vs_ctrl_Retina
ENSMUSG00000000594	-0.163996	7.32909	-1.05058	0.302637	0.8332	-5.0613	9025	low_vs_ctrl	RPE	Gm2a	protein_coding	FALSE	FALSE	low_vs_ctrl_RPE
ENSMUSG00000000594	-0.212899	7.32909	-1.30038	0.204309	0.842772	-4.51984	5996	high_vs_ctrl	RPE	Gm2a	protein_coding	FALSE	FALSE	high_vs_ctrl_RPE
ENSMUSG00000000594	-0.0489031	7.32909	-0.298699	0.767425	0.983592	-5.16134	19430	high_vs_low	RPE	Gm2a	protein_coding	FALSE	FALSE	high_vs_low_RPE
ENSMUSG00000000594	-0.0722565	4.70888	-0.337522	0.738141	0.958515	-6.17673	19182	IL6_vs_VEGF	Retina	Gm2a	protein_coding	FALSE	FALSE	IL6_vs_VEGF_Retina
ENSMUSG00000000594	0.0161243	4.70888	0.0842096	0.933465	0.992801	-5.63545	23371	high_vs_ctrl	Retina	Gm2a	protein_coding	FALSE	FALSE	high_vs_ctrl_Retina
ENSMUSG00000000594	1.17062	7.32909	6.123	1.44367e-06	4.87288e-05	5.12366	738	TNFa_vs_VEGF	RPE	Gm2a	protein_coding	TRUE	FALSE	TNFa_vs_VEGF_RPE
ENSMUSG00000000594	-1.02481	7.32909	-6.56506	4.52289e-07	1.98354e-05	6.30718	568	IL6_vs_TNFa	RPE	Gm2a	protein_coding	TRUE	FALSE	IL6_vs_TNFa_RPE
ENSMUSG00000000594	0.427175	4.70888	2.23093	0.0335365	0.460855	-3.87375	1810	IL6	Retina	Gm2a	protein_coding	FALSE	FALSE	IL6_Retina
ENSMUSG00000000594	-0.156818	4.70888	-0.818988	0.419436	0.996796	-4.82633	9995	high_vs_low	Retina	Gm2a	protein_coding	FALSE	FALSE	high_vs_low_Retina
ENSMUSG00000000594	0.145806	7.32909	0.762649	0.452193	0.972047	-5.8377	11587	IL6_vs_VEGF	RPE	Gm2a	protein_coding	FALSE	FALSE	IL6_vs_VEGF_RPE
ENSMUSG00000000594	-0.236653	4.70888	-1.23593	0.226348	0.586532	-5.47535	9613	IL6_vs_TNFa	Retina	Gm2a	protein_coding	FALSE	FALSE	IL6_vs_TNFa_Retina
ENSMUSG00000000594	0.0793107	7.32909	0.414839	0.681492	0.999719	-5.23546	16506	VEGF	RPE	Gm2a	protein_coding	FALSE	FALSE	VEGF_RPE
ENSMUSG00000000600	-0.0402029	6.11241	-0.75291	0.457539	0.996796	-4.85628	10900	high_vs_low	Retina	Krit1	protein_coding	FALSE	FALSE	high_vs_low_Retina
ENSMUSG00000000600	0.0493806	6.11241	0.924788	0.362666	0.935875	-5.25751	9653	high_vs_ctrl	Retina	Krit1	protein_coding	FALSE	FALSE	high_vs_ctrl_Retina
ENSMUSG00000000600	-0.021462	6.11241	-0.401934	0.690663	0.893927	-6.13432	19245	IL6_vs_TNFa	Retina	Krit1	protein_coding	FALSE	FALSE	IL6_vs_TNFa_Retina
ENSMUSG00000000600	-0.0248718	6.11241	-0.416618	0.680009	0.879679	-6.30197	19255	TNFa_vs_VEGF	Retina	Krit1	protein_coding	FALSE	FALSE	TNFa_vs_VEGF_Retina
ENSMUSG00000000600	0.0606341	5.22036	0.732458	0.470113	0.969422	-5.00195	12056	high_vs_low	RPE	Krit1	protein_coding	FALSE	FALSE	high_vs_low_RPE
ENSMUSG00000000600	0.047929	5.22036	0.578981	0.567335	0.859682	-6.18751	16439	IL6	RPE	Krit1	protein_coding	FALSE	FALSE	IL6_RPE
ENSMUSG00000000600	0.0895835	6.11241	1.6777	0.104093	0.797821	-4.35623	3248	low_vs_ctrl	Retina	Krit1	protein_coding	FALSE	FALSE	low_vs_ctrl_Retina
ENSMUSG00000000600	0.00417368	6.11241	0.0781637	0.938232	0.991329	-6.12845	23575	IL6	Retina	Krit1	protein_coding	FALSE	FALSE	IL6_Retina
ENSMUSG00000000600	0.0103045	6.11241	0.172607	0.864153	0.956671	-6.29885	22501	VEGF	Retina	Krit1	protein_coding	FALSE	FALSE	VEGF_Retina
ENSMUSG00000000600	0.034712	5.22036	0.41932	0.678254	0.947979	-4.7689	17820	high_vs_ctrl	RPE	Krit1	protein_coding	FALSE	FALSE	high_vs_ctrl_RPE
ENSMUSG00000000600	0.0771377	5.22036	0.797964	0.431758	0.968187	-5.81111	11106	IL6_vs_VEGF	RPE	Krit1	protein_coding	FALSE	FALSE	IL6_vs_VEGF_RPE
ENSMUSG00000000600	0.0314254	5.22036	0.325085	0.747588	0.999719	-5.26135	18244	VEGF	RPE	Krit1	protein_coding	FALSE	FALSE	VEGF_RPE
ENSMUSG00000000600	-0.0259221	5.22036	-0.328422	0.745091	0.946852	-5.4878	19601	low_vs_ctrl	RPE	Krit1	protein_coding	FALSE	FALSE	low_vs_ctrl_RPE
ENSMUSG00000000600	0.0256356	6.11241	0.480098	0.634739	0.855408	-6.35664	18483	TNFa	Retina	Krit1	protein_coding	FALSE	FALSE	TNFa_Retina
ENSMUSG00000000600	0.142432	5.22036	1.47341	0.152044	0.371567	-5.86648	10193	TNFa_vs_VEGF	RPE	Krit1	protein_coding	FALSE	FALSE	TNFa_vs_VEGF_RPE
ENSMUSG00000000600	-0.0463337	6.11241	-0.776119	0.443928	0.861645	-5.93673	12831	IL6_vs_VEGF	Retina	Krit1	protein_coding	FALSE	FALSE	IL6_vs_VEGF_Retina
ENSMUSG00000000600	0.113223	5.22036	1.36773	0.182518	0.357909	-6.20301	12703	TNFa	RPE	Krit1	protein_coding	FALSE	FALSE	TNFa_RPE
ENSMUSG00000000600	-0.0652942	5.22036	-0.82725	0.415247	0.646933	-6.53406	15989	IL6_vs_TNFa	RPE	Krit1	protein_coding	FALSE	FALSE	IL6_vs_TNFa_RPE
ENSMUSG00000000605	0.071357	6.85833	1.07312	0.292583	0.48163	-6.5539	15132	TNFa	RPE	Clcn4	protein_coding	FALSE	FALSE	TNFa_RPE
ENSMUSG00000000605	-0.108953	7.39186	-2.63138	0.0134487	0.139244	-3.27479	2405	TNFa_vs_VEGF	Retina	Clcn4	protein_coding	FALSE	FALSE	TNFa_vs_VEGF_Retina
ENSMUSG00000000605	0.0720856	6.85833	1.08408	0.287783	0.711389	-5.7767	10077	IL6	RPE	Clcn4	protein_coding	FALSE	FALSE	IL6_RPE
ENSMUSG00000000605	0.0296447	7.39186	0.715968	0.479705	0.786493	-6.05948	15193	VEGF	Retina	Clcn4	protein_coding	FALSE	FALSE	VEGF_Retina
ENSMUSG00000000605	-0.0344008	6.85833	-0.542598	0.591796	0.914545	-5.40656	16109	low_vs_ctrl	RPE	Clcn4	protein_coding	FALSE	FALSE	low_vs_ctrl_RPE
ENSMUSG00000000605	-0.012482	6.85833	-0.187714	0.852485	0.989117	-5.18081	21462	high_vs_low	RPE	Clcn4	protein_coding	FALSE	FALSE	high_vs_low_RPE
ENSMUSG00000000605	-0.020609	7.39186	-0.556491	0.582121	0.823634	-6.31702	17604	TNFa	Retina	Clcn4	protein_coding	FALSE	FALSE	TNFa_Retina
ENSMUSG00000000605	-0.0247272	7.39186	-0.597201	0.554982	0.902095	-6.05695	15325	IL6_vs_VEGF	Retina	Clcn4	protein_coding	FALSE	FALSE	IL6_vs_VEGF_Retina
ENSMUSG00000000605	0.0636166	7.39186	1.7178	0.0964362	0.63844	-4.7483	3614	IL6	Retina	Clcn4	protein_coding	FALSE	FALSE	IL6_Retina
ENSMUSG00000000605	-0.0753145	7.39186	-2.03367	0.0511727	0.71967	-3.90156	1771	high_vs_ctrl	Retina	Clcn4	protein_coding	FALSE	FALSE	high_vs_ctrl_Retina
ENSMUSG00000000605	0.000728672	6.85833	0.0114932	0.990913	0.996176	-6.88063	24777	IL6_vs_TNFa	RPE	Clcn4	protein_coding	FALSE	FALSE	IL6_vs_TNFa_RPE
ENSMUSG00000000605	-0.0166154	7.39186	-0.448655	0.656996	0.978756	-5.43013	16721	low_vs_ctrl	Retina	Clcn4	protein_coding	FALSE	FALSE	low_vs_ctrl_Retina
ENSMUSG00000000605	-0.058699	7.39186	-1.58501	0.123749	0.996796	-4.31902	2934	high_vs_low	Retina	Clcn4	protein_coding	FALSE	FALSE	high_vs_low_Retina
ENSMUSG00000000605	0.0314021	6.85833	0.404411	0.689053	0.999719	-5.23879	16699	VEGF	RPE	Clcn4	protein_coding	FALSE	FALSE	VEGF_RPE
ENSMUSG00000000605	-0.0468828	6.85833	-0.705061	0.486727	0.901977	-4.7142	13442	high_vs_ctrl	RPE	Clcn4	protein_coding	FALSE	FALSE	high_vs_ctrl_RPE
ENSMUSG00000000605	0.0282015	6.85833	0.363192	0.71925	0.99887	-6.05679	17933	IL6_vs_VEGF	RPE	Clcn4	protein_coding	FALSE	FALSE	IL6_vs_VEGF_RPE
ENSMUSG00000000605	0.0842256	7.39186	2.27429	0.030484	0.262784	-3.85647	2886	IL6_vs_TNFa	Retina	Clcn4	protein_coding	FALSE	FALSE	IL6_vs_TNFa_Retina
ENSMUSG00000000605	0.0274729	6.85833	0.353808	0.726193	0.868749	-6.87472	20818	TNFa_vs_VEGF	RPE	Clcn4	protein_coding	FALSE	FALSE	TNFa_vs_VEGF_RPE
ENSMUSG00000000617	0.0571646	7.79462	0.874213	0.389145	0.884396	-5.75961	10956	IL6	Retina	Grm6	protein_coding	FALSE	FALSE	IL6_Retina
ENSMUSG00000000617	-0.803517	1.20227	-0.700939	0.489255	0.890723	-5.32149	13675	low_vs_ctrl	RPE	Grm6	protein_coding	FALSE	FALSE	low_vs_ctrl_RPE
ENSMUSG00000000617	-0.0122817	7.79462	-0.167994	0.867748	0.957332	-6.29963	22579	VEGF	Retina	Grm6	protein_coding	FALSE	FALSE	VEGF_Retina
ENSMUSG00000000617	-0.0364409	7.79462	-0.498453	0.621903	0.854012	-6.2646	18137	TNFa_vs_VEGF	Retina	Grm6	protein_coding	FALSE	FALSE	TNFa_vs_VEGF_Retina
ENSMUSG00000000617	2.34703	1.20227	1.95212	0.0612191	0.922937	-3.92897	1632	high_vs_low	RPE	Grm6	protein_coding	FALSE	FALSE	high_vs_low_RPE
ENSMUSG00000000617	0.401704	1.20227	0.350422	0.728703	0.86449	-6.81786	20997	IL6_vs_TNFa	RPE	Grm6	protein_coding	FALSE	FALSE	IL6_vs_TNFa_RPE
ENSMUSG00000000617	-0.0376058	7.79462	-0.575102	0.569633	0.968816	-5.37436	14537	low_vs_ctrl	Retina	Grm6	protein_coding	FALSE	FALSE	low_vs_ctrl_Retina
ENSMUSG00000000617	0.0786403	7.79462	1.07567	0.290892	0.781378	-5.66908	9272	IL6_vs_VEGF	Retina	Grm6	protein_coding	FALSE	FALSE	IL6_vs_VEGF_Retina
ENSMUSG00000000617	0.215567	1.20227	0.15354	0.879098	0.999719	-5.29348	21630	VEGF	RPE	Grm6	protein_coding	FALSE	FALSE	VEGF_RPE
ENSMUSG00000000617	0.00919406	7.79462	0.140604	0.889149	0.996796	-5.01654	21748	high_vs_low	Retina	Grm6	protein_coding	FALSE	FALSE	high_vs_low_Retina
ENSMUSG00000000617	-1.55383	1.20227	-1.29239	0.207024	0.387713	-6.29993	13301	TNFa	RPE	Grm6	protein_coding	FALSE	FALSE	TNFa_RPE
ENSMUSG00000000617	0.115081	7.79462	1.75993	0.0889071	0.409012	-4.75476	5414	IL6_vs_TNFa	Retina	Grm6	protein_coding	FALSE	FALSE	IL6_vs_TNFa_Retina
ENSMUSG00000000617	1.54351	1.20227	1.2838	0.20997	0.842772	-4.52659	6186	high_vs_ctrl	RPE	Grm6	protein_coding	FALSE	FALSE	high_vs_ctrl_RPE
ENSMUSG00000000617	0.577628	1.20227	0.411422	0.683966	0.846067	-6.85221	20137	TNFa_vs_VEGF	RPE	Grm6	protein_coding	FALSE	FALSE	TNFa_vs_VEGF_RPE
ENSMUSG00000000617	-0.0579167	7.79462	-0.885715	0.383017	0.690722	-6.08173	13813	TNFa	Retina	Grm6	protein_coding	FALSE	FALSE	TNFa_Retina
ENSMUSG00000000617	-1.15213	1.20227	-0.958272	0.346311	0.74563	-5.90102	11568	IL6	RPE	Grm6	protein_coding	FALSE	FALSE	IL6_RPE
ENSMUSG00000000617	0.979332	1.20227	0.697541	0.491345	0.974913	-5.88371	12553	IL6_vs_VEGF	RPE	Grm6	protein_coding	FALSE	FALSE	IL6_vs_VEGF_RPE
ENSMUSG00000000617	-0.0284117	7.79462	-0.434498	0.667125	0.980644	-5.55345	16944	high_vs_ctrl	Retina	Grm6	protein_coding	FALSE	FALSE	high_vs_ctrl_Retina
ENSMUSG00000000627	-0.081049	3.72363	-0.99217	0.329276	0.649581	-5.98381	12627	TNFa	Retina	Sema4f	protein_coding	FALSE	FALSE	TNFa_Retina
ENSMUSG00000000627	0.0574387	3.72363	0.628909	0.534304	0.893079	-6.03786	14900	IL6_vs_VEGF	Retina	Sema4f	protein_coding	FALSE	FALSE	IL6_vs_VEGF_Retina
ENSMUSG00000000627	-0.104048	1.46453	-0.476457	0.637529	0.940295	-4.76011	16883	high_vs_ctrl	RPE	Sema4f	protein_coding	FALSE	FALSE	high_vs_ctrl_RPE
ENSMUSG00000000627	0.416667	1.46453	1.63391	0.113724	0.999719	-4.31462	2422	VEGF	RPE	Sema4f	protein_coding	FALSE	FALSE	VEGF_RPE
ENSMUSG00000000627	0.0665099	3.72363	0.814188	0.422136	0.937421	-5.23254	11209	low_vs_ctrl	Retina	Sema4f	protein_coding	FALSE	FALSE	low_vs_ctrl_Retina
ENSMUSG00000000627	-0.254766	1.46453	-1.22356	0.231542	0.797969	-4.89755	7228	low_vs_ctrl	RPE	Sema4f	protein_coding	FALSE	FALSE	low_vs_ctrl_RPE
ENSMUSG00000000627	-0.0352921	1.46453	-0.169497	0.866652	0.936992	-6.86597	23040	IL6_vs_TNFa	RPE	Sema4f	protein_coding	FALSE	FALSE	IL6_vs_TNFa_RPE
ENSMUSG00000000627	0.0636105	3.72363	0.778694	0.442433	0.996796	-4.84488	10537	high_vs_low	Retina	Sema4f	protein_coding	FALSE	FALSE	high_vs_low_Retina
ENSMUSG00000000627	-0.000366695	3.72363	-0.00401503	0.996824	0.999271	-6.38898	24849	TNFa_vs_VEGF	Retina	Sema4f	protein_coding	FALSE	FALSE	TNFa_vs_VEGF_Retina
ENSMUSG00000000627	0.13012	3.72363	1.59288	0.121969	0.824885	-4.54239	3682	high_vs_ctrl	Retina	Sema4f	protein_coding	FALSE	FALSE	high_vs_ctrl_Retina
ENSMUSG00000000627	0.308152	1.46453	1.41109	0.16948	0.341107	-6.14507	12375	TNFa	RPE	Sema4f	protein_coding	FALSE	FALSE	TNFa_RPE
ENSMUSG00000000627	0.00691083	1.46453	0.0271001	0.978576	0.999953	-6.1214	24349	IL6_vs_VEGF	RPE	Sema4f	protein_coding	FALSE	FALSE	IL6_vs_VEGF_RPE
ENSMUSG00000000627	0.27286	1.46453	1.24948	0.222065	0.660417	-5.5921	8376	IL6	RPE	Sema4f	protein_coding	FALSE	FALSE	IL6_RPE
ENSMUSG00000000627	0.0578054	3.72363	0.707631	0.484792	0.791909	-5.96775	15248	IL6_vs_TNFa	Retina	Sema4f	protein_coding	FALSE	FALSE	IL6_vs_TNFa_Retina
ENSMUSG00000000627	0.0422029	1.46453	0.165494	0.869771	0.941942	-6.9248	23000	TNFa_vs_VEGF	RPE	Sema4f	protein_coding	FALSE	FALSE	TNFa_vs_VEGF_RPE
ENSMUSG00000000627	0.150718	1.46453	0.690166	0.495899	0.969422	-5.0232	12737	high_vs_low	RPE	Sema4f	protein_coding	FALSE	FALSE	high_vs_low_RPE
ENSMUSG00000000627	-0.0232436	3.72363	-0.284539	0.778008	0.971724	-6.09159	19938	IL6	Retina	Sema4f	protein_coding	FALSE	FALSE	IL6_Retina
ENSMUSG00000000627	-0.0170719	3.72363	-0.186924	0.853015	0.951872	-6.29627	22320	VEGF	Retina	Sema4f	protein_coding	FALSE	FALSE	VEGF_Retina
ENSMUSG00000000628	-0.126815	6.68072	-0.588612	0.560946	0.972177	-5.06926	14336	high_vs_low	RPE	Hk2	protein_coding	FALSE	FALSE	high_vs_low_RPE
ENSMUSG00000000628	-0.0674244	6.68072	-0.267994	0.790713	0.999953	-6.08635	19631	IL6_vs_VEGF	RPE	Hk2	protein_coding	FALSE	FALSE	IL6_vs_VEGF_RPE
ENSMUSG00000000628	-0.0498243	6.68072	-0.231259	0.818833	0.897682	-7.10728	22722	TNFa	RPE	Hk2	protein_coding	FALSE	FALSE	TNFa_RPE
ENSMUSG00000000628	0.107704	8.9961	1.10489	0.27824	0.888362	-4.99843	7796	low_vs_ctrl	Retina	Hk2	protein_coding	FALSE	FALSE	low_vs_ctrl_Retina
ENSMUSG00000000628	0.146452	8.9961	1.34377	0.189385	0.531559	-5.50875	8875	TNFa_vs_VEGF	Retina	Hk2	protein_coding	FALSE	FALSE	TNFa_vs_VEGF_Retina
ENSMUSG00000000628	0.627197	8.9961	5.75486	3.06471e-06	0.00127588	4.57669	58	IL6_vs_VEGF	Retina	Hk2	protein_coding	TRUE	FALSE	IL6_vs_VEGF_Retina
ENSMUSG00000000628	-0.38525	6.68072	-1.53127	0.137177	0.999719	-4.42887	2923	VEGF	RPE	Hk2	protein_coding	FALSE	FALSE	VEGF_RPE
ENSMUSG00000000628	0.480746	8.9961	4.93175	3.02483e-05	0.00668438	2.44718	112	IL6_vs_TNFa	Retina	Hk2	protein_coding	TRUE	FALSE	IL6_vs_TNFa_Retina
ENSMUSG00000000628	-0.444393	8.9961	-4.55882	8.53368e-05	0.35429	-0.901901	6	high_vs_low	Retina	Hk2	protein_coding	FALSE	FALSE	high_vs_low_Retina
ENSMUSG00000000628	0.130073	6.68072	0.633202	0.531855	0.90218	-5.36045	14685	low_vs_ctrl	RPE	Hk2	protein_coding	FALSE	FALSE	low_vs_ctrl_RPE
ENSMUSG00000000628	-0.276035	6.68072	-1.34375	0.190061	0.412801	-5.98414	11469	IL6_vs_TNFa	RPE	Hk2	protein_coding	FALSE	FALSE	IL6_vs_TNFa_RPE
ENSMUSG00000000628	0.20861	6.68072	0.82917	0.414179	0.65398	-6.59022	15776	TNFa_vs_VEGF	RPE	Hk2	protein_coding	FALSE	FALSE	TNFa_vs_VEGF_RPE
ENSMUSG00000000628	0.175257	8.9961	1.79788	0.0825576	0.63844	-4.62337	3219	IL6	Retina	Hk2	protein_coding	FALSE	FALSE	IL6_Retina
ENSMUSG00000000628	-0.325859	6.68072	-1.51247	0.141872	0.562182	-5.25147	6285	IL6	RPE	Hk2	protein_coding	FALSE	FALSE	IL6_RPE
ENSMUSG00000000628	-0.305489	8.9961	-3.13387	0.00391173	0.0662865	-2.2135	1470	TNFa	Retina	Hk2	protein_coding	FALSE	FALSE	TNFa_Retina
ENSMUSG00000000628	-0.896334	8.9961	-8.22433	4.36537e-09	1.20824e-05	10.696	9	VEGF	Retina	Hk2	protein_coding	TRUE	FALSE	VEGF_Retina
ENSMUSG00000000628	0.00325799	6.68072	0.0151219	0.988045	0.998704	-4.79925	24644	high_vs_ctrl	RPE	Hk2	protein_coding	FALSE	FALSE	high_vs_ctrl_RPE
ENSMUSG00000000628	-0.336689	8.9961	-3.45394	0.0017115	0.335696	-1.21328	127	high_vs_ctrl	Retina	Hk2	protein_coding	FALSE	FALSE	high_vs_ctrl_Retina
ENSMUSG00000000631	-0.25593	7.70193	-1.76571	0.0885956	0.225748	-5.61461	9776	TNFa	RPE	Myo18a	protein_coding	FALSE	FALSE	TNFa_RPE
ENSMUSG00000000631	-0.0230608	7.70193	-0.136245	0.892624	0.999953	-6.1126	22017	IL6_vs_VEGF	RPE	Myo18a	protein_coding	FALSE	FALSE	IL6_vs_VEGF_RPE
ENSMUSG00000000631	0.085298	7.19771	1.92495	0.0640396	0.736522	-4.01343	2165	low_vs_ctrl	Retina	Myo18a	protein_coding	FALSE	FALSE	low_vs_ctrl_Retina
ENSMUSG00000000631	0.0443329	7.70193	0.30586	0.762024	0.983376	-5.15978	19301	high_vs_low	RPE	Myo18a	protein_coding	FALSE	FALSE	high_vs_low_RPE
ENSMUSG00000000631	-0.0247465	7.70193	-0.17073	0.865691	0.95916	-6.34039	22482	IL6	RPE	Myo18a	protein_coding	FALSE	FALSE	IL6_RPE
ENSMUSG00000000631	-0.254244	7.70193	-1.5021	0.144517	0.361837	-5.82595	9949	TNFa_vs_VEGF	RPE	Myo18a	protein_coding	FALSE	FALSE	TNFa_vs_VEGF_RPE
ENSMUSG00000000631	-0.0185987	7.19771	-0.419723	0.677764	0.981602	-5.55913	17187	high_vs_ctrl	Retina	Myo18a	protein_coding	FALSE	FALSE	high_vs_ctrl_Retina
ENSMUSG00000000631	-0.103897	7.19771	-2.34467	0.0260593	0.996796	-3.58137	626	high_vs_low	Retina	Myo18a	protein_coding	FALSE	FALSE	high_vs_low_Retina
ENSMUSG00000000631	0.053332	7.19771	1.20356	0.238439	0.800586	-5.435	7416	IL6	Retina	Myo18a	protein_coding	FALSE	FALSE	IL6_Retina
ENSMUSG00000000631	0.231183	7.70193	1.67282	0.105751	0.288735	-5.51484	9123	IL6_vs_TNFa	RPE	Myo18a	protein_coding	FALSE	FALSE	IL6_vs_TNFa_RPE
ENSMUSG00000000631	0.207195	7.70193	1.49924	0.145253	0.747989	-4.59217	4836	low_vs_ctrl	RPE	Myo18a	protein_coding	FALSE	FALSE	low_vs_ctrl_RPE
ENSMUSG00000000631	0.0309953	7.19771	0.699481	0.489794	0.768923	-6.22757	15866	TNFa	Retina	Myo18a	protein_coding	FALSE	FALSE	TNFa_Retina
ENSMUSG00000000631	0.0426472	7.70193	0.251964	0.80295	0.999719	-5.27785	19628	VEGF	RPE	Myo18a	protein_coding	FALSE	FALSE	VEGF_RPE
ENSMUSG00000000631	0.251527	7.70193	1.73533	0.0939255	0.842772	-4.31992	2658	high_vs_ctrl	RPE	Myo18a	protein_coding	FALSE	FALSE	high_vs_ctrl_RPE
ENSMUSG00000000631	-0.0311629	7.19771	-0.629018	0.534234	0.808467	-6.19141	16460	TNFa_vs_VEGF	Retina	Myo18a	protein_coding	FALSE	FALSE	TNFa_vs_VEGF_Retina
ENSMUSG00000000631	-0.00882626	7.19771	-0.178157	0.859832	0.977401	-6.21752	21906	IL6_vs_VEGF	Retina	Myo18a	protein_coding	FALSE	FALSE	IL6_vs_VEGF_Retina
ENSMUSG00000000631	0.0223367	7.19771	0.504079	0.617993	0.862316	-6.08867	17846	IL6_vs_TNFa	Retina	Myo18a	protein_coding	FALSE	FALSE	IL6_vs_TNFa_Retina
ENSMUSG00000000631	-0.0417385	7.19771	-0.842484	0.406374	0.735477	-5.96288	13763	VEGF	Retina	Myo18a	protein_coding	FALSE	FALSE	VEGF_Retina
ENSMUSG00000000632	0.0772238	6.90764	1.71234	0.0974486	0.427442	-4.82886	5679	IL6_vs_TNFa	Retina	Sez6	protein_coding	FALSE	FALSE	IL6_vs_TNFa_Retina
ENSMUSG00000000632	0.0372581	6.90764	0.738933	0.465854	0.869891	-5.9642	13337	IL6_vs_VEGF	Retina	Sez6	protein_coding	FALSE	FALSE	IL6_vs_VEGF_Retina
ENSMUSG00000000632	1.32454	1.32768	1.59114	0.12306	0.923269	-4.32962	3308	high_vs_low	RPE	Sez6	protein_coding	FALSE	FALSE	high_vs_low_RPE
ENSMUSG00000000632	-1.20686	1.32768	-1.44977	0.158482	0.327483	-6.09207	12054	TNFa	RPE	Sez6	protein_coding	FALSE	FALSE	TNFa_RPE
ENSMUSG00000000632	-0.0512773	6.90764	-1.13701	0.26479	0.897038	-5.0672	7353	high_vs_ctrl	Retina	Sez6	protein_coding	FALSE	FALSE	high_vs_ctrl_Retina
ENSMUSG00000000632	0.861665	1.32768	1.0351	0.309679	0.849841	-4.619	9073	high_vs_ctrl	RPE	Sez6	protein_coding	FALSE	FALSE	high_vs_ctrl_RPE
ENSMUSG00000000632	-0.0399658	6.90764	-0.792634	0.434392	0.751863	-6.07652	14390	TNFa_vs_VEGF	Retina	Sez6	protein_coding	FALSE	FALSE	TNFa_vs_VEGF_Retina
ENSMUSG00000000632	-0.0409079	1.32768	-0.0420824	0.966738	0.986416	-6.93795	24412	TNFa_vs_VEGF	RPE	Sez6	protein_coding	FALSE	FALSE	TNFa_vs_VEGF_RPE
ENSMUSG00000000632	-0.462874	1.32768	-0.583179	0.564546	0.907586	-5.38676	15493	low_vs_ctrl	RPE	Sez6	protein_coding	FALSE	FALSE	low_vs_ctrl_RPE
ENSMUSG00000000632	0.0860429	1.32768	0.108406	0.914464	0.960948	-6.87467	23703	IL6_vs_TNFa	RPE	Sez6	protein_coding	FALSE	FALSE	IL6_vs_TNFa_RPE
ENSMUSG00000000632	-0.0023269	6.90764	-0.0515961	0.959202	0.986634	-6.47123	24215	TNFa	Retina	Sez6	protein_coding	FALSE	FALSE	TNFa_Retina
ENSMUSG00000000632	0.0748969	6.90764	1.66075	0.10748	0.653095	-4.8345	4097	IL6	Retina	Sez6	protein_coding	FALSE	FALSE	IL6_Retina
ENSMUSG00000000632	0.158591	1.32768	0.163144	0.871603	0.999719	-5.29229	21435	VEGF	RPE	Sez6	protein_coding	FALSE	FALSE	VEGF_RPE
ENSMUSG00000000632	0.045135	1.32768	0.0464309	0.963304	0.999953	-6.1207	23888	IL6_vs_VEGF	RPE	Sez6	protein_coding	FALSE	FALSE	IL6_vs_VEGF_RPE
ENSMUSG00000000632	-0.0346747	6.90764	-0.768869	0.448154	0.996796	-4.84927	10668	high_vs_low	Retina	Sez6	protein_coding	FALSE	FALSE	high_vs_low_Retina
ENSMUSG00000000632	-1.12081	1.32768	-1.34641	0.189213	0.621742	-5.47312	7580	IL6	RPE	Sez6	protein_coding	FALSE	FALSE	IL6_RPE
ENSMUSG00000000632	-0.0166026	6.90764	-0.368142	0.715426	0.986336	-5.45857	18066	low_vs_ctrl	Retina	Sez6	protein_coding	FALSE	FALSE	low_vs_ctrl_Retina
ENSMUSG00000000632	0.00296419	6.90764	0.0587882	0.953522	0.984426	-6.31202	24128	VEGF	Retina	Sez6	protein_coding	FALSE	FALSE	VEGF_Retina
ENSMUSG00000000673	1.74785	-1.79775	2.81322	0.00868973	0.209909	-2.76598	1031	IL6_vs_VEGF	Retina	Haao	protein_coding	FALSE	FALSE	IL6_vs_VEGF_Retina
ENSMUSG00000000673	2.51184	0.329341	8.09701	9.60607e-09	6.46225e-07	10.0944	370	TNFa_vs_VEGF	RPE	Haao	protein_coding	TRUE	FALSE	TNFa_vs_VEGF_RPE
ENSMUSG00000000673	-0.881431	-1.79775	-1.4187	0.166587	0.506553	-5.34067	8192	VEGF	Retina	Haao	protein_coding	FALSE	FALSE	VEGF_Retina
ENSMUSG00000000673	1.2435	-1.79775	2.2377	0.0330427	0.459059	-3.86112	1793	IL6	Retina	Haao	protein_coding	FALSE	FALSE	IL6_Retina
ENSMUSG00000000673	0.44723	0.329341	1.44166	0.160738	0.841119	-5.13429	4755	IL6_vs_VEGF	RPE	Haao	protein_coding	FALSE	FALSE	IL6_vs_VEGF_RPE
ENSMUSG00000000673	-0.377084	-1.79775	-0.678569	0.502761	0.996796	-4.88712	11963	high_vs_low	Retina	Haao	protein_coding	FALSE	FALSE	high_vs_low_Retina
ENSMUSG00000000673	-0.497213	-1.79775	-0.894743	0.37825	0.938983	-5.28151	10031	high_vs_ctrl	Retina	Haao	protein_coding	FALSE	FALSE	high_vs_ctrl_Retina
ENSMUSG00000000673	-2.06461	0.329341	-8.1511	8.4297e-09	8.23466e-07	10.2438	255	IL6_vs_TNFa	RPE	Haao	protein_coding	TRUE	FALSE	IL6_vs_TNFa_RPE
ENSMUSG00000000673	-1.66185	-1.79775	-2.99052	0.00561204	0.129515	-2.36073	1078	IL6_vs_TNFa	Retina	Haao	protein_coding	FALSE	FALSE	IL6_vs_TNFa_Retina
ENSMUSG00000000673	3.40969	-1.79775	5.48803	6.42435e-06	0.000949213	3.885	168	TNFa_vs_VEGF	Retina	Haao	protein_coding	TRUE	FALSE	TNFa_vs_VEGF_Retina
ENSMUSG00000000673	-0.107792	0.329341	-0.405758	0.688074	0.94962	-4.77082	18049	high_vs_ctrl	RPE	Haao	protein_coding	FALSE	FALSE	high_vs_ctrl_RPE
ENSMUSG00000000673	-0.0395947	0.329341	-0.15632	0.876927	0.973716	-5.52433	22432	low_vs_ctrl	RPE	Haao	protein_coding	FALSE	FALSE	low_vs_ctrl_RPE
ENSMUSG00000000673	-0.120129	-1.79775	-0.216174	0.830357	0.997841	-5.49709	20650	low_vs_ctrl	Retina	Haao	protein_coding	FALSE	FALSE	low_vs_ctrl_Retina
ENSMUSG00000000673	0.599989	0.329341	2.25853	0.0320796	0.292636	-4.00885	2730	IL6	RPE	Haao	protein_coding	FALSE	FALSE	IL6_RPE
ENSMUSG00000000673	-0.0681969	0.329341	-0.256712	0.79932	0.987517	-5.16975	20160	high_vs_low	RPE	Haao	protein_coding	FALSE	FALSE	high_vs_low_RPE
ENSMUSG00000000673	2.6646	0.329341	10.0303	1.1447e-10	7.94276e-09	14.4275	359	TNFa	RPE	Haao	protein_coding	TRUE	FALSE	TNFa_RPE
ENSMUSG00000000673	0.0845628	0.329341	0.272591	0.787213	0.999719	-5.27362	19253	VEGF	RPE	Haao	protein_coding	FALSE	FALSE	VEGF_RPE
ENSMUSG00000000673	2.90535	-1.79775	5.22822	1.32395e-05	0.00105139	3.17349	313	TNFa	Retina	Haao	protein_coding	TRUE	FALSE	TNFa_Retina
ENSMUSG00000000682	0.539736	0.362228	1.01988	0.316171	0.91957	-5.1767	8557	high_vs_ctrl	Retina	Cd52	protein_coding	FALSE	FALSE	high_vs_ctrl_Retina
ENSMUSG00000000682	0.09587	3.61461	0.265378	0.792706	0.999719	-5.27513	19398	VEGF	RPE	Cd52	protein_coding	FALSE	FALSE	VEGF_RPE
ENSMUSG00000000682	-0.127488	3.61461	-0.412098	0.683476	0.972369	-5.13237	17503	high_vs_low	RPE	Cd52	protein_coding	FALSE	FALSE	high_vs_low_RPE
ENSMUSG00000000682	4.13669	0.362228	7.81667	1.22811e-08	8.05056e-06	9.84512	38	TNFa	Retina	Cd52	protein_coding	TRUE	FALSE	TNFa_Retina
ENSMUSG00000000682	-0.0319365	3.61461	-0.103233	0.91853	0.986955	-4.79743	23183	high_vs_ctrl	RPE	Cd52	protein_coding	FALSE	FALSE	high_vs_ctrl_RPE
ENSMUSG00000000682	1.7162	3.61461	5.54753	6.70346e-06	0.00115155	3.86996	145	IL6	RPE	Cd52	protein_coding	TRUE	FALSE	IL6_RPE
ENSMUSG00000000682	2.67714	0.362228	4.52465	9.38177e-05	0.00638525	1.3414	366	TNFa_vs_VEGF	Retina	Cd52	protein_coding	TRUE	FALSE	TNFa_vs_VEGF_Retina
ENSMUSG00000000682	2.54607	0.362228	4.81104	4.23358e-05	0.0115888	2.136	91	IL6	Retina	Cd52	protein_coding	TRUE	FALSE	IL6_Retina
ENSMUSG00000000682	0.0596295	0.362228	0.112676	0.91106	0.996796	-5.01864	22357	high_vs_low	Retina	Cd52	protein_coding	FALSE	FALSE	high_vs_low_Retina
ENSMUSG00000000682	4.44998	3.61461	12.318	1.11025e-12	9.28026e-10	19.0073	29	TNFa_vs_VEGF	RPE	Cd52	protein_coding	TRUE	FALSE	TNFa_vs_VEGF_RPE
ENSMUSG00000000682	0.480106	0.362228	0.907207	0.371733	0.921815	-5.16483	10044	low_vs_ctrl	Retina	Cd52	protein_coding	FALSE	FALSE	low_vs_ctrl_Retina
ENSMUSG00000000682	-1.59062	0.362228	-3.00562	0.00540425	0.12724	-2.32674	1058	IL6_vs_TNFa	Retina	Cd52	protein_coding	FALSE	FALSE	IL6_vs_TNFa_Retina
ENSMUSG00000000682	0.0955511	3.61461	0.32394	0.748445	0.947346	-5.48908	19680	low_vs_ctrl	RPE	Cd52	protein_coding	FALSE	FALSE	low_vs_ctrl_RPE
ENSMUSG00000000682	1.08652	0.362228	1.83634	0.0765215	0.539035	-4.6488	3535	IL6_vs_VEGF	Retina	Cd52	protein_coding	FALSE	FALSE	IL6_vs_VEGF_Retina
ENSMUSG00000000682	4.67334	3.61461	15.1064	8.33724e-15	7.65282e-12	23.8452	26	TNFa	RPE	Cd52	protein_coding	TRUE	FALSE	TNFa_RPE
ENSMUSG00000000682	1.51918	0.362228	2.56757	0.0156288	0.156607	-3.34935	2485	VEGF	Retina	Cd52	protein_coding	FALSE	FALSE	VEGF_Retina
ENSMUSG00000000682	1.49284	3.61461	4.13234	0.000304793	0.0399854	0.344372	189	IL6_vs_VEGF	RPE	Cd52	protein_coding	TRUE	FALSE	IL6_vs_VEGF_RPE
ENSMUSG00000000682	-2.95714	3.61461	-10.0254	1.15696e-10	3.01357e-08	14.4626	95	IL6_vs_TNFa	RPE	Cd52	protein_coding	TRUE	FALSE	IL6_vs_TNFa_RPE
ENSMUSG00000000686	2.02929	-1.13809	3.91223	0.000503774	0.0160313	-0.29407	782	TNFa	Retina	Abhd15	protein_coding	TRUE	FALSE	TNFa_Retina
ENSMUSG00000000686	0.591868	-1.13809	1.02059	0.315842	0.668504	-5.8018	11769	VEGF	Retina	Abhd15	protein_coding	FALSE	FALSE	VEGF_Retina
ENSMUSG00000000686	0.0229022	-1.13809	0.0394914	0.968768	0.991699	-6.3882	24334	TNFa_vs_VEGF	Retina	Abhd15	protein_coding	FALSE	FALSE	TNFa_vs_VEGF_Retina
ENSMUSG00000000686	-0.983612	0.736981	-3.91072	0.000549722	0.00664414	-0.665296	2061	IL6_vs_TNFa	RPE	Abhd15	protein_coding	TRUE	FALSE	IL6_vs_TNFa_RPE
ENSMUSG00000000686	-0.101049	0.736981	-0.383063	0.704631	0.974595	-5.14066	18002	high_vs_low	RPE	Abhd15	protein_coding	FALSE	FALSE	high_vs_low_RPE
ENSMUSG00000000686	-0.618741	-1.13809	-1.19286	0.242539	0.60326	-5.52473	10015	IL6_vs_TNFa	Retina	Abhd15	protein_coding	FALSE	FALSE	IL6_vs_TNFa_Retina
ENSMUSG00000000686	1.26534	0.736981	4.10765	0.000325572	0.00491813	-0.206387	1649	TNFa_vs_VEGF	RPE	Abhd15	protein_coding	TRUE	FALSE	TNFa_vs_VEGF_RPE
ENSMUSG00000000686	-1.41452	-1.13809	-2.72702	0.0107052	0.9504	-3.15025	280	high_vs_low	Retina	Abhd15	protein_coding	FALSE	FALSE	high_vs_low_Retina
ENSMUSG00000000686	1.84923	0.736981	7.01015	1.43484e-07	3.95521e-06	7.29187	903	TNFa	RPE	Abhd15	protein_coding	TRUE	FALSE	TNFa_RPE
ENSMUSG00000000686	0.865614	0.736981	3.28142	0.00281907	0.070796	-1.81311	991	IL6	RPE	Abhd15	protein_coding	FALSE	FALSE	IL6_RPE
ENSMUSG00000000686	0.48284	0.736981	1.56744	0.128497	0.999719	-4.38928	2751	VEGF	RPE	Abhd15	protein_coding	FALSE	FALSE	VEGF_RPE
ENSMUSG00000000686	1.41055	-1.13809	2.71937	0.0109039	0.272707	-2.89908	996	IL6	Retina	Abhd15	protein_coding	FALSE	FALSE	IL6_Retina
ENSMUSG00000000686	-0.247067	0.736981	-0.936595	0.357155	0.863341	-4.65083	10305	high_vs_ctrl	RPE	Abhd15	protein_coding	FALSE	FALSE	high_vs_ctrl_RPE
ENSMUSG00000000686	-0.146018	0.736981	-0.58055	0.566292	0.908014	-5.38808	15528	low_vs_ctrl	RPE	Abhd15	protein_coding	FALSE	FALSE	low_vs_ctrl_RPE
ENSMUSG00000000686	0.281725	0.736981	0.914562	0.368405	0.951842	-5.71521	9640	IL6_vs_VEGF	RPE	Abhd15	protein_coding	FALSE	FALSE	IL6_vs_VEGF_RPE
ENSMUSG00000000686	-0.595839	-1.13809	-1.02744	0.312662	0.79534	-5.71764	9792	IL6_vs_VEGF	Retina	Abhd15	protein_coding	FALSE	FALSE	IL6_vs_VEGF_Retina
ENSMUSG00000000686	-0.448386	-1.13809	-0.864436	0.394403	0.941945	-5.30496	10427	high_vs_ctrl	Retina	Abhd15	protein_coding	FALSE	FALSE	high_vs_ctrl_Retina
ENSMUSG00000000686	0.966131	-1.13809	1.86259	0.0726222	0.752391	-4.10325	2401	low_vs_ctrl	Retina	Abhd15	protein_coding	FALSE	FALSE	low_vs_ctrl_Retina
ENSMUSG00000000693	0.268465	5.11033	1.90676	0.0670952	0.417799	-4.64148	4000	IL6	RPE	Loxl3	protein_coding	FALSE	FALSE	IL6_RPE
ENSMUSG00000000693	-0.0399081	2.38339	-0.28203	0.779913	0.996796	-4.99883	19030	high_vs_low	Retina	Loxl3	protein_coding	FALSE	FALSE	high_vs_low_Retina
ENSMUSG00000000693	-0.00814075	5.11033	-0.0495135	0.960869	0.999719	-5.30176	23825	VEGF	RPE	Loxl3	protein_coding	FALSE	FALSE	VEGF_RPE
ENSMUSG00000000693	-0.101159	5.11033	-0.753549	0.457551	0.880872	-5.28862	12939	low_vs_ctrl	RPE	Loxl3	protein_coding	FALSE	FALSE	low_vs_ctrl_RPE
ENSMUSG00000000693	9.69706e-05	5.11033	0.000688729	0.999455	0.999727	-7.1348	24903	TNFa	RPE	Loxl3	protein_coding	FALSE	FALSE	TNFa_RPE
ENSMUSG00000000693	0.314142	2.38339	2.22003	0.0343461	0.466246	-3.89404	1835	IL6	Retina	Loxl3	protein_coding	FALSE	FALSE	IL6_Retina
ENSMUSG00000000693	-0.273818	2.38339	-1.73077	0.0940621	0.381677	-4.95713	6138	TNFa_vs_VEGF	Retina	Loxl3	protein_coding	FALSE	FALSE	TNFa_vs_VEGF_Retina
ENSMUSG00000000693	-0.0642491	5.11033	-0.390775	0.698988	0.85421	-6.86066	20383	TNFa_vs_VEGF	RPE	Loxl3	protein_coding	FALSE	FALSE	TNFa_vs_VEGF_RPE
ENSMUSG00000000693	-0.173646	5.11033	-1.23332	0.227941	0.842772	-4.54668	6662	high_vs_ctrl	RPE	Loxl3	protein_coding	FALSE	FALSE	high_vs_ctrl_RPE
ENSMUSG00000000693	0.0498772	2.38339	0.352481	0.727013	0.908401	-6.15276	19936	IL6_vs_TNFa	Retina	Loxl3	protein_coding	FALSE	FALSE	IL6_vs_TNFa_Retina
ENSMUSG00000000693	0.268368	5.11033	1.99911	0.0556113	0.189582	-4.96881	7307	IL6_vs_TNFa	RPE	Loxl3	protein_coding	FALSE	FALSE	IL6_vs_TNFa_RPE
ENSMUSG00000000693	-0.223941	2.38339	-1.4155	0.167512	0.687947	-5.27025	6065	IL6_vs_VEGF	Retina	Loxl3	protein_coding	FALSE	FALSE	IL6_vs_VEGF_Retina
ENSMUSG00000000693	0.0233323	2.38339	0.164888	0.870169	0.992801	-5.62636	21753	high_vs_ctrl	Retina	Loxl3	protein_coding	FALSE	FALSE	high_vs_ctrl_Retina
ENSMUSG00000000693	0.498175	2.38339	3.14891	0.00376506	0.0723112	-2.06375	1297	VEGF	Retina	Loxl3	protein_coding	FALSE	FALSE	VEGF_Retina
ENSMUSG00000000693	0.264265	2.38339	1.86755	0.0719043	0.323016	-4.81101	5539	TNFa	Retina	Loxl3	protein_coding	FALSE	FALSE	TNFa_Retina
ENSMUSG00000000693	0.0632404	2.38339	0.446918	0.658236	0.978849	-5.4308	16745	low_vs_ctrl	Retina	Loxl3	protein_coding	FALSE	FALSE	low_vs_ctrl_Retina
ENSMUSG00000000693	-0.0724868	5.11033	-0.514834	0.6108	0.972177	-5.09828	15596	high_vs_low	RPE	Loxl3	protein_coding	FALSE	FALSE	high_vs_low_RPE
ENSMUSG00000000693	0.204119	5.11033	1.24149	0.224956	0.901509	-5.3823	6215	IL6_vs_VEGF	RPE	Loxl3	protein_coding	FALSE	FALSE	IL6_vs_VEGF_RPE
ENSMUSG00000000706	0.519222	-3.23143	0.756033	0.455693	0.947413	-5.27134	11980	low_vs_ctrl	Retina	Btn1a1	protein_coding	FALSE	FALSE	low_vs_ctrl_Retina
ENSMUSG00000000706	-0.558996	-3.23143	-0.728018	0.472408	0.774332	-6.12494	15196	TNFa_vs_VEGF	Retina	Btn1a1	protein_coding	FALSE	FALSE	TNFa_vs_VEGF_Retina
ENSMUSG00000000706	-0.620187	-4.79934	-0.884442	0.384158	0.95874	-5.74117	9974	IL6_vs_VEGF	RPE	Btn1a1	protein_coding	FALSE	FALSE	IL6_vs_VEGF_RPE
ENSMUSG00000000706	-0.306257	-3.23143	-0.445937	0.658936	0.996796	-4.96361	16019	high_vs_low	Retina	Btn1a1	protein_coding	FALSE	FALSE	high_vs_low_Retina
ENSMUSG00000000706	-1.33647	-4.79934	-2.22564	0.0344584	0.303844	-4.07118	2825	IL6	RPE	Btn1a1	protein_coding	FALSE	FALSE	IL6_RPE
ENSMUSG00000000706	0.264068	-4.79934	0.376584	0.709385	0.860141	-6.86622	20542	TNFa_vs_VEGF	RPE	Btn1a1	protein_coding	FALSE	FALSE	TNFa_vs_VEGF_RPE
ENSMUSG00000000706	-0.452213	-4.79934	-0.753076	0.457831	0.638911	-6.84571	17850	TNFa	RPE	Btn1a1	protein_coding	FALSE	FALSE	TNFa_RPE
ENSMUSG00000000706	0.347924	-4.79934	0.579401	0.567055	0.922967	-4.74155	15300	high_vs_ctrl	RPE	Btn1a1	protein_coding	FALSE	FALSE	high_vs_ctrl_RPE
ENSMUSG00000000706	0.0897103	-3.23143	0.116836	0.907791	0.97006	-6.30692	23311	VEGF	Retina	Btn1a1	protein_coding	FALSE	FALSE	VEGF_Retina
ENSMUSG00000000706	-0.16303	-3.23143	-0.237386	0.814017	0.931047	-6.44414	21776	TNFa	Retina	Btn1a1	protein_coding	FALSE	FALSE	TNFa_Retina
ENSMUSG00000000706	0.15338	-4.79934	0.255426	0.800303	0.987844	-5.16998	20180	high_vs_low	RPE	Btn1a1	protein_coding	FALSE	FALSE	high_vs_low_RPE
ENSMUSG00000000706	-0.562901	-4.79934	-0.802746	0.429035	0.999719	-5.05351	9806	VEGF	RPE	Btn1a1	protein_coding	FALSE	FALSE	VEGF_RPE
ENSMUSG00000000706	0.897704	-3.23143	1.30714	0.201379	0.766359	-5.31363	6545	IL6	Retina	Btn1a1	protein_coding	FALSE	FALSE	IL6_Retina
ENSMUSG00000000706	0.212965	-3.23143	0.310096	0.758693	0.988902	-5.59519	19109	high_vs_ctrl	Retina	Btn1a1	protein_coding	FALSE	FALSE	high_vs_ctrl_Retina
ENSMUSG00000000706	0.194543	-4.79934	0.339788	0.736609	0.945216	-5.48448	19411	low_vs_ctrl	RPE	Btn1a1	protein_coding	FALSE	FALSE	low_vs_ctrl_RPE
ENSMUSG00000000706	1.06073	-3.23143	1.54452	0.133245	0.481034	-5.07686	6900	IL6_vs_TNFa	Retina	Btn1a1	protein_coding	FALSE	FALSE	IL6_vs_TNFa_Retina
ENSMUSG00000000706	-0.884255	-4.79934	-1.54443	0.133963	0.336258	-5.7082	9924	IL6_vs_TNFa	RPE	Btn1a1	protein_coding	FALSE	FALSE	IL6_vs_TNFa_RPE
ENSMUSG00000000706	0.501737	-3.23143	0.653445	0.518589	0.890838	-6.02243	14501	IL6_vs_VEGF	Retina	Btn1a1	protein_coding	FALSE	FALSE	IL6_vs_VEGF_Retina
ENSMUSG00000000708	-0.0400431	6.5044	-0.778281	0.442673	0.941587	-5.25682	11709	low_vs_ctrl	Retina	Kat2b	protein_coding	FALSE	FALSE	low_vs_ctrl_Retina
[truncated: 446,381+ more rows]

## Sheet: legend
Differential gene expression analysis AAV model: Summarized are results from differential gene expression analysis performed for the AAV retinopathy models. A detailed description of the individual columns is given below.
Column	Description
ensemblID	Ensembl gene ID. Human derived transcripts are denoted as hVEGF, hTNFa, hIL6.
logFC	Log 2 fold-change as calculated by limma
AveExpr	Average expression as calculated by limma
t	t-statistic as calculated by limma
P.Value	p-value as calculated by limma
adj.P.Val	BH-adjusted p-value as calculated by limma
B	B-value as calculated by limma
rank	Rank within contrast for each contrast individually
contrast	Contrast name: high/low denote the individual stuffer controls. IL6, VEGF, TNFa are compared to their respectiyve controls. See Manuscript for details.
tissue	Retina or RPE (Eye Cup). Limma was run on tissues individually.
geneID	Gene symbol
biotype	Assigned biotype
sig	Flag for significance (adj.P.Val <= 0,05)
label	Flag to include gene in plot.
group	Combination of contrast and tissue information.
