# Supplementary material for: Transcriptome analysis of AAV-induced retinopathy models expressing human VEGF, TNF-α, and IL-6 in murine eyes
Source: Sci Rep. 2022 Nov 12;12:19395. doi: 10.1038/s41598-022-23065-4 (PMC9653384; doi:10.1038/s41598-022-23065-4)
Supplement: Supplementary file 3 — Supplementary Table 3. [file 41598_2022_23065_MOESM3_ESM.xlsx]

## Sheet: data
ensemblID	logFC	AveExpr	t	P.Value	adj.P.Val	B	rank	contrast	sig	geneID	biotype
ENSMUSG00000000001	-0.0239467	6.11693	-0.444106	0.660389	0.804153	-7.53159	15416	P16	FALSE	Gnai3	protein_coding
ENSMUSG00000000001	0.22427	6.11693	4.19934	0.000246857	0.00140968	-0.354159	3287	P13	TRUE	Gnai3	protein_coding
ENSMUSG00000000001	0.216377	6.11693	4.62023	7.87675e-05	0.000259505	0.658099	5697	P12	TRUE	Gnai3	protein_coding
ENSMUSG00000000001	0.184814	6.11693	3.43402	0.00187572	0.0167353	-2.17465	2104	P14	TRUE	Gnai3	protein_coding
ENSMUSG00000000001	0.129215	6.11693	2.3975	0.0234424	0.0795606	-4.60346	5531	P15	FALSE	Gnai3	protein_coding
ENSMUSG00000000028	0.00495944	1.8074	0.0291607	0.976944	0.988582	-6.80613	18551	P16	FALSE	Cdc45	protein_coding
ENSMUSG00000000028	0.405907	1.8074	2.40028	0.0232961	0.0986722	-3.78573	4432	P14	FALSE	Cdc45	protein_coding
ENSMUSG00000000028	-0.689655	1.8074	-4.65039	7.25522e-05	0.000240797	1.43309	5656	P12	TRUE	Cdc45	protein_coding
ENSMUSG00000000028	0.320832	1.8074	1.89055	0.0691049	0.173219	-4.77781	7489	P15	FALSE	Cdc45	protein_coding
ENSMUSG00000000028	-0.170927	1.8074	-1.03338	0.310294	0.442382	-6.06137	13167	P13	FALSE	Cdc45	protein_coding
ENSMUSG00000000031	0.208738	2.19621	0.948588	0.35097	0.432188	-6.3256	15244	P12	FALSE	H19	lincRNA
ENSMUSG00000000031	-0.464483	2.19621	-1.89285	0.0687872	0.138504	-4.96235	9323	P13	FALSE	H19	lincRNA
ENSMUSG00000000031	0.813423	2.19621	3.23047	0.00315906	0.0183484	-2.07523	3232	P15	TRUE	H19	lincRNA
ENSMUSG00000000031	0.32261	2.19621	1.28574	0.209095	0.413215	-5.693	9499	P14	FALSE	H19	lincRNA
ENSMUSG00000000031	0.683114	2.19621	2.70696	0.0114529	0.052941	-3.56078	4061	P16	FALSE	H19	lincRNA
ENSMUSG00000000037	0.00946338	2.49809	0.0688572	0.945594	0.969983	-6.62595	18300	P15	FALSE	Scml2	protein_coding
ENSMUSG00000000037	0.0433429	2.49809	0.360843	0.720933	0.779257	-6.77878	17367	P12	FALSE	Scml2	protein_coding
ENSMUSG00000000037	-0.200766	2.49809	-1.49916	0.145055	0.249037	-5.64271	10934	P13	FALSE	Scml2	protein_coding
ENSMUSG00000000037	0.128153	2.49809	0.935707	0.357448	0.571848	-6.13465	11733	P14	FALSE	Scml2	protein_coding
ENSMUSG00000000037	-0.284382	2.49809	-2.06463	0.0483591	0.147561	-4.92456	6152	P16	FALSE	Scml2	protein_coding
ENSMUSG00000000056	-0.0864663	7.44081	-2.10679	0.0442508	0.0727259	-5.46215	11422	P12	FALSE	Narf	protein_coding
ENSMUSG00000000056	0.0316156	7.44081	0.668353	0.509397	0.704256	-7.0745	13578	P14	FALSE	Narf	protein_coding
ENSMUSG00000000056	0.0537396	7.44081	1.13547	0.265833	0.437483	-6.7125	11406	P15	FALSE	Narf	protein_coding
ENSMUSG00000000056	0.171963	7.44081	3.64636	0.00107859	0.00476743	-1.85038	4247	P13	TRUE	Narf	protein_coding
ENSMUSG00000000056	-0.0503638	7.44081	-1.06389	0.296494	0.496547	-7.12567	11209	P16	FALSE	Narf	protein_coding
ENSMUSG00000000058	-0.7385	4.89102	-11.2843	6.50545e-12	1.13074e-09	17.2337	108	P13	TRUE	Cav2	protein_coding
ENSMUSG00000000058	-0.559301	4.89102	-9.60597	2.38898e-10	4.05112e-09	13.5562	1107	P12	TRUE	Cav2	protein_coding
ENSMUSG00000000058	-0.146822	4.89102	-2.20627	0.0357627	0.131377	-4.78066	5110	P14	FALSE	Cav2	protein_coding
ENSMUSG00000000058	-0.00591183	4.89102	-0.0884272	0.930168	0.964756	-7.47483	18099	P16	FALSE	Cav2	protein_coding
ENSMUSG00000000058	-0.131538	4.89102	-1.97048	0.0587731	0.154501	-5.27362	7141	P15	FALSE	Cav2	protein_coding
ENSMUSG00000000078	0.272712	5.36933	3.98546	0.000438686	0.0041382	-0.748825	1990	P15	TRUE	Klf6	protein_coding
ENSMUSG00000000078	0.16486	5.36933	2.44674	0.0209715	0.053921	-4.531	7301	P13	FALSE	Klf6	protein_coding
ENSMUSG00000000078	0.284658	5.36933	4.15652	0.000277074	0.00319682	-0.612569	1627	P16	TRUE	Klf6	protein_coding
ENSMUSG00000000078	0.254681	5.36933	3.73066	0.000863856	0.00947954	-1.35438	1710	P14	TRUE	Klf6	protein_coding
ENSMUSG00000000078	-0.502135	5.36933	-8.42614	3.73738e-09	4.07896e-08	10.7268	1720	P12	TRUE	Klf6	protein_coding
ENSMUSG00000000085	0.0892199	6.43279	2.17549	0.0382182	0.0639309	-5.28774	11222	P12	FALSE	Scmh1	protein_coding
ENSMUSG00000000085	-0.12166	6.43279	-2.57582	0.0155869	0.0591378	-4.25137	4947	P15	FALSE	Scmh1	protein_coding
ENSMUSG00000000085	-0.0464686	6.43279	-0.99071	0.330337	0.463875	-6.9223	13368	P13	FALSE	Scmh1	protein_coding
ENSMUSG00000000085	-0.0037112	6.43279	-0.078538	0.93796	0.96861	-7.65249	18178	P16	FALSE	Scmh1	protein_coding
ENSMUSG00000000085	-0.107444	6.43279	-2.27751	0.0306154	0.118735	-4.80952	4840	P14	FALSE	Scmh1	protein_coding
ENSMUSG00000000088	-0.12959	5.12771	-1.81754	0.0798829	0.222751	-5.51937	6732	P14	FALSE	Cox5a	protein_coding
ENSMUSG00000000088	-0.104188	5.12771	-1.48334	0.149186	0.254569	-6.20235	11001	P13	FALSE	Cox5a	protein_coding
ENSMUSG00000000088	-0.392182	5.12771	-5.48611	7.42643e-06	0.000193693	3.30507	719	P15	TRUE	Cox5a	protein_coding
ENSMUSG00000000088	0.263298	5.12771	4.22581	0.000229823	0.000676638	-0.288554	6376	P12	TRUE	Cox5a	protein_coding
ENSMUSG00000000088	-0.289628	5.12771	-4.04644	0.00037254	0.00402609	-0.869315	1737	P16	TRUE	Cox5a	protein_coding
ENSMUSG00000000093	-0.225343	5.96217	-2.84578	0.00820864	0.0413894	-3.94709	3723	P16	TRUE	Tbx2	protein_coding
ENSMUSG00000000093	-0.428508	5.96217	-5.41418	9.03079e-06	0.000221893	3.02528	764	P15	TRUE	Tbx2	protein_coding
ENSMUSG00000000093	-0.11807	5.96217	-1.50721	0.142991	0.24653	-6.26112	10888	P13	FALSE	Tbx2	protein_coding
ENSMUSG00000000093	0.540077	5.96217	7.84996	1.53015e-08	1.37979e-07	9.24855	2081	P12	TRUE	Tbx2	protein_coding
ENSMUSG00000000093	-0.106842	5.96217	-1.35213	0.187186	0.385714	-6.31318	9110	P14	FALSE	Tbx2	protein_coding
ENSMUSG00000000120	-0.0799671	4.6273	-0.943443	0.353547	0.488071	-6.7601	13598	P13	FALSE	Ngfr	protein_coding
ENSMUSG00000000120	-0.519576	4.6273	-6.87045	1.84958e-07	1.20171e-06	6.89034	2889	P12	TRUE	Ngfr	protein_coding
ENSMUSG00000000120	-0.153858	4.6273	-1.77293	0.0871519	0.221442	-5.89353	7388	P16	FALSE	Ngfr	protein_coding
ENSMUSG00000000120	-0.66195	4.6273	-7.6399	2.58547e-08	2.56655e-06	9.01762	189	P15	TRUE	Ngfr	protein_coding
ENSMUSG00000000120	-0.0743496	4.6273	-0.860795	0.396684	0.608925	-6.66337	12229	P14	FALSE	Ngfr	protein_coding
ENSMUSG00000000125	0.38948	-0.346388	1.35107	0.187523	0.368914	-5.42163	9542	P16	FALSE	Wnt3	protein_coding
ENSMUSG00000000125	0.581648	-0.346388	2.08102	0.046723	0.101597	-4.127	8633	P13	FALSE	Wnt3	protein_coding
ENSMUSG00000000125	0.63289	-0.346388	2.51608	0.0178965	0.0327952	-3.37284	10244	P12	TRUE	Wnt3	protein_coding
ENSMUSG00000000125	-0.116365	-0.346388	-0.404652	0.688817	0.810993	-5.90739	15944	P15	FALSE	Wnt3	protein_coding
ENSMUSG00000000125	-0.303206	-0.346388	-1.05839	0.29895	0.513395	-5.40478	10930	P14	FALSE	Wnt3	protein_coding
ENSMUSG00000000126	0.608875	1.20177	2.78998	0.00939227	0.0531322	-2.86933	3317	P14	FALSE	Wnt9a	protein_coding
ENSMUSG00000000126	0.0771748	1.20177	0.403186	0.689883	0.753241	-6.47738	17193	P12	FALSE	Wnt9a	protein_coding
ENSMUSG00000000126	0.0846717	1.20177	0.386595	0.701987	0.819917	-6.27017	16072	P15	FALSE	Wnt9a	protein_coding
ENSMUSG00000000126	0.423835	1.20177	1.98592	0.0569411	0.118846	-4.59991	8994	P13	FALSE	Wnt9a	protein_coding
ENSMUSG00000000126	0.390033	1.20177	1.77715	0.0864411	0.220292	-5.14921	7366	P16	FALSE	Wnt9a	protein_coding
ENSMUSG00000000127	0.0570169	4.88296	0.620192	0.540161	0.728005	-6.88941	13928	P14	FALSE	Fer	protein_coding
ENSMUSG00000000127	-0.425809	4.88296	-5.2935	1.25445e-05	5.02638e-05	2.6282	4685	P12	TRUE	Fer	protein_coding
ENSMUSG00000000127	-0.0507959	4.88296	-0.56187	0.578688	0.697159	-7.09433	15582	P13	FALSE	Fer	protein_coding
ENSMUSG00000000127	0.0328963	4.88296	0.356695	0.724002	0.834928	-7.07743	16278	P15	FALSE	Fer	protein_coding
ENSMUSG00000000127	-0.0601101	4.88296	-0.650802	0.520495	0.700358	-7.26044	13951	P16	FALSE	Fer	protein_coding
ENSMUSG00000000131	0.45054	7.36907	9.00416	9.4945e-10	5.46267e-08	12.0994	325	P13	TRUE	Xpo6	protein_coding
ENSMUSG00000000131	0.676447	7.36907	15.532	2.88147e-15	4.03664e-13	24.8665	134	P12	TRUE	Xpo6	protein_coding
ENSMUSG00000000131	0.184706	7.36907	3.6769	0.000995368	0.00861459	-2.00085	2169	P16	TRUE	Xpo6	protein_coding
ENSMUSG00000000131	0.090994	7.36907	1.8119	0.0807723	0.192353	-5.7596	7882	P15	FALSE	Xpo6	protein_coding
ENSMUSG00000000131	-0.0289014	7.36907	-0.575814	0.569354	0.750345	-7.13083	14244	P14	FALSE	Xpo6	protein_coding
ENSMUSG00000000134	0.133771	5.66223	2.11425	0.0435569	0.124112	-5.11785	6588	P15	FALSE	Tfe3	protein_coding
ENSMUSG00000000134	0.265619	5.66223	4.82503	4.50532e-05	0.000157084	1.25337	5384	P12	TRUE	Tfe3	protein_coding
ENSMUSG00000000134	0.000394917	5.66223	0.00625433	0.995054	0.998006	-7.19581	18716	P14	FALSE	Tfe3	protein_coding
ENSMUSG00000000134	0.265664	5.66223	4.25174	0.000214274	0.00125659	-0.178173	3201	P13	TRUE	Tfe3	protein_coding
ENSMUSG00000000134	0.203227	5.66223	3.20906	0.00333522	0.0214487	-3.06294	2919	P16	TRUE	Tfe3	protein_coding
ENSMUSG00000000142	0.111648	4.60709	1.5344	0.136188	0.29765	-6.26023	8589	P16	FALSE	Axin2	protein_coding
ENSMUSG00000000142	-0.201248	4.60709	-3.17371	0.00364673	0.00799072	-2.88076	8567	P12	TRUE	Axin2	protein_coding
ENSMUSG00000000142	0.0210945	4.60709	0.290373	0.773677	0.866509	-7.04893	16760	P15	FALSE	Axin2	protein_coding
ENSMUSG00000000142	0.0579645	4.60709	0.81571	0.421571	0.554649	-6.86894	14268	P13	FALSE	Axin2	protein_coding
ENSMUSG00000000142	0.0355923	4.60709	0.491468	0.626937	0.790323	-6.91174	14891	P14	FALSE	Axin2	protein_coding
ENSMUSG00000000148	-0.0154653	4.84374	-0.199489	0.843326	0.923085	-7.05855	17150	P14	FALSE	Brat1	protein_coding
ENSMUSG00000000148	0.216806	4.84374	2.78391	0.00953016	0.0462752	-3.94114	3866	P16	TRUE	Brat1	protein_coding
ENSMUSG00000000148	0.0195625	4.84374	0.251547	0.803234	0.884581	-7.10337	17045	P15	FALSE	Brat1	protein_coding
ENSMUSG00000000148	-0.228801	4.84374	-3.37264	0.0021972	0.00510469	-2.43855	8080	P12	TRUE	Brat1	protein_coding
ENSMUSG00000000148	-0.000328513	4.84374	-0.00431105	0.996591	0.997707	-7.24964	18751	P13	FALSE	Brat1	protein_coding
ENSMUSG00000000149	0.146318	5.03252	1.78282	0.085493	0.164832	-5.72864	9735	P13	FALSE	Gna12	protein_coding
ENSMUSG00000000149	-0.176495	5.03252	-2.11072	0.0438839	0.124798	-5.04053	6601	P15	FALSE	Gna12	protein_coding
ENSMUSG00000000149	0.0413212	5.03252	0.495613	0.624046	0.788702	-6.98489	14853	P14	FALSE	Gna12	protein_coding
ENSMUSG00000000149	0.204643	5.03252	2.44437	0.021085	0.0821326	-4.70801	4819	P16	FALSE	Gna12	protein_coding
ENSMUSG00000000149	-0.0367224	5.03252	-0.503737	0.618398	0.688854	-7.25896	16852	P12	FALSE	Gna12	protein_coding
ENSMUSG00000000154	0.669819	-2.41309	0.964487	0.343082	0.47715	-5.24691	13496	P13	FALSE	Slc22a18	protein_coding
ENSMUSG00000000154	0.496386	-2.41309	0.699923	0.489767	0.688853	-5.3018	13346	P14	FALSE	Slc22a18	protein_coding
ENSMUSG00000000154	-2.17195	-2.41309	-3.495	0.00160159	0.00384957	-1.11617	7810	P12	TRUE	Slc22a18	protein_coding
ENSMUSG00000000154	0.7794	-2.41309	1.09548	0.282669	0.45606	-5.04258	11635	P15	FALSE	Slc22a18	protein_coding
ENSMUSG00000000154	0.308683	-2.41309	0.432952	0.668376	0.809678	-5.77127	15495	P16	FALSE	Slc22a18	protein_coding
ENSMUSG00000000159	-0.582335	-2.20396	-1.09794	0.281611	0.358693	-5.24074	14738	P12	FALSE	Igsf5	protein_coding
ENSMUSG00000000159	-0.60214	-2.20396	-0.991741	0.329842	0.50583	-5.16705	12240	P15	FALSE	Igsf5	protein_coding
ENSMUSG00000000159	0.110447	-2.20396	0.18152	0.857271	0.927031	-5.88532	17358	P16	FALSE	Igsf5	protein_coding
ENSMUSG00000000159	-0.501344	-2.20396	-0.846234	0.404617	0.539233	-5.37784	14085	P13	FALSE	Igsf5	protein_coding
ENSMUSG00000000159	-0.623835	-2.20396	-1.03082	0.311472	0.525904	-5.0915	11117	P14	FALSE	Igsf5	protein_coding
ENSMUSG00000000167	-0.0473686	2.67626	-0.32304	0.749072	0.832736	-6.73307	16886	P13	FALSE	Pih1d2	protein_coding
ENSMUSG00000000167	0.182013	2.67626	1.20666	0.23769	0.430744	-6.27058	10358	P16	FALSE	Pih1d2	protein_coding
ENSMUSG00000000167	0.032725	2.67626	0.218197	0.828863	0.915007	-6.58777	17004	P14	FALSE	Pih1d2	protein_coding
ENSMUSG00000000167	0.194278	2.67626	1.29086	0.207339	0.368852	-5.84338	10551	P15	FALSE	Pih1d2	protein_coding
ENSMUSG00000000167	-0.541033	2.67626	-4.113	0.000311531	0.000889844	-0.125242	6572	P12	TRUE	Pih1d2	protein_coding
ENSMUSG00000000168	0.0484122	6.39056	1.07026	0.293668	0.424972	-6.83848	12972	P13	FALSE	Dlat	protein_coding
ENSMUSG00000000168	-0.237701	6.39056	-5.21429	1.55684e-05	0.000335919	2.14813	870	P16	TRUE	Dlat	protein_coding
ENSMUSG00000000168	-0.168704	6.39056	-3.7023	0.000930967	0.007377	-1.57209	2369	P15	TRUE	Dlat	protein_coding
ENSMUSG00000000168	0.153567	6.39056	3.88105	0.000579738	0.00155358	-1.32523	7005	P12	TRUE	Dlat	protein_coding
ENSMUSG00000000168	-0.174707	6.39056	-3.83911	0.000648161	0.00776648	-1.16567	1566	P14	TRUE	Dlat	protein_coding
ENSMUSG00000000171	-0.106372	6.13763	-1.75035	0.0910423	0.209519	-5.80025	8157	P15	FALSE	Sdhd	protein_coding
ENSMUSG00000000171	0.189057	6.13763	3.1391	0.00397863	0.0139289	-3.04904	5362	P13	TRUE	Sdhd	protein_coding
ENSMUSG00000000171	0.37314	6.13763	7.06651	1.11289e-07	7.772e-07	7.23116	2688	P12	TRUE	Sdhd	protein_coding
ENSMUSG00000000171	-0.0517769	6.13763	-0.853197	0.400811	0.612805	-6.86969	12278	P14	FALSE	Sdhd	protein_coding
ENSMUSG00000000171	-0.151704	6.13763	-2.49523	0.0187742	0.0754182	-4.73133	4673	P16	FALSE	Sdhd	protein_coding
ENSMUSG00000000182	-0.0041761	-1.11301	-0.0102541	0.991892	0.996522	-5.76411	18683	P14	FALSE	Fgf23	protein_coding
ENSMUSG00000000182	1.17242	-1.11301	2.8686	0.00776655	0.0357513	-2.44706	4078	P15	TRUE	Fgf23	protein_coding
ENSMUSG00000000182	1.64108	-1.11301	4.12452	0.000302017	0.00166627	0.351758	3402	P13	TRUE	Fgf23	protein_coding
ENSMUSG00000000182	0.306008	-1.11301	0.856419	0.399057	0.481588	-5.66681	15555	P12	FALSE	Fgf23	protein_coding
ENSMUSG00000000182	0.181359	-1.11301	0.442685	0.661404	0.804905	-6.03298	15425	P16	FALSE	Fgf23	protein_coding
ENSMUSG00000000184	0.715748	3.5903	3.92241	0.000519207	0.00523184	-0.904033	1862	P16	TRUE	Ccnd2	protein_coding
ENSMUSG00000000184	0.878566	3.5903	4.8256	4.49838e-05	0.00074795	1.7693	1129	P15	TRUE	Ccnd2	protein_coding
ENSMUSG00000000184	0.681005	3.5903	3.84067	0.000645476	0.00314699	-0.924009	3850	P13	TRUE	Ccnd2	protein_coding
ENSMUSG00000000184	-1.61895	3.5903	-10.1725	6.80478e-11	1.3915e-09	14.9452	918	P12	TRUE	Ccnd2	protein_coding
ENSMUSG00000000184	0.950388	3.5903	5.2389	1.45574e-05	0.000464749	2.91503	588	P14	TRUE	Ccnd2	protein_coding
ENSMUSG00000000194	-0.0507147	6.30476	-1.0518	0.301912	0.380089	-6.97621	14911	P12	FALSE	Gpr107	protein_coding
ENSMUSG00000000194	-0.0822508	6.30476	-1.48164	0.149634	0.295336	-6.22159	9511	P15	FALSE	Gpr107	protein_coding
ENSMUSG00000000194	0.0196299	6.30476	0.353463	0.726397	0.846741	-7.58287	16104	P16	FALSE	Gpr107	protein_coding
ENSMUSG00000000194	0.0434658	6.30476	0.78916	0.436669	0.569682	-7.09473	14389	P13	FALSE	Gpr107	protein_coding
ENSMUSG00000000194	0.0263514	6.30476	0.475261	0.638298	0.797561	-7.13621	15023	P14	FALSE	Gpr107	protein_coding
ENSMUSG00000000197	-0.239411	6.7486	-4.32713	0.000174721	0.00204863	0.0440883	1601	P15	TRUE	Nalcn	protein_coding
ENSMUSG00000000197	-0.342521	6.7486	-6.18916	1.11554e-06	4.32662e-05	4.77435	484	P16	TRUE	Nalcn	protein_coding
ENSMUSG00000000197	-0.509072	6.7486	-9.25037	5.36799e-10	3.43918e-08	12.6919	293	P13	TRUE	Nalcn	protein_coding
ENSMUSG00000000197	-0.137849	6.7486	-2.87132	0.00771533	0.0155449	-3.83294	9317	P12	TRUE	Nalcn	protein_coding
ENSMUSG00000000197	-0.232357	6.7486	-4.20355	0.000244067	0.00367357	-0.229766	1247	P14	TRUE	Nalcn	protein_coding
ENSMUSG00000000202	-0.643818	2.21929	-4.13917	0.000290334	0.00300947	0.181095	1811	P15	TRUE	Btbd17	protein_coding
ENSMUSG00000000202	0.138666	2.21929	1.0201	0.31644	0.39575	-6.2611	15010	P12	FALSE	Btbd17	protein_coding
ENSMUSG00000000202	0.0848223	2.21929	0.559571	0.580234	0.698618	-6.52583	15591	P13	FALSE	Btbd17	protein_coding
ENSMUSG00000000202	-0.484059	2.21929	-3.10512	0.0043325	0.0260172	-2.65797	3126	P16	TRUE	Btbd17	protein_coding
ENSMUSG00000000202	-0.236624	2.21929	-1.52663	0.138104	0.318058	-5.37795	8151	P14	FALSE	Btbd17	protein_coding
ENSMUSG00000000214	-0.445716	0.891099	-2.2119	0.0353286	0.081754	-4.12782	8112	P13	FALSE	Th	protein_coding
ENSMUSG00000000214	-1.05244	0.891099	-5.08495	2.21571e-05	0.000437363	2.74532	951	P15	TRUE	Th	protein_coding
ENSMUSG00000000214	-0.787688	0.891099	-3.79732	0.000724175	0.00679371	-0.71632	2001	P16	TRUE	Th	protein_coding
ENSMUSG00000000214	-0.548218	0.891099	-2.65896	0.0128302	0.0653416	-3.09867	3686	P14	FALSE	Th	protein_coding
ENSMUSG00000000214	-0.662842	0.891099	-3.66336	0.00103147	0.00260182	-0.970704	7442	P12	TRUE	Th	protein_coding
ENSMUSG00000000215	-2.74748	-3.51772	-2.48154	0.019372	0.0504515	-3.13189	7207	P13	FALSE	Ins2	protein_coding
ENSMUSG00000000215	-1.46953	-3.51772	-1.48669	0.148303	0.208504	-4.62308	13352	P12	FALSE	Ins2	protein_coding
ENSMUSG00000000215	-0.684071	-3.51772	-0.604141	0.550628	0.706424	-5.22869	14632	P15	FALSE	Ins2	protein_coding
ENSMUSG00000000215	-0.572762	-3.51772	-0.507341	0.6159	0.78363	-5.22991	14754	P14	FALSE	Ins2	protein_coding
ENSMUSG00000000215	0.392289	-3.51772	0.345774	0.732105	0.850122	-5.60428	16166	P16	FALSE	Ins2	protein_coding
ENSMUSG00000000223	-0.162001	4.45389	-2.453	0.0206753	0.0372508	-4.47439	10419	P12	TRUE	Drp2	protein_coding
ENSMUSG00000000223	-0.0658131	4.45389	-0.870068	0.391683	0.566636	-6.67831	12976	P15	FALSE	Drp2	protein_coding
ENSMUSG00000000223	-0.318066	4.45389	-4.21904	0.000234066	0.00356358	0.051807	1233	P14	TRUE	Drp2	protein_coding
ENSMUSG00000000223	-0.195061	4.45389	-2.63872	0.013456	0.0377967	-3.97962	6683	P13	TRUE	Drp2	protein_coding
ENSMUSG00000000223	-0.332017	4.45389	-4.38194	0.000150596	0.00200394	0.134866	1410	P16	TRUE	Drp2	protein_coding
ENSMUSG00000000247	-0.238885	5.07362	-2.66151	0.0127532	0.0508825	-3.92605	4705	P15	FALSE	Lhx2	protein_coding
ENSMUSG00000000247	-0.065914	5.07362	-0.733384	0.469438	0.65908	-7.23433	13370	P16	FALSE	Lhx2	protein_coding
ENSMUSG00000000247	0.0286908	5.07362	0.320579	0.750917	0.868796	-7.06453	16225	P14	FALSE	Lhx2	protein_coding
ENSMUSG00000000247	-0.368051	5.07362	-4.17599	0.000262909	0.00148565	-0.310813	3322	P13	TRUE	Lhx2	protein_coding
ENSMUSG00000000247	-0.372052	5.07362	-4.75518	5.45165e-05	0.000186919	1.13919	5475	P12	TRUE	Lhx2	protein_coding
ENSMUSG00000000253	-0.445899	3.1353	-4.55601	9.38254e-05	0.000637818	1.03858	2761	P13	TRUE	Gmpr	protein_coding
ENSMUSG00000000253	-0.648079	3.1353	-6.4484	5.59973e-07	2.63454e-05	6.14147	399	P15	TRUE	Gmpr	protein_coding
ENSMUSG00000000253	-0.234119	3.1353	-2.32418	0.0276171	0.0993729	-4.56461	5217	P16	FALSE	Gmpr	protein_coding
ENSMUSG00000000253	-0.428238	3.1353	-4.27633	0.000200488	0.00322498	0.433625	1167	P14	TRUE	Gmpr	protein_coding
ENSMUSG00000000253	-0.682359	3.1353	-7.767	1.88107e-08	1.64469e-07	9.39317	2147	P12	TRUE	Gmpr	protein_coding
ENSMUSG00000000263	-0.401362	2.83158	-2.49493	0.0187871	0.0754346	-4.14871	4675	P16	FALSE	Glra1	protein_coding
ENSMUSG00000000263	0.11297	2.83158	0.722527	0.47598	0.60581	-6.55662	14749	P13	FALSE	Glra1	protein_coding
ENSMUSG00000000263	-0.00250774	2.83158	-0.0178755	0.985865	0.989081	-6.91982	18710	P12	FALSE	Glra1	protein_coding
ENSMUSG00000000263	-0.531547	2.83158	-3.31175	0.00256843	0.0157925	-1.99528	3053	P15	TRUE	Glra1	protein_coding
ENSMUSG00000000263	-0.642534	2.83158	-4.0173	0.000402825	0.00544801	-0.187798	1388	P14	TRUE	Glra1	protein_coding
ENSMUSG00000000266	0.128636	4.91253	1.72148	0.0962279	0.180929	-5.80959	9984	P13	FALSE	Mid2	protein_coding
ENSMUSG00000000266	0.226438	4.91253	3.40722	0.00201007	0.00471192	-2.36468	8008	P12	TRUE	Mid2	protein_coding
ENSMUSG00000000266	-0.0540603	4.91253	-0.709478	0.483912	0.650669	-6.89114	13961	P15	FALSE	Mid2	protein_coding
ENSMUSG00000000266	-0.120292	4.91253	-1.5763	0.126221	0.283627	-6.25382	8354	P16	FALSE	Mid2	protein_coding
ENSMUSG00000000266	0.0682398	4.91253	0.898221	0.376749	0.590153	-6.68175	11983	P14	FALSE	Mid2	protein_coding
ENSMUSG00000000275	-0.17221	5.21026	-2.68601	0.0120362	0.0344553	-3.99897	6557	P13	TRUE	Trim25	protein_coding
ENSMUSG00000000275	0.279965	5.21026	4.29293	0.00019168	0.00220209	0.0811458	1634	P15	TRUE	Trim25	protein_coding
ENSMUSG00000000275	0.250137	5.21026	3.83161	0.000661202	0.00633593	-1.44232	1959	P16	TRUE	Trim25	protein_coding
ENSMUSG00000000275	0.135078	5.21026	2.3771	0.0245416	0.043278	-4.76278	10645	P12	TRUE	Trim25	protein_coding
ENSMUSG00000000275	0.0268136	5.21026	0.412241	0.683311	0.828191	-7.05083	15488	P14	FALSE	Trim25	protein_coding
ENSMUSG00000000276	0.652466	8.54374	15.6374	2.43101e-15	3.56523e-13	25.0256	128	P12	TRUE	Dgke	protein_coding
ENSMUSG00000000276	0.357099	8.54374	7.43544	4.33089e-08	1.19033e-06	8.21531	683	P13	TRUE	Dgke	protein_coding
ENSMUSG00000000276	0.0529846	8.54374	1.10049	0.280517	0.47915	-7.11415	10990	P16	FALSE	Dgke	protein_coding
ENSMUSG00000000276	0.121568	8.54374	2.52624	0.0174825	0.0809326	-4.36773	4055	P14	FALSE	Dgke	protein_coding
ENSMUSG00000000276	0.226703	8.54374	4.70946	6.17582e-05	0.000952609	1.02088	1217	P15	TRUE	Dgke	protein_coding
ENSMUSG00000000278	0.0797003	3.76966	0.753306	0.457572	0.626025	-6.62795	13720	P15	FALSE	Scpep1	protein_coding
ENSMUSG00000000278	-0.236691	3.76966	-2.55941	0.016192	0.0299671	-4.10774	10143	P12	TRUE	Scpep1	protein_coding
ENSMUSG00000000278	0.0279346	3.76966	0.271007	0.78838	0.861166	-6.99745	17185	P13	FALSE	Scpep1	protein_coding
ENSMUSG00000000278	0.0763534	3.76966	0.720053	0.477478	0.665749	-6.98441	13463	P16	FALSE	Scpep1	protein_coding
ENSMUSG00000000278	-0.0363803	3.76966	-0.345087	0.732616	0.857187	-6.79892	16043	P14	FALSE	Scpep1	protein_coding
ENSMUSG00000000282	0.393739	5.47909	4.87029	3.98166e-05	0.000140681	1.39653	5313	P12	TRUE	Mnt	protein_coding
ENSMUSG00000000282	0.246177	5.47909	2.64822	0.0131588	0.0583965	-4.33688	4230	P16	FALSE	Mnt	protein_coding
ENSMUSG00000000282	0.258555	5.47909	2.82401	0.00865265	0.0263489	-3.72393	6163	P13	TRUE	Mnt	protein_coding
ENSMUSG00000000282	0.0119534	5.47909	0.129013	0.898272	0.952334	-7.16592	17705	P14	FALSE	Mnt	protein_coding
ENSMUSG00000000282	0.13862	5.47909	1.49274	0.14672	0.291053	-6.12793	9463	P15	FALSE	Mnt	protein_coding
ENSMUSG00000000290	1.15159	0.150678	4.0294	0.000389972	0.00376571	0.118738	1944	P15	TRUE	Itgb2	protein_coding
ENSMUSG00000000290	1.1473	0.150678	4.03014	0.000389194	0.00529416	0.128929	1380	P14	TRUE	Itgb2	protein_coding
ENSMUSG00000000290	1.18723	0.150678	4.14376	0.000286766	0.00328042	0.278025	1641	P16	TRUE	Itgb2	protein_coding
ENSMUSG00000000290	0.389937	0.150678	1.40401	0.171341	0.282737	-5.27398	11376	P13	FALSE	Itgb2	protein_coding
ENSMUSG00000000290	-0.161061	0.150678	-0.644208	0.524698	0.603273	-6.10758	16327	P12	FALSE	Itgb2	protein_coding
ENSMUSG00000000295	0.0550918	3.12653	0.551176	0.585897	0.732938	-6.61491	15006	P15	FALSE	Hddc2	protein_coding
ENSMUSG00000000295	0.237073	3.12653	2.36645	0.0251344	0.0928238	-4.47758	5083	P16	FALSE	Hddc2	protein_coding
ENSMUSG00000000295	0.46313	3.12653	4.75804	5.40926e-05	0.000406495	1.57873	2498	P13	TRUE	Hddc2	protein_coding
ENSMUSG00000000295	0.525408	3.12653	6.01336	1.78614e-06	8.91265e-06	4.87041	3762	P12	TRUE	Hddc2	protein_coding
ENSMUSG00000000295	0.120838	3.12653	1.21328	0.235187	0.444203	-5.98135	9939	P14	FALSE	Hddc2	protein_coding
ENSMUSG00000000296	0.192716	0.667236	1.08963	0.28519	0.362562	-5.85101	14766	P12	FALSE	Tpd52l1	protein_coding
ENSMUSG00000000296	-0.0995051	0.667236	-0.491971	0.626586	0.765125	-6.10518	15373	P15	FALSE	Tpd52l1	protein_coding
ENSMUSG00000000296	-0.291821	0.667236	-1.43962	0.161096	0.333432	-5.53724	9069	P16	FALSE	Tpd52l1	protein_coding
ENSMUSG00000000296	0.0512329	0.667236	0.254313	0.801117	0.899536	-6.139	16717	P14	FALSE	Tpd52l1	protein_coding
ENSMUSG00000000296	-0.175093	0.667236	-0.889936	0.381105	0.516169	-5.95065	13860	P13	FALSE	Tpd52l1	protein_coding
ENSMUSG00000000301	-1.08388	-0.181503	-3.19156	0.00348613	0.0197449	-1.82669	3314	P15	TRUE	Pemt	protein_coding
ENSMUSG00000000301	0.345477	-0.181503	1.02118	0.315936	0.530507	-5.47611	11179	P14	FALSE	Pemt	protein_coding
ENSMUSG00000000301	-0.0263789	-0.181503	-0.0774816	0.938793	0.969064	-6.34317	18185	P16	FALSE	Pemt	protein_coding
ENSMUSG00000000301	0.293394	-0.181503	0.987593	0.331834	0.412065	-5.75653	15117	P12	FALSE	Pemt	protein_coding
ENSMUSG00000000301	0.170677	-0.181503	0.517166	0.609114	0.722683	-6.00999	15822	P13	FALSE	Pemt	protein_coding
ENSMUSG00000000303	-0.361909	0.578388	-1.48797	0.147969	0.315035	-5.45054	8817	P16	FALSE	Cdh1	protein_coding
ENSMUSG00000000303	0.265171	0.578388	1.24945	0.221876	0.293417	-5.65119	14195	P12	FALSE	Cdh1	protein_coding
ENSMUSG00000000303	-0.656527	0.578388	-2.70546	0.0114937	0.047524	-2.98879	4540	P15	TRUE	Cdh1	protein_coding
ENSMUSG00000000303	-0.692899	0.578388	-2.86627	0.00781065	0.0466947	-2.60915	3140	P14	TRUE	Cdh1	protein_coding
ENSMUSG00000000303	-0.872033	0.578388	-3.69493	0.000949236	0.00429375	-0.787564	4150	P13	TRUE	Cdh1	protein_coding
ENSMUSG00000000305	-0.155996	6.12219	-2.44417	0.0210942	0.073493	-4.50766	5388	P15	FALSE	Cdh4	protein_coding
ENSMUSG00000000305	-0.120008	6.12219	-1.88299	0.0701595	0.204826	-5.51928	6430	P14	FALSE	Cdh4	protein_coding
ENSMUSG00000000305	-0.0263709	6.12219	-0.412997	0.682764	0.818942	-7.54572	15650	P16	FALSE	Cdh4	protein_coding
ENSMUSG00000000305	0.0559023	6.12219	0.883892	0.384303	0.519368	-7.00259	13890	P13	FALSE	Cdh4	protein_coding
ENSMUSG00000000305	0.132382	6.12219	2.38704	0.0240004	0.0424432	-4.84544	10615	P12	TRUE	Cdh4	protein_coding
ENSMUSG00000000308	-0.13762	7.29935	-1.79169	0.0840289	0.197469	-5.79097	7988	P15	FALSE	Ckmt1	protein_coding
ENSMUSG00000000308	-0.225064	7.29935	-2.93181	0.00665603	0.0412303	-3.43749	3030	P14	TRUE	Ckmt1	protein_coding
ENSMUSG00000000308	-0.14042	7.29935	-1.82772	0.0782985	0.205684	-6.0639	7146	P16	FALSE	Ckmt1	protein_coding
ENSMUSG00000000308	-0.627453	7.29935	-9.4193	3.64654e-10	5.74268e-09	12.9733	1192	P12	TRUE	Ckmt1	protein_coding
ENSMUSG00000000308	-0.337082	7.29935	-4.40527	0.000141356	0.00089435	0.142344	2967	P13	TRUE	Ckmt1	protein_coding
ENSMUSG00000000317	1.09997	1.85376	4.91036	3.56898e-05	0.000656188	2.03855	1021	P16	TRUE	Bcl6b	protein_coding
ENSMUSG00000000317	-0.720975	1.85376	-3.30936	0.0025842	0.00978036	-1.92061	4960	P13	TRUE	Bcl6b	protein_coding
ENSMUSG00000000317	0.147612	1.85376	0.662721	0.512944	0.706922	-6.21139	13621	P14	FALSE	Bcl6b	protein_coding
ENSMUSG00000000317	-1.20466	1.85376	-6.16738	1.18235e-06	6.16358e-06	5.43954	3601	P12	TRUE	Bcl6b	protein_coding
ENSMUSG00000000317	1.37027	1.85376	6.13063	1.30445e-06	5.06978e-05	5.40803	483	P15	TRUE	Bcl6b	protein_coding
ENSMUSG00000000320	0.584132	-1.9101	1.11233	0.275483	0.473829	-5.37474	10914	P16	FALSE	Alox12	protein_coding
ENSMUSG00000000320	-2.31954	-1.9101	-5.06648	2.33029e-05	8.73136e-05	2.53891	5010	P12	TRUE	Alox12	protein_coding
ENSMUSG00000000320	-1.36396	-1.9101	-2.66911	0.0125265	0.0355853	-2.82873	6608	P13	TRUE	Alox12	protein_coding
ENSMUSG00000000320	0.0466497	-1.9101	0.0893243	0.929462	0.967981	-5.6013	18025	P14	FALSE	Alox12	protein_coding
ENSMUSG00000000320	-0.372864	-1.9101	-0.711593	0.482621	0.649631	-5.42634	13946	P15	FALSE	Alox12	protein_coding
ENSMUSG00000000325	-0.323594	5.06057	-3.32243	0.00249926	0.00951837	-2.49322	4929	P13	TRUE	Arvcf	protein_coding
ENSMUSG00000000325	-0.213335	5.06057	-2.15045	0.0403253	0.117453	-4.97002	6445	P15	FALSE	Arvcf	protein_coding
ENSMUSG00000000325	-0.266234	5.06057	-2.69159	0.0118782	0.0620417	-3.80364	3594	P14	FALSE	Arvcf	protein_coding
ENSMUSG00000000325	-0.171533	5.06057	-1.9835	0.0572249	0.0912217	-5.49525	11776	P12	FALSE	Arvcf	protein_coding
ENSMUSG00000000325	0.0240241	5.06057	0.241851	0.810663	0.900193	-7.47717	16905	P16	FALSE	Arvcf	protein_coding
ENSMUSG00000000326	-0.519275	5.26517	-8.7827	1.59666e-09	1.96541e-08	11.5972	1525	P12	TRUE	Comt	protein_coding
ENSMUSG00000000326	-0.362586	5.26517	-5.34256	1.09751e-05	0.000256249	2.89972	804	P15	TRUE	Comt	protein_coding
ENSMUSG00000000326	-0.12147	5.26517	-1.7946	0.083553	0.229173	-5.57764	6844	P14	FALSE	Comt	protein_coding
ENSMUSG00000000326	0.0077098	5.26517	0.113467	0.910473	0.95472	-7.53202	17902	P16	FALSE	Comt	protein_coding
ENSMUSG00000000326	-0.369048	5.26517	-5.52775	6.63198e-06	7.0978e-05	3.30761	1754	P13	TRUE	Comt	protein_coding
ENSMUSG00000000339	0.517046	4.27591	9.42733	3.58052e-10	5.66725e-09	13.2196	1186	P12	TRUE	Rtca	protein_coding
ENSMUSG00000000339	-0.0781723	4.27591	-1.24928	0.221934	0.427912	-6.19028	9736	P14	FALSE	Rtca	protein_coding
ENSMUSG00000000339	-0.259199	4.27591	-4.12763	0.000299503	0.00308408	-0.206045	1823	P15	TRUE	Rtca	protein_coding
ENSMUSG00000000339	-0.14028	4.27591	-2.22984	0.033979	0.115157	-5.00052	5539	P16	FALSE	Rtca	protein_coding
ENSMUSG00000000339	0.174071	4.27591	2.83927	0.00833923	0.0256168	-3.50102	6111	P13	TRUE	Rtca	protein_coding
ENSMUSG00000000340	0.123136	4.099	1.20659	0.237714	0.362646	-6.37687	12305	P13	FALSE	Dbt	protein_coding
ENSMUSG00000000340	-0.234663	4.099	-2.23834	0.0333562	0.113868	-4.94701	5499	P16	FALSE	Dbt	protein_coding
ENSMUSG00000000340	0.373845	4.099	4.08964	0.000331733	0.000943244	-0.466715	6602	P12	TRUE	Dbt	protein_coding
ENSMUSG00000000340	-0.0168473	4.099	-0.161017	0.873239	0.927804	-6.9755	17668	P15	FALSE	Dbt	protein_coding
ENSMUSG00000000340	0.0142598	4.099	0.136786	0.892182	0.94922	-6.92294	17644	P14	FALSE	Dbt	protein_coding
ENSMUSG00000000346	-0.0330782	6.84397	-0.502301	0.619395	0.774893	-7.54738	15005	P16	FALSE	Dazap2	protein_coding
ENSMUSG00000000346	0.402058	6.84397	6.13729	1.28141e-06	1.85622e-05	4.84372	1295	P13	TRUE	Dazap2	protein_coding
ENSMUSG00000000346	-0.0300776	6.84397	-0.456872	0.651298	0.784433	-7.23356	15586	P15	FALSE	Dazap2	protein_coding
ENSMUSG00000000346	0.702301	6.84397	12.2955	8.73681e-13	3.83195e-11	19.1036	428	P12	TRUE	Dazap2	protein_coding
ENSMUSG00000000346	0.13144	6.84397	1.9981	0.0555311	0.175582	-5.35843	5937	P14	FALSE	Dazap2	protein_coding
ENSMUSG00000000355	-0.20328	5.9754	-2.78473	0.00951135	0.0462064	-4.08645	3864	P16	TRUE	Mcts1	protein_coding
ENSMUSG00000000355	-0.167449	5.9754	-2.64031	0.013406	0.0253456	-4.29731	9929	P12	TRUE	Mcts1	protein_coding
ENSMUSG00000000355	-0.0529972	5.9754	-0.727609	0.472912	0.676059	-6.95644	13131	P14	FALSE	Mcts1	protein_coding
ENSMUSG00000000355	-0.0737981	5.9754	-1.02185	0.315623	0.448006	-6.86	13225	P13	FALSE	Mcts1	protein_coding
ENSMUSG00000000355	0.0130158	5.9754	0.178396	0.8597	0.91954	-7.2687	17550	P15	FALSE	Mcts1	protein_coding
ENSMUSG00000000365	0.466706	-0.702697	1.12499	0.270173	0.483317	-5.26488	10492	P14	FALSE	Rnf17	protein_coding
ENSMUSG00000000365	-0.622757	-0.702697	-1.49562	0.145973	0.290184	-4.87507	9443	P15	FALSE	Rnf17	protein_coding
ENSMUSG00000000365	1.29282	-0.702697	3.0973	0.00441815	0.0264014	-2.14228	3141	P16	TRUE	Rnf17	protein_coding
ENSMUSG00000000365	-1.26654	-0.702697	-3.47818	0.00167305	0.00400413	-1.20511	7842	P12	TRUE	Rnf17	protein_coding
ENSMUSG00000000365	-0.357879	-0.702697	-0.883725	0.384392	0.519421	-5.64386	13892	P13	FALSE	Rnf17	protein_coding
ENSMUSG00000000374	0.49976	6.9887	13.5871	7.90803e-14	5.39816e-12	21.5303	275	P12	TRUE	Trappc10	protein_coding
ENSMUSG00000000374	-0.0946017	6.9887	-2.23114	0.0338828	0.103646	-4.9849	6136	P15	FALSE	Trappc10	protein_coding
ENSMUSG00000000374	0.326108	6.9887	7.72565	2.0857e-08	6.68137e-07	8.98665	586	P13	TRUE	Trappc10	protein_coding
ENSMUSG00000000374	-0.0656243	6.9887	-1.54882	0.132687	0.310226	-6.1012	8029	P14	FALSE	Trappc10	protein_coding
ENSMUSG00000000374	0.00826661	6.9887	0.194902	0.846881	0.92171	-7.66357	17248	P16	FALSE	Trappc10	protein_coding
ENSMUSG00000000378	-0.140838	4.4839	-1.81091	0.0809283	0.15769	-5.58806	9634	P13	FALSE	Ccm2	protein_coding
ENSMUSG00000000378	-0.164937	4.4839	-2.08003	0.0468204	0.156772	-4.94629	5605	P14	FALSE	Ccm2	protein_coding
ENSMUSG00000000378	0.114262	4.4839	1.43355	0.162807	0.335586	-6.37934	9106	P16	FALSE	Ccm2	protein_coding
ENSMUSG00000000378	-0.418357	4.4839	-6.02271	1.74186e-06	8.70789e-06	4.66463	3755	P12	TRUE	Ccm2	protein_coding
ENSMUSG00000000378	-0.255274	4.4839	-3.20838	0.00334098	0.0191677	-2.56788	3272	P15	TRUE	Ccm2	protein_coding
ENSMUSG00000000384	0.0316387	4.95217	0.464034	0.646221	0.752909	-7.15671	16112	P13	FALSE	Tbrg4	protein_coding
ENSMUSG00000000384	-0.220395	4.95217	-3.17988	0.00359047	0.0266089	-2.66328	2533	P14	TRUE	Tbrg4	protein_coding
ENSMUSG00000000384	-0.154191	4.95217	-2.21836	0.0348375	0.105803	-4.82244	6181	P15	FALSE	Tbrg4	protein_coding
ENSMUSG00000000384	0.186611	4.95217	3.0786	0.0046294	0.00989785	-3.16839	8780	P12	TRUE	Tbrg4	protein_coding
ENSMUSG00000000384	0.0682293	4.95217	0.980308	0.335353	0.537275	-7.00166	11717	P16	FALSE	Tbrg4	protein_coding
ENSMUSG00000000392	-2.41244	1.76558	-7.1405	9.19776e-08	6.59764e-07	7.93934	2617	P12	TRUE	Fap	protein_coding
ENSMUSG00000000392	0.119864	1.76558	0.311115	0.758025	0.873252	-6.36341	16295	P14	FALSE	Fap	protein_coding
ENSMUSG00000000392	-0.534822	1.76558	-1.41929	0.166883	0.277159	-5.59696	11303	P13	FALSE	Fap	protein_coding
ENSMUSG00000000392	0.359018	1.76558	0.926644	0.362053	0.563461	-6.36482	12062	P16	FALSE	Fap	protein_coding
ENSMUSG00000000392	-0.157233	1.76558	-0.406698	0.687331	0.809955	-6.38428	15930	P15	FALSE	Fap	protein_coding
ENSMUSG00000000394	-2.98672	-3.48337	-2.96721	0.00610156	0.0197958	-2.27483	5786	P13	TRUE	Gcg	protein_coding
ENSMUSG00000000394	0.992472	-3.48337	0.96693	0.341881	0.556762	-4.97034	11527	P14	FALSE	Gcg	protein_coding
ENSMUSG00000000394	-0.610548	-3.48337	-0.679358	0.502505	0.582286	-5.36222	16200	P12	FALSE	Gcg	protein_coding
ENSMUSG00000000394	1.45128	-3.48337	1.40972	0.169666	0.322006	-4.59967	9891	P15	FALSE	Gcg	protein_coding
ENSMUSG00000000394	7.1688	-3.48337	6.94977	1.50517e-07	8.77485e-06	6.17548	322	P16	TRUE	Gcg	protein_coding
ENSMUSG00000000399	-0.102139	5.97776	-1.90637	0.0669437	0.169636	-5.52457	7408	P15	FALSE	Ndufa9	protein_coding
ENSMUSG00000000399	-0.124386	5.97776	-2.32039	0.0278502	0.0999767	-5.07802	5229	P16	FALSE	Ndufa9	protein_coding
ENSMUSG00000000399	-0.0970039	5.97776	-1.8136	0.080503	0.223882	-5.6253	6750	P14	FALSE	Ndufa9	protein_coding
ENSMUSG00000000399	0.0898501	5.97776	1.69417	0.101362	0.188189	-5.97969	10111	P13	FALSE	Ndufa9	protein_coding
ENSMUSG00000000399	0.25124	5.97776	5.39471	9.52221e-06	3.93291e-05	2.77174	4545	P12	TRUE	Ndufa9	protein_coding
ENSMUSG00000000402	-0.421962	0.701966	-1.84304	0.0759644	0.201237	-4.93369	7086	P16	FALSE	Egfl6	protein_coding
ENSMUSG00000000402	-0.209003	0.701966	-1.04638	0.304361	0.382735	-5.90373	14928	P12	FALSE	Egfl6	protein_coding
ENSMUSG00000000402	-1.7683	0.701966	-7.95657	1.17505e-08	4.14625e-07	9.82224	532	P13	TRUE	Egfl6	protein_coding
ENSMUSG00000000402	-0.485399	0.701966	-2.12497	0.0425768	0.122231	-4.15358	6538	P15	FALSE	Egfl6	protein_coding
ENSMUSG00000000402	-1.26893	0.701966	-5.57708	5.80081e-06	0.00022223	3.98285	490	P14	TRUE	Egfl6	protein_coding
ENSMUSG00000000409	0.290091	0.11976	1.55461	0.131302	0.187766	-5.14687	13127	P12	FALSE	Lck	protein_coding
ENSMUSG00000000409	0.311561	0.11976	1.45699	0.156276	0.326392	-5.38824	8988	P16	FALSE	Lck	protein_coding
ENSMUSG00000000409	-0.206412	0.11976	-0.967644	0.34153	0.517534	-5.64342	12388	P15	FALSE	Lck	protein_coding
ENSMUSG00000000409	-0.169982	0.11976	-0.82009	0.419112	0.553041	-5.88315	14226	P13	FALSE	Lck	protein_coding
ENSMUSG00000000409	0.123596	0.11976	0.581725	0.56542	0.747446	-5.87834	14199	P14	FALSE	Lck	protein_coding
ENSMUSG00000000416	-0.175227	6.26119	-2.51097	0.0181081	0.0478228	-4.47723	7108	P13	TRUE	Cttnbp2	protein_coding
ENSMUSG00000000416	-0.144605	6.26119	-2.05809	0.0490257	0.161742	-5.21757	5690	P14	FALSE	Cttnbp2	protein_coding
ENSMUSG00000000416	-0.205912	6.26119	-2.92695	0.00673572	0.0322805	-3.45787	3917	P15	TRUE	Cttnbp2	protein_coding
ENSMUSG00000000416	-0.357155	6.26119	-5.07415	2.28201e-05	0.000457327	1.7748	936	P16	TRUE	Cttnbp2	protein_coding
ENSMUSG00000000416	0.0161558	6.26119	0.264377	0.793431	0.840773	-7.49732	17715	P12	FALSE	Cttnbp2	protein_coding
ENSMUSG00000000420	-0.0413107	6.30867	-0.782102	0.440738	0.635814	-7.3349	13011	P16	FALSE	Galnt1	protein_coding
ENSMUSG00000000420	0.173666	6.30867	3.31509	0.00254662	0.00966346	-2.63384	4947	P13	TRUE	Galnt1	protein_coding
ENSMUSG00000000420	0.103076	6.30867	1.95458	0.0607141	0.186579	-5.40771	6107	P14	FALSE	Galnt1	protein_coding
ENSMUSG00000000420	-0.04946	6.30867	-0.936755	0.356918	0.532746	-6.86587	12575	P15	FALSE	Galnt1	protein_coding
ENSMUSG00000000420	0.388379	6.30867	8.46888	3.37218e-09	3.73687e-08	10.7563	1694	P12	TRUE	Galnt1	protein_coding
ENSMUSG00000000439	0.075886	4.85193	1.29107	0.207269	0.326387	-6.41677	11921	P13	FALSE	Mkrn2	protein_coding
ENSMUSG00000000439	-0.115851	4.85193	-1.93761	0.0628466	0.190567	-5.26964	6190	P14	FALSE	Mkrn2	protein_coding
ENSMUSG00000000439	0.0649015	4.85193	1.08203	0.288498	0.462208	-6.5471	11717	P15	FALSE	Mkrn2	protein_coding
ENSMUSG00000000439	0.058702	4.85193	0.977278	0.336825	0.538622	-6.98727	11736	P16	FALSE	Mkrn2	protein_coding
ENSMUSG00000000439	0.294884	4.85193	5.63599	4.94442e-06	2.19632e-05	3.56198	4226	P12	TRUE	Mkrn2	protein_coding
ENSMUSG00000000441	0.131519	6.11865	2.58388	0.0152973	0.0418052	-4.31225	6869	P13	TRUE	Raf1	protein_coding
ENSMUSG00000000441	0.00798062	6.11865	0.155589	0.877477	0.941633	-7.22599	17493	P14	FALSE	Raf1	protein_coding
ENSMUSG00000000441	-0.106739	6.11865	-2.07703	0.0471172	0.144831	-5.56081	6107	P16	FALSE	Raf1	protein_coding
ENSMUSG00000000441	-0.00274807	6.11865	-0.0534995	0.957715	0.976865	-7.2957	18404	P15	FALSE	Raf1	protein_coding
ENSMUSG00000000441	0.411313	6.11865	9.21517	5.82108e-10	8.54365e-09	12.547	1279	P12	TRUE	Raf1	protein_coding
ENSMUSG00000000486	-0.400115	1.7955	-2.63096	0.0137035	0.0258197	-3.54175	9963	P12	TRUE	Sept1	protein_coding
ENSMUSG00000000486	0.312145	1.7955	1.78978	0.0843431	0.216652	-5.2534	7308	P16	FALSE	Sept1	protein_coding
ENSMUSG00000000486	-0.279476	1.7955	-1.64766	0.110633	0.201965	-5.27551	10283	P13	FALSE	Sept1	protein_coding
ENSMUSG00000000486	0.131625	1.7955	0.758996	0.454216	0.660502	-6.13111	12909	P14	FALSE	Sept1	protein_coding
ENSMUSG00000000486	-0.0459388	1.7955	-0.263975	0.793738	0.878386	-6.43897	16963	P15	FALSE	Sept1	protein_coding
ENSMUSG00000000489	0.563953	2.61292	3.30237	0.00263077	0.0213418	-1.93246	2314	P14	TRUE	Pdgfb	protein_coding
ENSMUSG00000000489	-0.482226	2.61292	-2.88798	0.00740866	0.0232781	-3.04797	5974	P13	TRUE	Pdgfb	protein_coding
ENSMUSG00000000489	1.44585	2.61292	8.41777	3.81347e-09	5.0413e-07	10.9804	142	P16	TRUE	Pdgfb	protein_coding
ENSMUSG00000000489	-1.11445	2.61292	-7.44058	4.27482e-08	3.39167e-07	8.63262	2366	P12	TRUE	Pdgfb	protein_coding
ENSMUSG00000000489	1.23329	2.61292	7.19657	7.96428e-08	5.66309e-06	8.08492	264	P15	TRUE	Pdgfb	protein_coding
ENSMUSG00000000530	0.134545	3.41644	1.29623	0.205508	0.324485	-6.11772	11889	P13	FALSE	Acvrl1	protein_coding
ENSMUSG00000000530	0.0594666	3.41644	0.559878	0.580028	0.758448	-6.62002	14356	P14	FALSE	Acvrl1	protein_coding
ENSMUSG00000000530	0.729371	3.41644	6.82695	2.0715e-07	1.13041e-05	6.88884	344	P16	TRUE	Acvrl1	protein_coding
ENSMUSG00000000530	0.379974	3.41644	3.56473	0.00133563	0.00967673	-1.48604	2591	P15	TRUE	Acvrl1	protein_coding
ENSMUSG00000000530	0.224821	3.41644	2.4127	0.0226524	0.0403025	-4.33706	10551	P12	TRUE	Acvrl1	protein_coding
ENSMUSG00000000531	-0.255088	0.606296	-1.20358	0.23886	0.363892	-5.6206	12322	P13	FALSE	Grasp	protein_coding
ENSMUSG00000000531	-0.0865368	0.606296	-0.398636	0.693194	0.834142	-6.0784	15599	P14	FALSE	Grasp	protein_coding
ENSMUSG00000000531	-0.341229	0.606296	-1.56244	0.129449	0.288418	-5.35074	8425	P16	FALSE	Grasp	protein_coding
ENSMUSG00000000531	-0.495376	0.606296	-2.27326	0.0309022	0.0974132	-3.86079	5955	P15	FALSE	Grasp	protein_coding
ENSMUSG00000000531	0.270109	0.606296	1.41734	0.167449	0.23135	-5.44556	13587	P12	FALSE	Grasp	protein_coding
ENSMUSG00000000532	0.0362476	6.82347	0.731811	0.470383	0.674047	-7.00713	13100	P14	FALSE	Acvr1b	protein_coding
ENSMUSG00000000532	0.122954	6.82347	2.47953	0.0194614	0.0772531	-4.8052	4729	P16	FALSE	Acvr1b	protein_coding
ENSMUSG00000000532	0.0953087	6.82347	1.92265	0.06478	0.165562	-5.54989	7345	P15	FALSE	Acvr1b	protein_coding
ENSMUSG00000000532	0.225048	6.82347	5.23247	1.48153e-05	5.81946e-05	2.27829	4779	P12	TRUE	Acvr1b	protein_coding
ENSMUSG00000000532	0.173247	6.82347	3.51233	0.00153105	0.00634317	-2.16894	4531	P13	TRUE	Acvr1b	protein_coding
ENSMUSG00000000538	-0.0389076	7.736	-0.712131	0.482293	0.683033	-7.05246	13255	P14	FALSE	Tom1l2	protein_coding
ENSMUSG00000000538	-0.114597	7.736	-2.0965	0.0452237	0.127564	-5.26612	6655	P15	FALSE	Tom1l2	protein_coding
ENSMUSG00000000538	-0.226302	7.736	-4.77496	5.16515e-05	0.000177909	1.00465	5450	P12	TRUE	Tom1l2	protein_coding
ENSMUSG00000000538	-0.0454606	7.736	-0.834304	0.411192	0.545775	-7.11322	14143	P13	FALSE	Tom1l2	protein_coding
ENSMUSG00000000538	0.0330654	7.736	0.604773	0.550214	0.72309	-7.51998	14284	P16	FALSE	Tom1l2	protein_coding
ENSMUSG00000000552	-0.271135	8.28264	-3.6092	0.001189	0.0029508	-2.09154	7564	P12	TRUE	Zfp385a	protein_coding
ENSMUSG00000000552	0.116827	8.28264	1.34781	0.188555	0.369812	-6.81173	9570	P16	FALSE	Zfp385a	protein_coding
ENSMUSG00000000552	-0.306284	8.28264	-3.54314	0.00141302	0.00595137	-2.13216	4457	P13	TRUE	Zfp385a	protein_coding
ENSMUSG00000000552	-0.256288	8.28264	-2.95841	0.00623522	0.0395097	-3.40144	2962	P14	TRUE	Zfp385a	protein_coding
ENSMUSG00000000552	-0.373387	8.28264	-4.30848	0.000183777	0.00212962	-0.0502657	1619	P15	TRUE	Zfp385a	protein_coding
ENSMUSG00000000555	1.22972	3.08858	10.3574	4.55601e-11	1.85925e-08	15.3443	46	P16	TRUE	Itga5	protein_coding
ENSMUSG00000000555	0.87389	3.08858	7.37714	5.02204e-08	4.09885e-06	8.51203	230	P15	TRUE	Itga5	protein_coding
ENSMUSG00000000555	0.600929	3.08858	5.09084	2.18039e-05	0.000622987	2.59369	657	P14	TRUE	Itga5	protein_coding
ENSMUSG00000000555	-0.382063	3.08858	-3.31183	0.00256789	0.00973236	-2.14733	4953	P13	TRUE	Itga5	protein_coding
ENSMUSG00000000555	-1.06688	3.08858	-10.303	5.12436e-11	1.09686e-09	15.2489	877	P12	TRUE	Itga5	protein_coding
ENSMUSG00000000560	-0.396963	5.03083	-4.23727	0.000222817	0.00345393	0.00920044	1211	P14	TRUE	Gabra2	protein_coding
ENSMUSG00000000560	-0.789838	5.03083	-9.64223	2.20173e-10	3.78272e-09	13.6234	1092	P12	TRUE	Gabra2	protein_coding
ENSMUSG00000000560	-0.410047	5.03083	-4.36415	0.00015804	0.00191649	0.295268	1548	P15	TRUE	Gabra2	protein_coding
ENSMUSG00000000560	-0.756025	5.03083	-8.19831	6.49207e-09	2.52317e-07	10.2855	483	P13	TRUE	Gabra2	protein_coding
ENSMUSG00000000560	-0.644958	5.03083	-6.85601	1.92045e-07	1.07614e-05	6.69879	335	P16	TRUE	Gabra2	protein_coding
ENSMUSG00000000561	0.257965	5.94632	4.465	0.000120185	0.000377845	0.254317	5971	P12	TRUE	Wdr77	protein_coding
ENSMUSG00000000561	0.0233281	5.94632	0.351581	0.727792	0.85447	-7.16042	15989	P14	FALSE	Wdr77	protein_coding
ENSMUSG00000000561	0.0837244	5.94632	1.2598	0.218172	0.381512	-6.48685	10735	P15	FALSE	Wdr77	protein_coding
ENSMUSG00000000561	0.0549852	5.94632	0.835998	0.410254	0.544723	-7.03033	14138	P13	FALSE	Wdr77	protein_coding
ENSMUSG00000000561	-0.172176	5.94632	-2.58941	0.0151014	0.0643405	-4.51447	4406	P16	FALSE	Wdr77	protein_coding
ENSMUSG00000000563	0.172422	6.62667	3.86399	0.000606667	0.00161667	-1.38318	7044	P12	TRUE	Atp5f1	protein_coding
ENSMUSG00000000563	-0.0362693	6.62667	-0.709574	0.483853	0.613189	-7.17246	14812	P13	FALSE	Atp5f1	protein_coding
ENSMUSG00000000563	-0.218265	6.62667	-4.24535	0.000218008	0.00243598	-0.167904	1680	P15	TRUE	Atp5f1	protein_coding
ENSMUSG00000000563	-0.243678	6.62667	-4.73783	5.71588e-05	0.000945362	0.839474	1135	P16	TRUE	Atp5f1	protein_coding
ENSMUSG00000000563	-0.0692214	6.62667	-1.34771	0.188587	0.387717	-6.36445	9130	P14	FALSE	Atp5f1	protein_coding
ENSMUSG00000000567	-0.293759	4.44936	-2.95673	0.00626105	0.0129655	-3.36323	9065	P12	TRUE	Sox9	protein_coding
ENSMUSG00000000567	0.167511	4.44936	1.50633	0.143213	0.246688	-6.0546	10898	P13	FALSE	Sox9	protein_coding
ENSMUSG00000000567	0.617068	4.44936	5.44084	8.39906e-06	0.000300953	3.32407	523	P14	TRUE	Sox9	protein_coding
ENSMUSG00000000567	0.334912	4.44936	2.94317	0.00647304	0.0313417	-3.18636	3877	P15	TRUE	Sox9	protein_coding
ENSMUSG00000000567	0.452104	4.44936	3.96637	0.000461682	0.00478294	-0.963509	1812	P16	TRUE	Sox9	protein_coding
ENSMUSG00000000568	0.0546066	7.83546	1.09797	0.281597	0.455035	-6.76515	11617	P15	FALSE	Hnrnpd	protein_coding
ENSMUSG00000000568	-0.10262	7.83546	-2.06294	0.0485306	0.147844	-5.66344	6162	P16	FALSE	Hnrnpd	protein_coding
ENSMUSG00000000568	0.456876	7.83546	10.5955	2.736e-11	6.55105e-10	15.5893	784	P12	TRUE	Hnrnpd	protein_coding
ENSMUSG00000000568	-0.046996	7.83546	-0.945349	0.352591	0.567556	-6.86067	11662	P14	FALSE	Hnrnpd	protein_coding
ENSMUSG00000000568	0.288442	7.83546	5.81728	3.02799e-06	3.7601e-05	3.95366	1510	P13	TRUE	Hnrnpd	protein_coding
ENSMUSG00000000579	-0.960029	0.363908	-3.80012	0.000718818	0.00188275	-0.552619	7167	P12	TRUE	Dynlt1c	protein_coding
ENSMUSG00000000579	0.0209738	0.363908	0.0726192	0.942627	0.968686	-6.1516	18267	P15	FALSE	Dynlt1c	protein_coding
ENSMUSG00000000579	-0.308306	0.363908	-1.09817	0.281509	0.412142	-5.68213	12822	P13	FALSE	Dynlt1c	protein_coding
ENSMUSG00000000579	0.261266	0.363908	0.90242	0.374554	0.575096	-6.07258	12226	P16	FALSE	Dynlt1c	protein_coding
ENSMUSG00000000579	0.491342	0.363908	1.70781	0.0987694	0.25638	-4.73781	7231	P14	FALSE	Dynlt1c	protein_coding
ENSMUSG00000000581	0.358967	5.87998	5.61953	5.16994e-06	2.28407e-05	3.39103	4249	P12	TRUE	C1d	protein_coding
ENSMUSG00000000581	-0.185099	5.87998	-2.51951	0.0177559	0.0649103	-4.32939	5135	P15	FALSE	C1d	protein_coding
ENSMUSG00000000581	-0.213885	5.87998	-2.90922	0.00703446	0.0371165	-3.79403	3557	P16	TRUE	C1d	protein_coding
ENSMUSG00000000581	0.0106705	5.87998	0.145485	0.885373	0.945104	-7.20697	17585	P14	FALSE	C1d	protein_coding
ENSMUSG00000000581	0.142512	5.87998	1.96084	0.059943	0.123981	-5.52267	9076	P13	FALSE	C1d	protein_coding
ENSMUSG00000000594	-0.0953893	4.78998	-1.22441	0.231031	0.397591	-6.37495	10908	P15	FALSE	Gm2a	protein_coding
ENSMUSG00000000594	0.0361044	4.78998	0.4648	0.64568	0.802137	-6.95859	15110	P14	FALSE	Gm2a	protein_coding
ENSMUSG00000000594	0.042566	4.78998	0.626198	0.536272	0.613835	-7.14604	16400	P12	FALSE	Gm2a	protein_coding
ENSMUSG00000000594	-0.260098	4.78998	-3.40854	0.00200324	0.00789023	-2.23982	4766	P13	TRUE	Gm2a	protein_coding
ENSMUSG00000000594	0.0665936	4.78998	0.853573	0.400606	0.59922	-7.08977	12549	P16	FALSE	Gm2a	protein_coding
ENSMUSG00000000600	0.226502	6.76887	4.5131	0.000105448	0.000335617	0.329995	5898	P12	TRUE	Krit1	protein_coding
ENSMUSG00000000600	0.14219	6.76887	2.45832	0.0204264	0.0718195	-4.51716	5339	P15	FALSE	Krit1	protein_coding
ENSMUSG00000000600	0.0858332	6.76887	1.48535	0.148657	0.333523	-6.1838	8367	P14	FALSE	Krit1	protein_coding
ENSMUSG00000000600	0.0191645	6.76887	0.333079	0.741563	0.826583	-7.3792	16839	P13	FALSE	Krit1	protein_coding
ENSMUSG00000000600	-0.0532037	6.76887	-0.919569	0.365675	0.566889	-7.24329	12109	P16	FALSE	Krit1	protein_coding
ENSMUSG00000000605	-0.0463536	7.65264	-1.00425	0.323884	0.499873	-6.85789	12163	P15	FALSE	Clcn4	protein_coding
ENSMUSG00000000605	-0.111768	7.65264	-2.42936	0.021815	0.0556856	-4.70286	7354	P13	FALSE	Clcn4	protein_coding
ENSMUSG00000000605	0.000790134	7.65264	0.0171262	0.986458	0.994137	-7.3091	18627	P14	FALSE	Clcn4	protein_coding
ENSMUSG00000000605	-0.0300422	7.65264	-0.650722	0.520546	0.700358	-7.48825	13952	P16	FALSE	Clcn4	protein_coding
ENSMUSG00000000605	-0.0394638	7.65264	-0.986048	0.332579	0.412853	-7.10244	15122	P12	FALSE	Clcn4	protein_coding
ENSMUSG00000000617	-0.180235	8.11428	-2.9281	0.00671677	0.0322226	-3.52552	3913	P15	TRUE	Grm6	protein_coding
ENSMUSG00000000617	-0.216924	8.11428	-3.52345	0.00148741	0.0118212	-2.41067	2362	P16	TRUE	Grm6	protein_coding
ENSMUSG00000000617	-0.20212	8.11428	-3.285	0.00275003	0.0220519	-2.61986	2341	P14	TRUE	Grm6	protein_coding
ENSMUSG00000000617	-0.873708	8.11428	-16.3737	7.60258e-16	1.5683e-13	26.2004	91	P12	TRUE	Grm6	protein_coding
ENSMUSG00000000617	-0.841855	8.11428	-13.7137	6.30661e-14	2.95969e-11	21.8027	40	P13	TRUE	Grm6	protein_coding
ENSMUSG00000000627	-0.0791045	3.466	-0.826306	0.415637	0.587851	-6.50147	13272	P15	FALSE	Sema4f	protein_coding
ENSMUSG00000000627	-0.292775	3.466	-3.1407	0.00396271	0.0138809	-2.63609	5359	P13	TRUE	Sema4f	protein_coding
ENSMUSG00000000627	0.0343424	3.466	0.357934	0.723085	0.84471	-7.11384	16069	P16	FALSE	Sema4f	protein_coding
ENSMUSG00000000627	-0.089797	3.466	-0.941359	0.354595	0.569524	-6.34461	11687	P14	FALSE	Sema4f	protein_coding
ENSMUSG00000000627	-0.398538	3.466	-4.76217	5.34857e-05	0.000183586	1.44888	5469	P12	TRUE	Sema4f	protein_coding
ENSMUSG00000000628	0.832983	6.2856	4.42775	0.000132983	0.00167821	0.337157	1486	P15	TRUE	Hk2	protein_coding
ENSMUSG00000000628	0.24768	6.2856	1.32705	0.195245	0.31198	-6.53014	11748	P13	FALSE	Hk2	protein_coding
ENSMUSG00000000628	0.805728	6.2856	4.28809	0.000194206	0.00315094	0.0184404	1157	P14	TRUE	Hk2	protein_coding
ENSMUSG00000000628	0.522891	6.2856	2.77813	0.00966327	0.046772	-4.1256	3878	P16	TRUE	Hk2	protein_coding
ENSMUSG00000000628	-0.865098	6.2856	-5.29401	1.25269e-05	5.0204e-05	2.47472	4684	P12	TRUE	Hk2	protein_coding
ENSMUSG00000000631	-0.255966	6.82275	-3.62349	0.0011453	0.00285444	-2.01087	7532	P12	TRUE	Myo18a	protein_coding
ENSMUSG00000000631	-0.11925	6.82275	-1.46586	0.15386	0.341628	-6.21362	8453	P14	FALSE	Myo18a	protein_coding
ENSMUSG00000000631	-0.26896	6.82275	-3.31995	0.00251513	0.00956138	-2.64661	4938	P13	TRUE	Myo18a	protein_coding
ENSMUSG00000000631	-0.00463948	6.82275	-0.056984	0.954964	0.975384	-7.33822	18379	P15	FALSE	Myo18a	protein_coding
ENSMUSG00000000631	0.281284	6.82275	3.4537	0.00178261	0.0136084	-2.54542	2459	P16	TRUE	Myo18a	protein_coding
ENSMUSG00000000632	-0.203129	7.06595	-3.08814	0.00452043	0.0315455	-3.06388	2690	P14	TRUE	Sez6	protein_coding
ENSMUSG00000000632	0.168754	7.06595	2.95579	0.00627556	0.0129898	-3.65149	9069	P12	TRUE	Sez6	protein_coding
ENSMUSG00000000632	-0.330589	7.06595	-5.02269	2.62622e-05	0.000497493	1.90557	990	P15	TRUE	Sez6	protein_coding
ENSMUSG00000000632	-0.00169501	7.06595	-0.0258636	0.97955	0.987334	-7.44744	18624	P13	FALSE	Sez6	protein_coding
ENSMUSG00000000632	0.0535002	7.06595	0.812624	0.423309	0.61975	-7.34891	12821	P16	FALSE	Sez6	protein_coding
ENSMUSG00000000682	1.04574	-0.677553	2.46957	0.0199091	0.0885558	-3.25199	4218	P14	FALSE	Cd52	protein_coding
ENSMUSG00000000682	0.49134	-0.677553	1.1532	0.258608	0.454059	-5.58183	10691	P16	FALSE	Cd52	protein_coding
ENSMUSG00000000682	0.0430433	-0.677553	0.104134	0.917807	0.948581	-6.01985	18163	P13	FALSE	Cd52	protein_coding
ENSMUSG00000000682	1.51278	-0.677553	3.55923	0.00135494	0.00978138	-0.965613	2600	P15	TRUE	Cd52	protein_coding
ENSMUSG00000000682	-0.795062	-0.677553	-2.13898	0.0413252	0.0685357	-4.03557	11319	P12	FALSE	Cd52	protein_coding
ENSMUSG00000000693	0.492933	2.41232	3.5988	0.00122182	0.00902069	-1.21784	2542	P15	TRUE	Loxl3	protein_coding
ENSMUSG00000000693	0.642959	2.41232	4.68357	6.62763e-05	0.00106977	1.33933	1163	P16	TRUE	Loxl3	protein_coding
ENSMUSG00000000693	-0.328483	2.41232	-2.74405	0.0104849	0.0204554	-3.41851	9622	P12	TRUE	Loxl3	protein_coding
ENSMUSG00000000693	0.187909	2.41232	1.37672	0.179541	0.376197	-5.62335	8959	P14	FALSE	Loxl3	protein_coding
ENSMUSG00000000693	-0.306163	2.41232	-2.2938	0.0295364	0.070879	-4.26914	7822	P13	FALSE	Loxl3	protein_coding
ENSMUSG00000000708	-0.0575431	6.82897	-0.900531	0.37554	0.550753	-6.92788	12800	P15	FALSE	Kat2b	protein_coding
ENSMUSG00000000708	-0.0883738	6.82897	-1.38413	0.177285	0.373428	-6.32576	8912	P14	FALSE	Kat2b	protein_coding
ENSMUSG00000000708	-0.177319	6.82897	-2.77411	0.00975701	0.0471087	-4.16474	3888	P16	TRUE	Kat2b	protein_coding
ENSMUSG00000000708	0.0159266	6.82897	0.250485	0.804047	0.872309	-7.40644	17303	P13	FALSE	Kat2b	protein_coding
ENSMUSG00000000708	0.197104	6.82897	3.55522	0.00136919	0.00334806	-2.18413	7676	P12	TRUE	Kat2b	protein_coding
ENSMUSG00000000711	0.0134706	5.98024	0.26493	0.79301	0.864532	-7.35311	17219	P13	FALSE	Rab5b	protein_coding
ENSMUSG00000000711	-0.153439	5.98024	-2.98723	0.00580781	0.0288959	-3.29651	3773	P15	TRUE	Rab5b	protein_coding
ENSMUSG00000000711	-0.135333	5.98024	-2.63922	0.0134403	0.0674062	-4.02512	3743	P14	FALSE	Rab5b	protein_coding
ENSMUSG00000000711	-0.203991	5.98024	-3.96929	0.000458085	0.00476143	-1.1708	1805	P16	TRUE	Rab5b	protein_coding
ENSMUSG00000000711	0.0722766	5.98024	1.61881	0.116732	0.169552	-6.2169	12924	P12	FALSE	Rab5b	protein_coding
ENSMUSG00000000724	-6.65889	0.0232342	-3.24565	0.00303971	0.0200708	-1.91495	2843	P16	TRUE	Cryba1	protein_coding
ENSMUSG00000000724	-3.37834	0.0232342	-1.65707	0.108703	0.273162	-4.7456	7470	P14	FALSE	Cryba1	protein_coding
ENSMUSG00000000724	-3.99463	0.0232342	-2.23114	0.0338834	0.0574942	-3.99866	11063	P12	FALSE	Cryba1	protein_coding
ENSMUSG00000000724	0.495554	0.0232342	0.24919	0.805038	0.873023	-6.15974	17310	P13	FALSE	Cryba1	protein_coding
ENSMUSG00000000724	-2.8219	0.0232342	-1.37881	0.178901	0.334162	-5.17204	10050	P15	FALSE	Cryba1	protein_coding
ENSMUSG00000000731	-0.125303	-0.80059	-0.243493	0.809404	0.88871	-5.85531	17095	P15	FALSE	Aire	protein_coding
ENSMUSG00000000731	0.083236	-0.80059	0.16627	0.869143	0.917916	-5.98355	17773	P13	FALSE	Aire	protein_coding
ENSMUSG00000000731	0.0903707	-0.80059	0.176255	0.861366	0.933595	-5.81672	17319	P14	FALSE	Aire	protein_coding
ENSMUSG00000000731	0.0761284	-0.80059	0.147574	0.88374	0.94216	-6.18915	17608	P16	FALSE	Aire	protein_coding
ENSMUSG00000000731	0.0752907	-0.80059	0.167312	0.86833	0.899972	-6.07567	18112	P12	FALSE	Aire	protein_coding
ENSMUSG00000000732	0.273061	0.507344	0.994226	0.328652	0.530235	-6.02104	11634	P16	FALSE	Icosl	protein_coding
ENSMUSG00000000732	-0.307172	0.507344	-1.12555	0.26994	0.483207	-5.52253	10486	P14	FALSE	Icosl	protein_coding
ENSMUSG00000000732	0.582781	0.507344	2.43193	0.0216884	0.0388154	-3.70434	10489	P12	TRUE	Icosl	protein_coding
ENSMUSG00000000732	-0.453285	0.507344	-1.70151	0.0999603	0.186175	-4.92788	10079	P13	FALSE	Icosl	protein_coding
ENSMUSG00000000732	0.0827583	0.507344	0.302042	0.764859	0.860684	-6.14276	16682	P15	FALSE	Icosl	protein_coding
ENSMUSG00000000738	0.183977	6.67019	3.33102	0.00244486	0.00560788	-2.73569	8184	P12	TRUE	Spg7	protein_coding
ENSMUSG00000000738	-0.0988005	6.67019	-1.55248	0.131812	0.270069	-6.14065	9162	P15	FALSE	Spg7	protein_coding
ENSMUSG00000000738	-0.0379461	6.67019	-0.599636	0.553584	0.676203	-7.24763	15368	P13	FALSE	Spg7	protein_coding
ENSMUSG00000000738	0.190909	6.67019	2.99892	0.00564244	0.0316462	-3.6413	3347	P16	TRUE	Spg7	protein_coding
ENSMUSG00000000738	-0.168102	6.67019	-2.64385	0.0132949	0.0668733	-4.05978	3732	P14	FALSE	Spg7	protein_coding
ENSMUSG00000000739	0.211035	-1.13476	0.436319	0.665961	0.808159	-6.03094	15469	P16	FALSE	Sult5a1	protein_coding
ENSMUSG00000000739	0.23648	-1.13476	0.503391	0.618638	0.731072	-5.80107	15885	P13	FALSE	Sult5a1	protein_coding
ENSMUSG00000000739	-0.525909	-1.13476	-1.09377	0.283405	0.497286	-5.21312	10697	P14	FALSE	Sult5a1	protein_coding
ENSMUSG00000000739	-0.663376	-1.13476	-1.57258	0.127081	0.182453	-4.86249	13075	P12	FALSE	Sult5a1	protein_coding
ENSMUSG00000000739	0.563238	-1.13476	1.16727	0.252976	0.422836	-5.18407	11231	P15	FALSE	Sult5a1	protein_coding
ENSMUSG00000000740	0.0549051	2.75008	0.396366	0.694849	0.826316	-6.93561	15784	P16	FALSE	Rpl13	protein_coding
ENSMUSG00000000740	0.316159	2.75008	2.61721	0.0141521	0.0265478	-3.76421	10007	P12	TRUE	Rpl13	protein_coding
ENSMUSG00000000740	-0.15166	2.75008	-1.10119	0.280218	0.493874	-6.02444	10651	P14	FALSE	Rpl13	protein_coding
ENSMUSG00000000740	-0.102124	2.75008	-0.738899	0.466135	0.634426	-6.40872	13792	P15	FALSE	Rpl13	protein_coding
ENSMUSG00000000740	-0.0432128	2.75008	-0.32094	0.750646	0.83414	-6.75036	16893	P13	FALSE	Rpl13	protein_coding
ENSMUSG00000000743	-0.147746	5.4618	-2.1276	0.0423393	0.0939806	-5.1751	8457	P13	FALSE	Chmp1a	protein_coding
ENSMUSG00000000743	-0.109342	5.4618	-1.55573	0.131036	0.307645	-5.97751	7995	P14	FALSE	Chmp1a	protein_coding
ENSMUSG00000000743	0.0305333	5.4618	0.43295	0.668377	0.809678	-7.469	15496	P16	FALSE	Chmp1a	protein_coding
ENSMUSG00000000743	-0.217006	5.4618	-3.08018	0.00461113	0.0242223	-3.0254	3573	P15	TRUE	Chmp1a	protein_coding
ENSMUSG00000000743	-0.0468246	5.4618	-0.763414	0.45162	0.533363	-7.15531	15895	P12	FALSE	Chmp1a	protein_coding
ENSMUSG00000000751	-0.217219	7.2469	-5.22478	1.51289e-05	5.92779e-05	2.24179	4791	P12	TRUE	Rpa1	protein_coding
ENSMUSG00000000751	-0.282793	7.2469	-5.89784	2.43681e-06	8.02523e-05	3.96983	570	P16	TRUE	Rpa1	protein_coding
ENSMUSG00000000751	-0.151179	7.2469	-3.15555	0.00381749	0.0279275	-2.90945	2566	P14	TRUE	Rpa1	protein_coding
ENSMUSG00000000751	-0.22951	7.2469	-4.80651	4.73896e-05	0.000364291	1.22501	2442	P13	TRUE	Rpa1	protein_coding
ENSMUSG00000000751	-0.307814	7.2469	-6.42132	6.01608e-07	2.8093e-05	5.67335	402	P15	TRUE	Rpa1	protein_coding
ENSMUSG00000000753	-0.00253785	2.38365	-0.0126324	0.990011	0.996137	-6.54716	18656	P14	FALSE	Serpinf1	protein_coding
ENSMUSG00000000753	0.444983	2.38365	2.26501	0.031467	0.0746585	-4.31962	7912	P13	FALSE	Serpinf1	protein_coding
ENSMUSG00000000753	0.444771	2.38365	2.20122	0.0361551	0.12053	-4.64339	5631	P16	FALSE	Serpinf1	protein_coding
ENSMUSG00000000753	0.194935	2.38365	1.10636	0.278014	0.354905	-6.20685	14705	P12	FALSE	Serpinf1	protein_coding
ENSMUSG00000000753	0.291048	2.38365	1.44363	0.159971	0.30948	-5.58153	9703	P15	FALSE	Serpinf1	protein_coding
ENSMUSG00000000759	-0.00102511	5.9918	-0.0165135	0.986942	0.992729	-7.28639	18661	P15	FALSE	Tubgcp3	protein_coding
ENSMUSG00000000759	-0.0264929	5.9918	-0.42751	0.672288	0.820238	-7.13426	15386	P14	FALSE	Tubgcp3	protein_coding
ENSMUSG00000000759	-0.102294	5.9918	-1.64694	0.110783	0.26031	-6.28517	7989	P16	FALSE	Tubgcp3	protein_coding
ENSMUSG00000000759	0.102158	5.9918	1.6623	0.107641	0.197598	-6.0309	10226	P13	FALSE	Tubgcp3	protein_coding
ENSMUSG00000000759	0.228056	5.9918	4.22658	0.00022935	0.000675349	-0.386574	6375	P12	TRUE	Tubgcp3	protein_coding
ENSMUSG00000000766	-0.276039	-0.598757	-0.81528	0.421813	0.632652	-5.56262	12516	P14	FALSE	Oprm1	protein_coding
ENSMUSG00000000766	0.135024	-0.598757	0.396327	0.694877	0.826316	-6.16868	15786	P16	FALSE	Oprm1	protein_coding
ENSMUSG00000000766	0.22628	-0.598757	0.684742	0.499153	0.627425	-5.81591	14933	P13	FALSE	Oprm1	protein_coding
ENSMUSG00000000766	0.368837	-0.598757	1.08531	0.287068	0.460626	-5.37362	11698	P15	FALSE	Oprm1	protein_coding
ENSMUSG00000000766	-0.519956	-0.598757	-1.74938	0.0912125	0.136815	-4.7043	12515	P12	FALSE	Oprm1	protein_coding
ENSMUSG00000000776	-0.235702	3.59338	-2.58065	0.0154127	0.0586229	-3.81865	4935	P15	FALSE	Polr3d	protein_coding
ENSMUSG00000000776	0.0401498	3.59338	0.451366	0.655213	0.759942	-6.89111	16185	P13	FALSE	Polr3d	protein_coding
ENSMUSG00000000776	-0.00777669	3.59338	-0.0849532	0.932905	0.966119	-7.20517	18125	P16	FALSE	Polr3d	protein_coding
ENSMUSG00000000776	-0.179811	3.59338	-1.97581	0.0581354	0.181068	-4.95103	6027	P14	FALSE	Polr3d	protein_coding
ENSMUSG00000000776	-0.0829305	3.59338	-1.03872	0.30785	0.3865	-6.54949	14952	P12	FALSE	Polr3d	protein_coding
ENSMUSG00000000782	-0.1328	2.02603	-0.884971	0.383731	0.597594	-6.07836	12054	P14	FALSE	Tcf7	protein_coding
ENSMUSG00000000782	0.199166	2.02603	1.51343	0.14141	0.200192	-5.61693	13260	P12	FALSE	Tcf7	protein_coding
ENSMUSG00000000782	-0.0578229	2.02603	-0.383983	0.7039	0.821336	-6.44993	16087	P15	FALSE	Tcf7	protein_coding
ENSMUSG00000000782	0.42213	2.02603	2.797	0.00923499	0.0453227	-3.327	3825	P16	TRUE	Tcf7	protein_coding
ENSMUSG00000000782	0.149028	2.02603	1.01542	0.318627	0.451348	-6.1265	13252	P13	FALSE	Tcf7	protein_coding
ENSMUSG00000000787	0.196579	8.84572	1.28852	0.208143	0.412031	-6.50467	9482	P14	FALSE	Ddx3x	protein_coding
ENSMUSG00000000787	0.185973	8.84572	1.22122	0.232216	0.356345	-6.74196	12233	P13	FALSE	Ddx3x	protein_coding
ENSMUSG00000000787	-0.174746	8.84572	-1.14487	0.261984	0.458039	-7.07075	10737	P16	FALSE	Ddx3x	protein_coding
ENSMUSG00000000787	-0.0321603	8.84572	-0.210736	0.834624	0.904384	-7.37334	17324	P15	FALSE	Ddx3x	protein_coding
ENSMUSG00000000787	0.656794	8.84572	4.96562	3.06915e-05	0.000111525	1.49846	5166	P12	TRUE	Ddx3x	protein_coding
ENSMUSG00000000792	0.260595	2.2968	2.07555	0.0472634	0.145162	-4.86147	6112	P16	FALSE	Slc5a5	protein_coding
ENSMUSG00000000792	-0.253291	2.2968	-2.02885	0.0521077	0.168417	-4.58407	5808	P14	FALSE	Slc5a5	protein_coding
ENSMUSG00000000792	0.173555	2.2968	1.42157	0.166226	0.276435	-5.70675	11288	P13	FALSE	Slc5a5	protein_coding
ENSMUSG00000000792	0.438943	2.2968	4.00913	0.000411752	0.00114104	-0.326593	6774	P12	TRUE	Slc5a5	protein_coding
ENSMUSG00000000792	0.0421188	2.2968	0.336206	0.73923	0.844395	-6.52659	16434	P15	FALSE	Slc5a5	protein_coding
ENSMUSG00000000794	-0.0722459	2.21276	-0.439366	0.663778	0.814302	-6.41223	15302	P14	FALSE	Kcnn3	protein_coding
ENSMUSG00000000794	0.180895	2.21276	1.09626	0.282333	0.455714	-5.96813	11630	P15	FALSE	Kcnn3	protein_coding
ENSMUSG00000000794	-0.560164	2.21276	-3.48336	0.00165073	0.00676749	-1.56107	4578	P13	TRUE	Kcnn3	protein_coding
ENSMUSG00000000794	-0.284857	2.21276	-1.72245	0.0960507	0.236782	-5.45125	7614	P16	FALSE	Kcnn3	protein_coding
ENSMUSG00000000794	-0.463926	2.21276	-3.21707	0.00326822	0.0072536	-2.29004	8458	P12	TRUE	Kcnn3	protein_coding
ENSMUSG00000000804	0.010724	7.9667	0.256258	0.799631	0.898777	-7.2838	16700	P14	FALSE	Usp32	protein_coding
ENSMUSG00000000804	0.194563	7.9667	4.66057	7.05667e-05	0.00050541	0.811805	2621	P13	TRUE	Usp32	protein_coding
ENSMUSG00000000804	0.178082	7.9667	4.90642	3.60756e-05	0.00012887	1.35558	5255	P12	TRUE	Usp32	protein_coding
ENSMUSG00000000804	-0.130627	7.9667	-3.11948	0.00417944	0.0253004	-3.39995	3101	P16	TRUE	Usp32	protein_coding
ENSMUSG00000000804	0.0482366	7.9667	1.15217	0.259022	0.429652	-6.70835	11317	P15	FALSE	Usp32	protein_coding
ENSMUSG00000000805	-0.712867	-0.808795	-1.7251	0.0955642	0.216894	-4.53437	8271	P15	FALSE	Car4	protein_coding
ENSMUSG00000000805	-0.803359	-0.808795	-2.22321	0.0344726	0.0583931	-3.8595	11082	P12	FALSE	Car4	protein_coding
ENSMUSG00000000805	-0.486974	-0.808795	-1.18278	0.246873	0.457306	-5.18389	10133	P14	FALSE	Car4	protein_coding
ENSMUSG00000000805	-0.508735	-0.808795	-1.22811	0.22966	0.421054	-5.46894	10239	P16	FALSE	Car4	protein_coding
ENSMUSG00000000805	-0.874138	-0.808795	-2.17449	0.0383	0.0868633	-3.88098	8277	P13	FALSE	Car4	protein_coding
ENSMUSG00000000811	0.0856918	3.36577	0.938916	0.355827	0.557887	-6.70972	11973	P16	FALSE	Txnrd3	protein_coding
ENSMUSG00000000811	0.648257	3.36577	7.31139	5.93744e-08	1.56983e-06	8.27431	710	P13	TRUE	Txnrd3	protein_coding
ENSMUSG00000000811	0.920454	3.36577	11.5636	3.69297e-12	1.24684e-10	17.8393	556	P12	TRUE	Txnrd3	protein_coding
ENSMUSG00000000811	0.0497624	3.36577	0.548483	0.58772	0.76383	-6.61492	14442	P14	FALSE	Txnrd3	protein_coding
ENSMUSG00000000811	0.101294	3.36577	1.11244	0.275435	0.448426	-6.20428	11530	P15	FALSE	Txnrd3	protein_coding
ENSMUSG00000000823	0.0484985	7.27627	0.868239	0.392666	0.591669	-7.30933	12458	P16	FALSE	Zfp512b	protein_coding
ENSMUSG00000000823	0.669158	7.27627	13.8162	5.25728e-14	3.84242e-12	21.9375	256	P12	TRUE	Zfp512b	protein_coding
ENSMUSG00000000823	-0.110067	7.27627	-1.97092	0.0587205	0.154427	-5.4817	7138	P15	FALSE	Zfp512b	protein_coding
ENSMUSG00000000823	0.296387	7.27627	5.32776	1.14265e-05	0.000111834	2.63969	1918	P13	TRUE	Zfp512b	protein_coding
ENSMUSG00000000823	-0.14397	7.27627	-2.57948	0.0154549	0.0745423	-4.22237	3892	P14	FALSE	Zfp512b	protein_coding
ENSMUSG00000000826	0.0264976	9.27691	0.62456	0.537331	0.695976	-7.20389	14493	P15	FALSE	Dnajc5	protein_coding
ENSMUSG00000000826	0.0468175	9.27691	1.1038	0.279103	0.492834	-6.72881	10631	P14	FALSE	Dnajc5	protein_coding
ENSMUSG00000000826	0.516394	9.27691	14.0449	3.51475e-14	2.83171e-12	22.32	233	P12	TRUE	Dnajc5	protein_coding
ENSMUSG00000000826	0.323635	9.27691	7.64226	2.57018e-08	7.85812e-07	8.73178	613	P13	TRUE	Dnajc5	protein_coding
ENSMUSG00000000826	-0.0574872	9.27691	-1.35481	0.18634	0.367241	-6.8215	9525	P16	FALSE	Dnajc5	protein_coding
ENSMUSG00000000827	-0.0245283	5.61448	-0.461632	0.647922	0.781775	-7.13904	15557	P15	FALSE	Tpd52l2	protein_coding
ENSMUSG00000000827	0.176064	5.61448	3.35734	0.00228529	0.00884159	-2.47479	4852	P13	TRUE	Tpd52l2	protein_coding
ENSMUSG00000000827	-0.105691	5.61448	-1.99358	0.0560505	0.176511	-5.27758	5961	P14	FALSE	Tpd52l2	protein_coding
ENSMUSG00000000827	-0.0594212	5.61448	-1.11747	0.273316	0.471788	-6.95309	10875	P16	FALSE	Tpd52l2	protein_coding
ENSMUSG00000000827	0.264082	5.61448	5.71194	4.02524e-06	1.8287e-05	3.66735	4132	P12	TRUE	Tpd52l2	protein_coding
ENSMUSG00000000838	0.0524919	7.44439	0.987277	0.331986	0.547297	-6.80914	11386	P14	FALSE	Fmr1	protein_coding
ENSMUSG00000000838	0.100513	7.44439	1.8895	0.0692516	0.173471	-5.63003	7494	P15	FALSE	Fmr1	protein_coding
ENSMUSG00000000838	-0.0705215	7.44439	-1.32539	0.195787	0.37843	-6.81875	9712	P16	FALSE	Fmr1	protein_coding
ENSMUSG00000000838	0.256491	7.44439	5.56018	6.07304e-06	2.63652e-05	3.14849	4324	P12	TRUE	Fmr1	protein_coding
ENSMUSG00000000838	0.185929	7.44439	3.50762	0.00154994	0.0064101	-2.20129	4539	P13	TRUE	Fmr1	protein_coding
ENSMUSG00000000861	-0.0982657	3.3583	-0.833918	0.411406	0.608582	-6.80119	12690	P16	FALSE	Bcl11a	protein_coding
ENSMUSG00000000861	0.101389	3.3583	0.986542	0.332341	0.412612	-6.54829	15120	P12	FALSE	Bcl11a	protein_coding
ENSMUSG00000000861	0.00942334	3.3583	0.0804459	0.936457	0.971511	-6.76286	18094	P14	FALSE	Bcl11a	protein_coding
ENSMUSG00000000861	-0.0193035	3.3583	-0.164195	0.87076	0.926114	-6.80847	17650	P15	FALSE	Bcl11a	protein_coding
ENSMUSG00000000861	0.050782	3.3583	0.443609	0.660744	0.764327	-6.84106	16228	P13	FALSE	Bcl11a	protein_coding
ENSMUSG00000000869	0.153783	2.73195	1.19029	0.243954	0.369703	-6.09206	12387	P13	FALSE	Il4	protein_coding
ENSMUSG00000000869	0.195706	2.73195	1.48091	0.149829	0.335432	-5.55058	8385	P14	FALSE	Il4	protein_coding
ENSMUSG00000000869	-0.304405	2.73195	-2.29026	0.0297682	0.104607	-4.54421	5342	P16	FALSE	Il4	protein_coding
ENSMUSG00000000869	0.0246263	2.73195	0.212461	0.833291	0.872472	-6.87446	17929	P12	FALSE	Il4	protein_coding
ENSMUSG00000000869	-0.125204	2.73195	-0.944102	0.353217	0.528882	-6.2331	12537	P15	FALSE	Il4	protein_coding
ENSMUSG00000000876	-0.643882	3.79968	-9.51731	2.91875e-10	4.79976e-09	13.4758	1141	P12	TRUE	Pxmp4	protein_coding
ENSMUSG00000000876	-0.199129	3.79968	-2.57264	0.0157025	0.0594709	-3.87929	4956	P15	FALSE	Pxmp4	protein_coding
ENSMUSG00000000876	-0.441356	3.79968	-5.85238	2.75446e-06	3.4634e-05	4.40136	1492	P13	TRUE	Pxmp4	protein_coding
ENSMUSG00000000876	-0.103376	3.79968	-1.33266	0.193417	0.375706	-6.36875	9664	P16	FALSE	Pxmp4	protein_coding
ENSMUSG00000000876	-0.0624879	3.79968	-0.810177	0.42469	0.635102	-6.5341	12552	P14	FALSE	Pxmp4	protein_coding
ENSMUSG00000000881	-0.244181	6.35142	-5.3171	1.1763e-05	0.000267599	2.43057	824	P16	TRUE	Dlg3	protein_coding
ENSMUSG00000000881	-0.153775	6.35142	-3.35389	0.00230564	0.0193743	-2.38869	2233	P14	TRUE	Dlg3	protein_coding
ENSMUSG00000000881	-0.158117	6.35142	-3.44425	0.00182677	0.0122428	-2.2208	2801	P15	TRUE	Dlg3	protein_coding
ENSMUSG00000000881	0.0287595	6.35142	0.721362	0.476685	0.557597	-7.27355	16048	P12	FALSE	Dlg3	protein_coding
ENSMUSG00000000881	-0.124622	6.35142	-2.73538	0.0107041	0.0312499	-3.99598	6430	P13	TRUE	Dlg3	protein_coding
ENSMUSG00000000884	0.21396	2.27324	1.50376	0.143873	0.203127	-5.68363	13296	P12	FALSE	Gnb1l	protein_coding
ENSMUSG00000000884	0.261965	2.27324	1.65107	0.10993	0.200897	-5.37053	10272	P13	FALSE	Gnb1l	protein_coding
ENSMUSG00000000884	0.206203	2.27324	1.26374	0.216775	0.404825	-6.11329	10052	P16	FALSE	Gnb1l	protein_coding
ENSMUSG00000000884	-0.108422	2.27324	-0.668265	0.509452	0.704274	-6.29835	13579	P14	FALSE	Gnb1l	protein_coding
ENSMUSG00000000884	-0.0599082	2.27324	-0.367972	0.715669	0.829051	-6.5101	16204	P15	FALSE	Gnb1l	protein_coding
ENSMUSG00000000889	-0.48559	-1.73579	-1.10897	0.276907	0.490803	-5.09381	10591	P14	FALSE	Dbh	protein_coding
ENSMUSG00000000889	-1.08365	-1.73579	-2.46093	0.020305	0.0798421	-3.34629	4774	P16	FALSE	Dbh	protein_coding
ENSMUSG00000000889	0.752971	-1.73579	1.75794	0.0897191	0.171333	-4.42221	9830	P13	FALSE	Dbh	protein_coding
ENSMUSG00000000889	-1.0985	-1.73579	-2.50028	0.018558	0.0668017	-3.12597	5215	P15	FALSE	Dbh	protein_coding
ENSMUSG00000000889	-1.10099	-1.73579	-2.86777	0.00778211	0.0156627	-2.47238	9327	P12	TRUE	Dbh	protein_coding
ENSMUSG00000000901	0.184044	1.59654	1.04521	0.304894	0.480156	-5.89029	11920	P15	FALSE	Mmp11	protein_coding
ENSMUSG00000000901	0.319806	1.59654	1.82256	0.0790982	0.221155	-4.79886	6714	P14	FALSE	Mmp11	protein_coding
ENSMUSG00000000901	0.490844	1.59654	2.78156	0.00958415	0.0464533	-3.27589	3873	P16	TRUE	Mmp11	protein_coding
ENSMUSG00000000901	0.0528692	1.59654	0.308053	0.760329	0.84072	-6.49982	16976	P13	FALSE	Mmp11	protein_coding
ENSMUSG00000000901	-0.476805	1.59654	-3.09858	0.00440403	0.00946992	-2.45462	8730	P12	TRUE	Mmp11	protein_coding
ENSMUSG00000000902	-0.0758354	6.31956	-1.40135	0.172127	0.366221	-6.27527	8823	P14	FALSE	Smarcb1	protein_coding
ENSMUSG00000000902	0.00319917	6.31956	0.0590241	0.953353	0.977409	-7.64655	18310	P16	FALSE	Smarcb1	protein_coding
ENSMUSG00000000902	0.095613	6.31956	2.0318	0.051789	0.0835783	-5.54951	11632	P12	FALSE	Smarcb1	protein_coding
ENSMUSG00000000902	0.00402916	6.31956	0.0749458	0.940792	0.962585	-7.41062	18347	P13	FALSE	Smarcb1	protein_coding
ENSMUSG00000000902	-0.0745758	6.31956	-1.37641	0.179634	0.334931	-6.36706	10068	P15	FALSE	Smarcb1	protein_coding
ENSMUSG00000000903	-0.164473	-1.66273	-0.195782	0.846199	0.912136	-5.68528	17415	P15	FALSE	Vpreb3	protein_coding
ENSMUSG00000000903	0.316514	-1.66273	0.378042	0.708259	0.842366	-5.58757	15783	P14	FALSE	Vpreb3	protein_coding
ENSMUSG00000000903	0.272646	-1.66273	0.332956	0.741655	0.826583	-5.75858	16841	P13	FALSE	Vpreb3	protein_coding
ENSMUSG00000000903	-0.38119	-1.66273	-0.452736	0.654238	0.799671	-5.91149	15358	P16	FALSE	Vpreb3	protein_coding
ENSMUSG00000000903	1.37625	-1.66273	1.87468	0.0713349	0.110605	-4.32129	12107	P12	FALSE	Vpreb3	protein_coding
ENSMUSG00000000915	-0.0260826	5.10499	-0.290572	0.773526	0.866509	-7.13609	16757	P15	FALSE	Hip1r	protein_coding
ENSMUSG00000000915	0.298531	5.10499	3.81539	0.000690291	0.0018169	-1.36093	7132	P12	TRUE	Hip1r	protein_coding
ENSMUSG00000000915	0.0866254	5.10499	0.982359	0.33436	0.468228	-6.80168	13405	P13	FALSE	Hip1r	protein_coding
ENSMUSG00000000915	0.259431	5.10499	2.88622	0.00744044	0.0386154	-3.75144	3617	P16	TRUE	Hip1r	protein_coding
ENSMUSG00000000915	-0.199913	5.10499	-2.23307	0.033741	0.126364	-4.76237	5012	P14	FALSE	Hip1r	protein_coding
ENSMUSG00000000916	-0.0379035	3.98741	-0.484333	0.631928	0.741786	-6.96286	15991	P13	FALSE	Nsun5	protein_coding
ENSMUSG00000000916	0.0866327	3.98741	1.0793	0.28969	0.463761	-6.37877	11726	P15	FALSE	Nsun5	protein_coding
ENSMUSG00000000916	-0.162325	3.98741	-2.02944	0.0520433	0.168382	-4.93938	5801	P14	FALSE	Nsun5	protein_coding
ENSMUSG00000000916	0.376464	3.98741	5.3672	1.02628e-05	4.19358e-05	2.98341	4594	P12	TRUE	Nsun5	protein_coding
ENSMUSG00000000916	0.15382	3.98741	1.9124	0.0661354	0.182465	-5.5266	6804	P16	FALSE	Nsun5	protein_coding
ENSMUSG00000000934	-0.444343	4.1274	-4.94617	3.2365e-05	0.00011686	1.81811	5199	P12	TRUE	Top1mt	protein_coding
ENSMUSG00000000934	-0.157695	4.1274	-1.5336	0.136384	0.276598	-5.83548	9256	P15	FALSE	Top1mt	protein_coding
ENSMUSG00000000934	-0.722169	4.1274	-7.19895	7.91598e-08	1.97081e-06	7.88899	754	P13	TRUE	Top1mt	protein_coding
ENSMUSG00000000934	-0.355209	4.1274	-3.46681	0.00172311	0.0156869	-1.81914	2062	P14	TRUE	Top1mt	protein_coding
ENSMUSG00000000934	0.151522	4.1274	1.47055	0.152593	0.32173	-6.25457	8903	P16	FALSE	Top1mt	protein_coding
ENSMUSG00000000948	0.0485767	4.79574	0.290868	0.773302	0.866446	-7.0839	16754	P15	FALSE	Gm38393	protein_coding
ENSMUSG00000000948	0.12157	4.79574	0.726914	0.47333	0.662561	-7.19188	13410	P16	FALSE	Gm38393	protein_coding
ENSMUSG00000000948	-0.0690921	4.79574	-0.414934	0.681362	0.826742	-6.98203	15471	P14	FALSE	Gm38393	protein_coding
ENSMUSG00000000948	0.215269	4.79574	1.31595	0.198896	0.316386	-6.37582	11801	P13	FALSE	Gm38393	protein_coding
ENSMUSG00000000948	1.0319	4.79574	7.0817	1.07012e-07	7.50965e-07	7.41539	2675	P12	TRUE	Gm38393	protein_coding
ENSMUSG00000000957	-0.012266	4.63474	-0.107721	0.914987	0.960258	-7.0347	17887	P14	FALSE	Mmp14	protein_coding
ENSMUSG00000000957	0.316328	4.63474	2.76486	0.00997565	0.0479056	-3.9462	3909	P16	TRUE	Mmp14	protein_coding
ENSMUSG00000000957	0.365692	4.63474	3.20142	0.00340026	0.0193893	-2.6117	3292	P15	TRUE	Mmp14	protein_coding
ENSMUSG00000000957	-0.46768	4.63474	-4.18513	0.000256502	0.0014547	-0.219845	3310	P13	TRUE	Mmp14	protein_coding
ENSMUSG00000000957	-0.0271674	4.63474	-0.272495	0.787247	0.835777	-7.27943	17682	P12	FALSE	Mmp14	protein_coding
ENSMUSG00000000958	0.222588	1.82535	1.50144	0.144468	0.309854	-5.7016	8752	P16	FALSE	Slc7a7	protein_coding
ENSMUSG00000000958	-0.615777	1.82535	-4.27094	0.000203432	0.00120278	0.501314	3175	P13	TRUE	Slc7a7	protein_coding
ENSMUSG00000000958	-0.809923	1.82535	-6.26544	9.10194e-07	4.89855e-06	5.69778	3488	P12	TRUE	Slc7a7	protein_coding
ENSMUSG00000000958	0.0374491	1.82535	0.253165	0.801996	0.88398	-6.44828	17031	P15	FALSE	Slc7a7	protein_coding
ENSMUSG00000000958	0.176045	1.82535	1.19429	0.242412	0.452471	-5.72369	10057	P14	FALSE	Slc7a7	protein_coding
ENSMUSG00000000959	0.311031	5.86455	5.48348	7.47973e-06	3.17381e-05	3.0229	4424	P12	TRUE	Oxa1l	protein_coding
ENSMUSG00000000959	-0.101224	5.86455	-1.5518	0.131975	0.270255	-6.08446	9167	P15	FALSE	Oxa1l	protein_coding
ENSMUSG00000000959	-0.156132	5.86455	-2.39166	0.0237524	0.0893188	-4.92278	4992	P16	FALSE	Oxa1l	protein_coding
ENSMUSG00000000959	0.0139198	5.86455	0.215729	0.830767	0.89156	-7.35536	17492	P13	FALSE	Oxa1l	protein_coding
ENSMUSG00000000959	-0.167726	5.86455	-2.57566	0.0155925	0.0749105	-4.15201	3906	P14	FALSE	Oxa1l	protein_coding
ENSMUSG00000000976	-0.0157571	5.54686	-0.297192	0.76852	0.879575	-7.13712	16401	P14	FALSE	Heatr6	protein_coding
ENSMUSG00000000976	-0.0114431	5.54686	-0.21834	0.828753	0.890146	-7.32321	17476	P13	FALSE	Heatr6	protein_coding
ENSMUSG00000000976	0.0967663	5.54686	1.82126	0.0792999	0.190069	-5.62592	7832	P15	FALSE	Heatr6	protein_coding
ENSMUSG00000000976	0.137788	5.54686	2.5914	0.0150318	0.0641713	-4.46862	4397	P16	FALSE	Heatr6	protein_coding
ENSMUSG00000000976	0.0433121	5.54686	0.936599	0.356997	0.438121	-7.01792	15296	P12	FALSE	Heatr6	protein_coding
ENSMUSG00000000982	1.83828	-2.08818	2.70415	0.0115296	0.0607823	-2.73536	3560	P14	FALSE	Ccl3	protein_coding
ENSMUSG00000000982	0.837601	-2.08818	1.40575	0.17083	0.235134	-4.91756	13638	P12	FALSE	Ccl3	protein_coding
ENSMUSG00000000982	2.26398	-2.08818	3.31229	0.00256489	0.0176755	-1.52458	2724	P16	TRUE	Ccl3	protein_coding
ENSMUSG00000000982	2.6985	-2.08818	3.95659	0.000473904	0.00440667	-0.190494	2018	P15	TRUE	Ccl3	protein_coding
ENSMUSG00000000982	4.21342	-2.08818	6.33246	7.61552e-07	1.22187e-05	5.13385	1170	P13	TRUE	Ccl3	protein_coding
ENSMUSG00000001016	-0.0524574	7.2159	-1.28375	0.209784	0.395428	-6.86414	9959	P16	FALSE	Ilf2	protein_coding
ENSMUSG00000001016	-0.0451424	7.2159	-1.10503	0.278577	0.451906	-6.7388	11572	P15	FALSE	Ilf2	protein_coding
ENSMUSG00000001016	0.0450653	7.2159	1.10751	0.277526	0.408189	-6.83327	12763	P13	FALSE	Ilf2	protein_coding
ENSMUSG00000001016	0.0190515	7.2159	0.466633	0.644383	0.801402	-7.18384	15094	P14	FALSE	Ilf2	protein_coding
ENSMUSG00000001016	0.251906	7.2159	7.10983	9.95316e-08	7.0506e-07	7.29361	2650	P12	TRUE	Ilf2	protein_coding
ENSMUSG00000001017	-0.117364	7.4281	-2.52515	0.0175267	0.0466022	-4.49588	7060	P13	TRUE	Chtop	protein_coding
ENSMUSG00000001017	-0.0961165	7.4281	-2.06063	0.0487661	0.134625	-5.32379	6799	P15	FALSE	Chtop	protein_coding
ENSMUSG00000001017	-0.0260531	7.4281	-0.644094	0.524772	0.60332	-7.3766	16328	P12	FALSE	Chtop	protein_coding
ENSMUSG00000001017	-0.0604861	7.4281	-1.29743	0.205104	0.408334	-6.45994	9428	P14	FALSE	Chtop	protein_coding
ENSMUSG00000001017	-0.118856	7.4281	-2.54751	0.0166447	0.0692649	-4.68339	4511	P16	FALSE	Chtop	protein_coding
ENSMUSG00000001018	-0.0368521	5.74614	-0.566388	0.575655	0.650232	-7.3221	16619	P12	FALSE	Snapin	protein_coding
ENSMUSG00000001018	0.099293	5.74614	1.3274	0.19513	0.354041	-6.38236	10346	P15	FALSE	Snapin	protein_coding
ENSMUSG00000001018	0.178339	5.74614	2.41283	0.0226456	0.0573999	-4.64157	7406	P13	FALSE	Snapin	protein_coding
ENSMUSG00000001018	-0.0604506	5.74614	-0.807621	0.426137	0.621654	-7.26565	12868	P16	FALSE	Snapin	protein_coding
ENSMUSG00000001018	0.164751	5.74614	2.20654	0.0357415	0.131325	-4.89388	5109	P14	FALSE	Snapin	protein_coding
ENSMUSG00000001020	-0.311623	-2.34902	-0.413066	0.682714	0.806913	-5.49737	15882	P15	FALSE	S100a4	protein_coding
ENSMUSG00000001020	0.0737547	-2.34902	0.111923	0.911685	0.933262	-5.76179	18338	P12	FALSE	S100a4	protein_coding
ENSMUSG00000001020	0.215122	-2.34902	0.284543	0.778095	0.879691	-5.83408	16604	P16	FALSE	S100a4	protein_coding
ENSMUSG00000001020	0.243665	-2.34902	0.324029	0.748331	0.867247	-5.47849	16198	P14	FALSE	S100a4	protein_coding
ENSMUSG00000001020	0.443477	-2.34902	0.602287	0.551844	0.674594	-5.5111	15356	P13	FALSE	S100a4	protein_coding
ENSMUSG00000001025	3.18078	2.3015	9.95948	1.08582e-10	6.07592e-08	14.352	32	P14	TRUE	S100a6	protein_coding
ENSMUSG00000001025	2.13431	2.3015	6.64506	3.33421e-07	1.65582e-05	6.57876	378	P16	TRUE	S100a6	protein_coding
ENSMUSG00000001025	1.27509	2.3015	4.08272	0.000337962	0.00183453	-0.0605547	3458	P13	TRUE	S100a6	protein_coding
ENSMUSG00000001025	2.00363	2.3015	6.25199	9.43407e-07	3.92675e-05	5.70046	451	P15	TRUE	S100a6	protein_coding
ENSMUSG00000001025	0.281989	2.3015	1.0068	0.322676	0.402503	-6.29234	15049	P12	FALSE	S100a6	protein_coding
ENSMUSG00000001027	0.508902	4.56471	5.45571	8.06616e-06	0.000294016	3.34705	515	P14	TRUE	Scn4a	protein_coding
ENSMUSG00000001027	0.319779	4.56471	3.49429	0.00160453	0.00660388	-1.98836	4561	P13	TRUE	Scn4a	protein_coding
ENSMUSG00000001027	0.86358	4.56471	9.2131	5.84893e-10	1.26202e-07	12.6171	87	P16	TRUE	Scn4a	protein_coding
ENSMUSG00000001027	0.257353	4.56471	3.15064	0.0038649	0.00842257	-2.92819	8614	P12	TRUE	Scn4a	protein_coding
ENSMUSG00000001027	0.693858	4.56471	7.4153	4.558e-08	3.85418e-06	8.45863	222	P15	TRUE	Scn4a	protein_coding
ENSMUSG00000001029	-0.904848	1.06062	-3.00343	0.00557988	0.0183702	-2.50089	5701	P13	TRUE	Icam2	protein_coding
ENSMUSG00000001029	0.725639	1.06062	2.34124	0.0265894	0.0967881	-4.09695	5156	P16	FALSE	Icam2	protein_coding
ENSMUSG00000001029	0.185014	1.06062	0.598213	0.554521	0.709426	-6.13582	14672	P15	FALSE	Icam2	protein_coding
ENSMUSG00000001029	-0.968929	1.06062	-3.58436	0.00126887	0.00312471	-1.19315	7622	P12	TRUE	Icam2	protein_coding
ENSMUSG00000001029	0.340422	1.06062	1.10486	0.278651	0.492222	-5.66316	10627	P14	FALSE	Icam2	protein_coding
ENSMUSG00000001034	0.294249	3.73359	2.70911	0.0113946	0.0527108	-3.88532	4058	P16	FALSE	Mapk7	protein_coding
ENSMUSG00000001034	-0.0467866	3.73359	-0.443207	0.661032	0.764493	-6.92654	16231	P13	FALSE	Mapk7	protein_coding
ENSMUSG00000001034	-0.23914	3.73359	-2.20663	0.0357344	0.107795	-4.60803	6223	P15	FALSE	Mapk7	protein_coding
ENSMUSG00000001034	-0.179313	3.73359	-1.66069	0.107968	0.271727	-5.50526	7458	P14	FALSE	Mapk7	protein_coding
ENSMUSG00000001034	-0.0736323	3.73359	-0.777318	0.443508	0.525768	-6.81842	15835	P12	FALSE	Mapk7	protein_coding
ENSMUSG00000001036	0.0157058	6.32013	0.302804	0.764284	0.871107	-7.60109	16470	P16	FALSE	Epn2	protein_coding
ENSMUSG00000001036	-0.0670408	6.32013	-1.29456	0.206076	0.409534	-6.41456	9446	P14	FALSE	Epn2	protein_coding
ENSMUSG00000001036	0.0226805	6.32013	0.503646	0.618461	0.688884	-7.40719	16853	P12	FALSE	Epn2	protein_coding
ENSMUSG00000001036	0.0449994	6.32013	0.874675	0.389214	0.523863	-7.02407	13947	P13	FALSE	Epn2	protein_coding
ENSMUSG00000001036	0.0780908	6.32013	1.50612	0.143269	0.286354	-6.18774	9392	P15	FALSE	Epn2	protein_coding
ENSMUSG00000001039	0.072657	3.87526	0.724503	0.474785	0.642725	-6.67291	13867	P15	FALSE	B9d1	protein_coding
ENSMUSG00000001039	-0.0357382	3.87526	-0.357656	0.72329	0.8519	-6.81807	15938	P14	FALSE	B9d1	protein_coding
ENSMUSG00000001039	-0.542069	3.87526	-6.18477	1.12867e-06	5.90674e-06	5.20209	3587	P12	TRUE	B9d1	protein_coding
ENSMUSG00000001039	0.015306	3.87526	0.152312	0.880036	0.940046	-7.26117	17572	P16	FALSE	B9d1	protein_coding
ENSMUSG00000001039	-0.269917	3.87526	-2.76206	0.0100429	0.029647	-3.59422	6359	P13	TRUE	B9d1	protein_coding
ENSMUSG00000001052	0.0214923	6.66604	0.523261	0.604921	0.676733	-7.41803	16780	P12	FALSE	Sec24b	protein_coding
ENSMUSG00000001052	0.121866	6.66604	2.5742	0.0156456	0.0661038	-4.59676	4443	P16	FALSE	Sec24b	protein_coding
ENSMUSG00000001052	0.0404625	6.66604	0.859814	0.397215	0.531811	-7.05524	14021	P13	FALSE	Sec24b	protein_coding
ENSMUSG00000001052	0.0494136	6.66604	1.04505	0.304966	0.519635	-6.72109	11017	P14	FALSE	Sec24b	protein_coding
ENSMUSG00000001052	0.0800388	6.66604	1.69118	0.101937	0.226284	-5.9285	8455	P15	FALSE	Sec24b	protein_coding
ENSMUSG00000001053	-0.656311	1.6025	-3.82255	0.000677295	0.0017857	-0.685667	7120	P12	TRUE	N4bp3	protein_coding
ENSMUSG00000001053	0.670084	1.6025	3.40324	0.0020308	0.0150324	-1.82233	2536	P16	TRUE	N4bp3	protein_coding
ENSMUSG00000001053	0.0921427	1.6025	0.481177	0.634141	0.74317	-6.43218	16018	P13	FALSE	N4bp3	protein_coding
ENSMUSG00000001053	0.0461754	1.6025	0.235023	0.815906	0.892032	-6.40435	17170	P15	FALSE	N4bp3	protein_coding
ENSMUSG00000001053	-0.350617	1.6025	-1.79083	0.08417	0.230259	-4.85151	6862	P14	FALSE	N4bp3	protein_coding
ENSMUSG00000001054	-0.0986162	5.694	-1.40689	0.170495	0.36407	-6.21435	8791	P14	FALSE	Rmnd5b	protein_coding
ENSMUSG00000001054	0.17628	5.694	2.50804	0.0182306	0.073803	-4.66315	4637	P16	FALSE	Rmnd5b	protein_coding
ENSMUSG00000001054	0.157406	5.694	2.57636	0.0155673	0.0289421	-4.40771	10097	P12	TRUE	Rmnd5b	protein_coding
ENSMUSG00000001054	-0.000789272	5.694	-0.0112384	0.991113	0.994823	-7.25728	18702	P15	FALSE	Rmnd5b	protein_coding
ENSMUSG00000001054	0.0723555	5.694	1.04299	0.305901	0.437547	-6.81272	13124	P13	FALSE	Rmnd5b	protein_coding
ENSMUSG00000001056	-0.240772	3.05856	-1.83113	0.0777731	0.187433	-5.13711	7789	P15	FALSE	Nhp2	protein_coding
ENSMUSG00000001056	0.157045	3.05856	1.36633	0.18274	0.249248	-6.04381	13763	P12	FALSE	Nhp2	protein_coding
ENSMUSG00000001056	-0.0831206	3.05856	-0.64909	0.521585	0.64838	-6.6587	15101	P13	FALSE	Nhp2	protein_coding
ENSMUSG00000001056	-0.220766	3.05856	-1.6849	0.103157	0.264002	-5.3195	7335	P14	FALSE	Nhp2	protein_coding
ENSMUSG00000001056	0.132884	3.05856	1.0083	0.321968	0.523446	-6.57248	11546	P16	FALSE	Nhp2	protein_coding
ENSMUSG00000001062	0.249335	5.33626	3.1241	0.00413129	0.00894803	-3.11825	8667	P12	TRUE	Vps9d1	protein_coding
ENSMUSG00000001062	0.0713433	5.33626	0.790891	0.435675	0.568668	-7.00365	14381	P13	FALSE	Vps9d1	protein_coding
ENSMUSG00000001062	-0.177181	5.33626	-1.93823	0.062768	0.190445	-5.34194	6187	P14	FALSE	Vps9d1	protein_coding
ENSMUSG00000001062	-0.220292	5.33626	-2.40419	0.0230915	0.0786846	-4.50864	5509	P15	FALSE	Vps9d1	protein_coding
ENSMUSG00000001062	0.115739	5.33626	1.26186	0.217441	0.405613	-6.7491	10063	P16	FALSE	Vps9d1	protein_coding
ENSMUSG00000001065	-0.067702	4.2383	-0.694362	0.493193	0.621608	-6.88977	14894	P13	FALSE	Zfp276	protein_coding
ENSMUSG00000001065	0.392883	4.2383	3.92631	0.000513837	0.00519987	-1.02742	1855	P16	TRUE	Zfp276	protein_coding
ENSMUSG00000001065	-0.113985	4.2383	-1.14115	0.263504	0.434672	-6.36455	11379	P15	FALSE	Zfp276	protein_coding
ENSMUSG00000001065	-0.188002	4.2383	-1.88857	0.0693801	0.203437	-5.23971	6402	P14	FALSE	Zfp276	protein_coding
ENSMUSG00000001065	-0.0393247	4.2383	-0.450717	0.655674	0.723125	-7.1333	17021	P12	FALSE	Zfp276	protein_coding
ENSMUSG00000001082	-0.140578	3.7686	-1.15069	0.25962	0.472341	-6.19697	10317	P14	FALSE	Mfsd10	protein_coding
ENSMUSG00000001082	0.385387	3.7686	3.13625	0.00400721	0.0245273	-2.91006	3066	P16	TRUE	Mfsd10	protein_coding
ENSMUSG00000001082	0.18741	3.7686	1.56895	0.127924	0.226355	-5.82281	10609	P13	FALSE	Mfsd10	protein_coding
ENSMUSG00000001082	0.358642	3.7686	3.34656	0.00234938	0.00542001	-2.29311	8137	P12	TRUE	Mfsd10	protein_coding
ENSMUSG00000001082	-0.00169116	3.7686	-0.0137935	0.989093	0.993964	-6.91573	18680	P15	FALSE	Mfsd10	protein_coding
ENSMUSG00000001089	-0.0705355	6.14686	-1.2479	0.222434	0.344573	-6.62011	12118	P13	FALSE	Luzp1	protein_coding
ENSMUSG00000001089	-0.0265848	6.14686	-0.465945	0.64487	0.792855	-7.52383	15267	P16	FALSE	Luzp1	protein_coding
ENSMUSG00000001089	0.0382407	6.14686	0.670518	0.508037	0.670902	-7.06947	14215	P15	FALSE	Luzp1	protein_coding
ENSMUSG00000001089	-0.125434	6.14686	-2.20249	0.0360563	0.132042	-4.93687	5126	P14	FALSE	Luzp1	protein_coding
ENSMUSG00000001089	0.139475	6.14686	2.81469	0.00884962	0.017546	-3.92425	9468	P12	TRUE	Luzp1	protein_coding
ENSMUSG00000001098	-0.0439391	4.95491	-0.582938	0.564614	0.640069	-7.20192	16559	P12	FALSE	Kctd10	protein_coding
ENSMUSG00000001098	0.161543	4.95491	1.86654	0.0725023	0.194771	-5.7951	6987	P16	FALSE	Kctd10	protein_coding
ENSMUSG00000001098	-0.0834598	4.95491	-0.98436	0.333393	0.467223	-6.77679	13395	P13	FALSE	Kctd10	protein_coding
ENSMUSG00000001098	-0.154497	4.95491	-1.78751	0.0847174	0.198448	-5.59817	8013	P15	FALSE	Kctd10	protein_coding
ENSMUSG00000001098	-0.404303	4.95491	-4.69101	6.49467e-05	0.00139176	1.22989	876	P14	TRUE	Kctd10	protein_coding
ENSMUSG00000001100	0.0861663	6.25841	1.77579	0.0866692	0.166577	-5.86805	9767	P13	FALSE	Poldip2	protein_coding
ENSMUSG00000001100	-0.181261	6.25841	-3.70552	0.000923107	0.00733329	-1.55547	2363	P15	TRUE	Poldip2	protein_coding
ENSMUSG00000001100	-0.0411277	6.25841	-0.841834	0.407035	0.619094	-6.88832	12342	P14	FALSE	Poldip2	protein_coding
ENSMUSG00000001100	0.190397	6.25841	4.48086	0.000115113	0.000363297	0.272297	5948	P12	TRUE	Poldip2	protein_coding
ENSMUSG00000001100	-0.100721	6.25841	-2.05793	0.0490424	0.148968	-5.6067	6180	P16	FALSE	Poldip2	protein_coding
ENSMUSG00000001103	-1.56703	5.27376	-17.3083	1.84608e-16	5.38745e-14	27.6459	64	P12	TRUE	Sebox	protein_coding
ENSMUSG00000001103	-1.00441	5.27376	-9.82341	1.46806e-10	1.2614e-08	14.0772	218	P13	TRUE	Sebox	protein_coding
ENSMUSG00000001103	-0.181605	5.27376	-1.75203	0.0907471	0.24162	-5.6486	7050	P14	FALSE	Sebox	protein_coding
ENSMUSG00000001103	-0.312419	5.27376	-3.00263	0.00559104	0.0314613	-3.5064	3336	P16	TRUE	Sebox	protein_coding
ENSMUSG00000001103	-0.352603	5.27376	-3.39293	0.00208549	0.0134949	-2.24494	2901	P15	TRUE	Sebox	protein_coding
ENSMUSG00000001105	-0.233276	5.91171	-4.41034	0.000139421	0.000885092	0.222926	2957	P13	TRUE	Ift20	protein_coding
ENSMUSG00000001105	-0.0944177	5.91171	-1.7663	0.08828	0.204794	-5.75514	8092	P15	FALSE	Ift20	protein_coding
ENSMUSG00000001105	-0.196855	5.91171	-4.23556	0.000223852	0.000660404	-0.355602	6363	P12	TRUE	Ift20	protein_coding
ENSMUSG00000001105	-0.082696	5.91171	-1.54603	0.13336	0.293658	-6.4304	8525	P16	FALSE	Ift20	protein_coding
ENSMUSG00000001105	-0.0594275	5.91171	-1.1135	0.274987	0.488878	-6.59585	10559	P14	FALSE	Ift20	protein_coding
ENSMUSG00000001119	-0.243476	6.4658	-3.21257	0.00330571	0.0119751	-2.89221	5182	P13	TRUE	Col6a1	protein_coding
ENSMUSG00000001119	0.522182	6.4658	6.84089	1.99755e-07	1.10614e-05	6.52317	339	P16	TRUE	Col6a1	protein_coding
ENSMUSG00000001119	0.118171	6.4658	1.78373	0.0853422	0.129239	-5.99131	12396	P12	FALSE	Col6a1	protein_coding
ENSMUSG00000001119	0.392448	6.4658	5.14322	1.88994e-05	0.000388586	2.25767	913	P15	TRUE	Col6a1	protein_coding
ENSMUSG00000001119	0.217496	6.4658	2.85353	0.00805601	0.0476555	-3.58227	3173	P14	TRUE	Col6a1	protein_coding
ENSMUSG00000001120	-0.110135	8.80161	-2.29812	0.0292563	0.115378	-4.84177	4760	P14	FALSE	Pcbp3	protein_coding
ENSMUSG00000001120	-0.25945	8.80161	-5.41217	9.08035e-06	0.000222819	2.92229	765	P15	TRUE	Pcbp3	protein_coding
ENSMUSG00000001120	0.159352	8.80161	3.33128	0.00244322	0.00934475	-2.66957	4908	P13	TRUE	Pcbp3	protein_coding
ENSMUSG00000001120	0.1322	8.80161	3.18178	0.00357327	0.0078444	-3.16158	8551	P12	TRUE	Pcbp3	protein_coding
ENSMUSG00000001120	-0.00694668	8.80161	-0.144887	0.885841	0.943287	-7.72119	17628	P16	FALSE	Pcbp3	protein_coding
ENSMUSG00000001123	0.98596	2.42081	4.46819	0.000119147	0.0015457	1.00692	1447	P15	TRUE	Lgals9	protein_coding
ENSMUSG00000001123	-0.463099	2.42081	-2.15365	0.0400506	0.0899103	-4.54059	8362	P13	FALSE	Lgals9	protein_coding
ENSMUSG00000001123	0.633604	2.42081	2.86491	0.0078365	0.0400073	-3.25462	3677	P16	TRUE	Lgals9	protein_coding
ENSMUSG00000001123	-0.606171	2.42081	-3.1432	0.00393784	0.00856461	-2.50607	8631	P12	TRUE	Lgals9	protein_coding
ENSMUSG00000001123	0.334462	2.42081	1.52103	0.139498	0.320208	-5.42803	8178	P14	FALSE	Lgals9	protein_coding
ENSMUSG00000001127	-0.025237	8.24871	-0.462978	0.646969	0.753526	-7.37011	16117	P13	FALSE	Araf	protein_coding
ENSMUSG00000001127	0.371594	8.24871	7.84386	1.5535e-08	1.39733e-07	9.14755	2087	P12	TRUE	Araf	protein_coding
ENSMUSG00000001127	0.163408	8.24871	2.99006	0.00576742	0.0287483	-3.38467	3766	P15	TRUE	Araf	protein_coding
ENSMUSG00000001127	-0.0502935	8.24871	-0.920623	0.365135	0.579342	-6.89373	11831	P14	FALSE	Araf	protein_coding
ENSMUSG00000001127	0.0813468	8.24871	1.48824	0.147898	0.314957	-6.61901	8815	P16	FALSE	Araf	protein_coding
ENSMUSG00000001128	0.0792833	3.98721	0.672883	0.506553	0.585892	-6.95182	16230	P12	FALSE	Cfp	protein_coding
ENSMUSG00000001128	-0.1007	3.98721	-0.746837	0.461406	0.630019	-6.68102	13748	P15	FALSE	Cfp	protein_coding
ENSMUSG00000001128	-0.00713575	3.98721	-0.0531086	0.958024	0.981388	-6.9067	18324	P14	FALSE	Cfp	protein_coding
ENSMUSG00000001128	-0.42504	3.98721	-3.23317	0.00313753	0.0115012	-2.52173	5121	P13	TRUE	Cfp	protein_coding
ENSMUSG00000001128	0.0564721	3.98721	0.41796	0.679173	0.816644	-7.20821	15612	P16	FALSE	Cfp	protein_coding
ENSMUSG00000001131	1.36582	-0.0557025	3.4745	0.00168911	0.0114973	-1.19233	2757	P15	TRUE	Timp1	protein_coding
ENSMUSG00000001131	2.82286	-0.0557025	7.20914	7.71185e-08	8.41667e-06	7.66848	172	P14	TRUE	Timp1	protein_coding
ENSMUSG00000001131	0.398465	-0.0557025	1.0432	0.305806	0.437544	-5.6428	13120	P13	FALSE	Timp1	protein_coding
ENSMUSG00000001131	0.291237	-0.0557025	0.846916	0.404243	0.486564	-5.9106	15596	P12	FALSE	Timp1	protein_coding
ENSMUSG00000001131	1.24281	-0.0557025	3.15363	0.0038359	0.0237648	-2.11606	3030	P16	TRUE	Timp1	protein_coding
ENSMUSG00000001134	-0.00442337	1.35252	-0.02484	0.980359	0.989425	-6.37756	18600	P15	FALSE	Uxt	protein_coding
ENSMUSG00000001134	0.154333	1.35252	0.991712	0.329856	0.410127	-6.10166	15097	P12	FALSE	Uxt	protein_coding
ENSMUSG00000001134	-0.295938	1.35252	-1.6677	0.106556	0.269526	-4.99497	7421	P14	FALSE	Uxt	protein_coding
ENSMUSG00000001134	0.562117	1.35252	3.23883	0.00309276	0.0113682	-2.00339	5107	P13	TRUE	Uxt	protein_coding
ENSMUSG00000001134	0.372729	1.35252	2.08862	0.0459817	0.142484	-4.64028	6058	P16	FALSE	Uxt	protein_coding
ENSMUSG00000001138	0.189954	5.61377	2.69896	0.0116723	0.0536535	-4.2414	4083	P16	FALSE	Cnnm3	protein_coding
ENSMUSG00000001138	0.514301	5.61377	8.40451	3.93741e-09	4.25521e-08	10.6503	1737	P12	TRUE	Cnnm3	protein_coding
ENSMUSG00000001138	0.152122	5.61377	2.16307	0.0392505	0.115092	-5.02002	6401	P15	FALSE	Cnnm3	protein_coding
ENSMUSG00000001138	0.0717978	5.61377	1.02319	0.315003	0.529622	-6.6612	11165	P14	FALSE	Cnnm3	protein_coding
ENSMUSG00000001138	0.594425	5.61377	8.56398	2.6848e-09	1.2506e-07	11.123	403	P13	TRUE	Cnnm3	protein_coding
ENSMUSG00000001143	0.0156728	5.99508	0.275882	0.784671	0.890162	-7.18926	16547	P14	FALSE	Lman2l	protein_coding
ENSMUSG00000001143	-0.406584	5.99508	-7.21656	7.56659e-08	1.90658e-06	7.73051	745	P13	TRUE	Lman2l	protein_coding
ENSMUSG00000001143	-0.0543962	5.99508	-0.955311	0.34762	0.549905	-7.15882	11866	P16	FALSE	Lman2l	protein_coding
ENSMUSG00000001143	0.0254116	5.99508	0.446532	0.658658	0.78975	-7.18439	15656	P15	FALSE	Lman2l	protein_coding
ENSMUSG00000001143	-0.295959	5.99508	-5.98328	1.93644e-06	9.57357e-06	4.36577	3797	P12	TRUE	Lman2l	protein_coding
ENSMUSG00000001150	-0.059954	6.29712	-1.06422	0.296345	0.470728	-6.73814	11816	P15	FALSE	Mcm3ap	protein_coding
ENSMUSG00000001150	0.0969677	6.29712	1.73487	0.0937926	0.177326	-5.93729	9929	P13	FALSE	Mcm3ap	protein_coding
ENSMUSG00000001150	0.235478	6.29712	4.81226	4.66515e-05	0.000162115	1.16448	5402	P12	TRUE	Mcm3ap	protein_coding
ENSMUSG00000001150	-0.0126299	6.29712	-0.22446	0.824034	0.912876	-7.22568	16945	P14	FALSE	Mcm3ap	protein_coding
ENSMUSG00000001150	0.0752448	6.29712	1.33506	0.192641	0.374781	-6.75395	9649	P16	FALSE	Mcm3ap	protein_coding
ENSMUSG00000001151	0.00515198	5.20748	0.057787	0.95433	0.971396	-7.30389	18440	P13	FALSE	Pcnt	protein_coding
ENSMUSG00000001151	0.237133	5.20748	2.61216	0.0143205	0.0619181	-4.37875	4341	P16	FALSE	Pcnt	protein_coding
ENSMUSG00000001151	-0.118322	5.20748	-1.49736	0.145521	0.205139	-6.30429	13316	P12	FALSE	Pcnt	protein_coding
ENSMUSG00000001151	0.0674109	5.20748	0.743326	0.463494	0.631951	-6.91328	13768	P15	FALSE	Pcnt	protein_coding
ENSMUSG00000001151	0.00084817	5.20748	0.00937718	0.992585	0.99694	-7.13757	18690	P14	FALSE	Pcnt	protein_coding
ENSMUSG00000001156	0.141726	6.3536	3.09387	0.00445612	0.0153122	-3.17063	5463	P13	TRUE	Mxd1	protein_coding
ENSMUSG00000001156	0.00592382	6.3536	0.128337	0.898802	0.943378	-7.3059	17885	P15	FALSE	Mxd1	protein_coding
ENSMUSG00000001156	-0.109946	6.3536	-2.38496	0.0241125	0.101013	-4.58871	4481	P14	FALSE	Mxd1	protein_coding
ENSMUSG00000001156	0.0386328	6.3536	0.963755	0.343443	0.424431	-7.06808	15190	P12	FALSE	Mxd1	protein_coding
ENSMUSG00000001156	-0.0183119	6.3536	-0.39658	0.694692	0.826316	-7.56961	15781	P16	FALSE	Mxd1	protein_coding
ENSMUSG00000001157	0.276553	5.8725	3.9135	0.000531696	0.00268957	-1.08667	3711	P13	TRUE	Gmcl1	protein_coding
ENSMUSG00000001157	0.058416	5.8725	0.817123	0.420777	0.61724	-7.27049	12797	P16	FALSE	Gmcl1	protein_coding
ENSMUSG00000001157	0.0161541	5.8725	0.226516	0.82245	0.911772	-7.19077	16933	P14	FALSE	Gmcl1	protein_coding
ENSMUSG00000001157	0.189285	5.8725	2.64974	0.013112	0.0520046	-4.04903	4733	P15	FALSE	Gmcl1	protein_coding
ENSMUSG00000001157	0.503481	5.8725	8.10574	8.14074e-09	7.98005e-08	9.89369	1915	P12	TRUE	Gmcl1	protein_coding
ENSMUSG00000001158	-0.127646	5.29983	-1.86126	0.0732678	0.210787	-5.47033	6525	P14	FALSE	Snrnp27	protein_coding
ENSMUSG00000001158	-0.0215086	5.29983	-0.317886	0.752937	0.835597	-7.26589	16915	P13	FALSE	Snrnp27	protein_coding
ENSMUSG00000001158	-0.147256	5.29983	-2.14196	0.0410635	0.118939	-5.02124	6481	P15	FALSE	Snrnp27	protein_coding
ENSMUSG00000001158	0.0346113	5.29983	0.57795	0.567931	0.643093	-7.25943	16578	P12	FALSE	Snrnp27	protein_coding
ENSMUSG00000001158	-0.14138	5.29983	-2.0541	0.0494367	0.149899	-5.51461	6191	P16	FALSE	Snrnp27	protein_coding
ENSMUSG00000001166	0.357919	-0.199629	1.13006	0.268066	0.397797	-5.52077	12650	P13	FALSE	Oas1c	protein_coding
ENSMUSG00000001166	0.687402	-0.199629	2.11724	0.0432814	0.149051	-3.96306	5451	P14	FALSE	Oas1c	protein_coding
ENSMUSG00000001166	-0.487614	-0.199629	-1.71034	0.0982949	0.145992	-4.84641	12639	P12	FALSE	Oas1c	protein_coding
ENSMUSG00000001166	0.365108	-0.199629	1.12025	0.27215	0.445008	-5.42263	11480	P15	FALSE	Oas1c	protein_coding
ENSMUSG00000001166	0.458618	-0.199629	1.40367	0.171444	0.347179	-5.38676	9270	P16	FALSE	Oas1c	protein_coding
ENSMUSG00000001173	0.155543	7.46122	2.84273	0.00826967	0.0254197	-3.79827	6107	P13	TRUE	Ocrl	protein_coding
ENSMUSG00000001173	0.289841	7.46122	6.0871	1.46567e-06	7.47679e-06	4.57475	3679	P12	TRUE	Ocrl	protein_coding
ENSMUSG00000001173	0.0988533	7.46122	1.80122	0.0824799	0.227559	-5.72146	6804	P14	FALSE	Ocrl	protein_coding
ENSMUSG00000001173	0.0150194	7.46122	0.273529	0.78646	0.874144	-7.32473	16889	P15	FALSE	Ocrl	protein_coding
ENSMUSG00000001173	-0.188789	7.46122	-3.4374	0.00185937	0.0140856	-2.60905	2478	P16	TRUE	Ocrl	protein_coding
ENSMUSG00000001175	-0.173742	10.2461	-3.80398	0.000711506	0.0082856	-1.34825	1612	P14	TRUE	Calm1	protein_coding
ENSMUSG00000001175	-0.113402	10.2461	-2.86521	0.00783065	0.0157451	-3.92679	9336	P12	TRUE	Calm1	protein_coding
ENSMUSG00000001175	-0.242534	10.2461	-5.30924	1.20178e-05	0.000275391	2.62393	819	P15	TRUE	Calm1	protein_coding
ENSMUSG00000001175	-0.294485	10.2461	-6.446	5.63552e-07	2.48918e-05	5.38898	425	P16	TRUE	Calm1	protein_coding
ENSMUSG00000001175	-0.227379	10.2461	-4.98338	2.92386e-05	0.000244702	1.65173	2243	P13	TRUE	Calm1	protein_coding
ENSMUSG00000001211	0.0339929	10.232	0.874362	0.389381	0.471517	-7.25463	15502	P12	FALSE	Agpat3	protein_coding
ENSMUSG00000001211	-0.0521921	10.232	-1.16334	0.254538	0.466666	-6.67463	10239	P14	FALSE	Agpat3	protein_coding
ENSMUSG00000001211	0.167443	10.232	3.7313	0.000862398	0.00773111	-1.91601	2094	P16	TRUE	Agpat3	protein_coding
ENSMUSG00000001211	-0.20366	10.232	-4.5441	9.69166e-05	0.000655374	0.463002	2776	P13	TRUE	Agpat3	protein_coding
ENSMUSG00000001211	-0.038955	10.232	-0.868143	0.392718	0.567762	-7.03254	12984	P15	FALSE	Agpat3	protein_coding
ENSMUSG00000001225	2.09183	-3.37431	3.00099	0.00561376	0.0315654	-2.16045	3338	P16	TRUE	Slc26a3	protein_coding
ENSMUSG00000001225	1.93008	-3.37431	3.17793	0.0036081	0.00791252	-1.82602	8560	P12	TRUE	Slc26a3	protein_coding
ENSMUSG00000001225	0.738467	-3.37431	1.0647	0.296134	0.510528	-4.9066	10888	P14	FALSE	Slc26a3	protein_coding
ENSMUSG00000001225	-1.05519	-3.37431	-1.5168	0.14056	0.282717	-4.49095	9333	P15	FALSE	Slc26a3	protein_coding
ENSMUSG00000001225	1.584	-3.37431	2.32914	0.0273143	0.0667201	-3.38467	7685	P13	FALSE	Slc26a3	protein_coding
ENSMUSG00000001227	-0.39537	3.71406	-3.29561	0.00267654	0.010073	-2.31512	4988	P13	TRUE	Sema6b	protein_coding
ENSMUSG00000001227	-0.229815	3.71406	-1.86585	0.072602	0.179068	-5.22208	7611	P15	FALSE	Sema6b	protein_coding
ENSMUSG00000001227	-0.207276	3.71406	-1.92528	0.0644369	0.101087	-5.33127	11966	P12	FALSE	Sema6b	protein_coding
ENSMUSG00000001227	-0.381262	3.71406	-3.10687	0.00431354	0.0303614	-2.60885	2667	P14	TRUE	Sema6b	protein_coding
ENSMUSG00000001227	0.0898679	3.71406	0.728029	0.472658	0.661857	-6.96597	13405	P16	FALSE	Sema6b	protein_coding
ENSMUSG00000001228	-0.0177345	-0.0656184	-0.0541296	0.957217	0.972921	-6.16784	18469	P13	FALSE	Uhrf1	protein_coding
ENSMUSG00000001228	2.23721	-0.0656184	6.66105	3.19716e-07	2.53237e-05	6.4333	237	P14	TRUE	Uhrf1	protein_coding
ENSMUSG00000001228	0.975613	-0.0656184	2.89342	0.00731107	0.0342423	-2.49354	4008	P15	TRUE	Uhrf1	protein_coding
ENSMUSG00000001228	-0.150339	-0.0656184	-0.50969	0.614274	0.685318	-6.1327	16826	P12	FALSE	Uhrf1	protein_coding
ENSMUSG00000001228	2.16431	-0.0656184	6.40276	6.31935e-07	2.72705e-05	6.0981	435	P16	TRUE	Uhrf1	protein_coding
ENSMUSG00000001229	-0.228428	5.37094	-2.78818	0.00943293	0.0532396	-3.63232	3326	P14	FALSE	Dpp9	protein_coding
ENSMUSG00000001229	-0.229767	5.37094	-3.21277	0.00330398	0.00732	-2.9099	8473	P12	TRUE	Dpp9	protein_coding
ENSMUSG00000001229	-0.258561	5.37094	-3.14861	0.00388468	0.0213892	-2.85145	3409	P15	TRUE	Dpp9	protein_coding
ENSMUSG00000001229	-0.332567	5.37094	-4.11269	0.000311789	0.00171187	-0.515584	3419	P13	TRUE	Dpp9	protein_coding
ENSMUSG00000001229	0.149976	5.37094	1.82479	0.0787519	0.206528	-5.92916	7158	P16	FALSE	Dpp9	protein_coding
ENSMUSG00000001240	-0.0398762	2.95765	-0.218866	0.828346	0.914805	-6.65065	16997	P14	FALSE	Ramp2	protein_coding
ENSMUSG00000001240	0.0162678	2.95765	0.0889712	0.92974	0.960544	-6.72703	18170	P15	FALSE	Ramp2	protein_coding
ENSMUSG00000001240	-0.770411	2.95765	-4.82041	4.56256e-05	0.000158902	1.69927	5390	P12	TRUE	Ramp2	protein_coding
ENSMUSG00000001240	-0.403828	2.95765	-2.26762	0.031287	0.0742783	-4.43487	7907	P13	FALSE	Ramp2	protein_coding
ENSMUSG00000001240	0.253663	2.95765	1.38415	0.177278	0.355464	-6.11048	9362	P16	FALSE	Ramp2	protein_coding
ENSMUSG00000001247	0.112123	0.870954	0.507972	0.615463	0.728053	-6.2595	15869	P13	FALSE	Lsr	protein_coding
ENSMUSG00000001247	0.0146816	0.870954	0.0650035	0.948634	0.977374	-6.21514	18219	P14	FALSE	Lsr	protein_coding
ENSMUSG00000001247	0.0522369	0.870954	0.230384	0.819473	0.894629	-6.24519	17195	P15	FALSE	Lsr	protein_coding
ENSMUSG00000001247	-0.402153	0.870954	-2.02882	0.0521111	0.0840332	-4.54519	11641	P12	FALSE	Lsr	protein_coding
ENSMUSG00000001247	0.213795	0.870954	0.940861	0.354846	0.557046	-6.15556	11956	P16	FALSE	Lsr	protein_coding
ENSMUSG00000001248	-0.05816	6.14743	-0.955185	0.347682	0.523602	-6.83661	12465	P15	FALSE	Gramd1a	protein_coding
ENSMUSG00000001248	-0.414314	6.14743	-7.83144	1.60219e-08	1.43426e-07	9.18893	2097	P12	TRUE	Gramd1a	protein_coding
ENSMUSG00000001248	-0.286466	6.14743	-4.7114	6.14324e-05	0.00133319	1.16083	865	P14	TRUE	Gramd1a	protein_coding
ENSMUSG00000001248	-0.40756	6.14743	-6.75367	2.50826e-07	4.92522e-06	6.51459	956	P13	TRUE	Gramd1a	protein_coding
ENSMUSG00000001248	0.0275508	6.14743	0.452287	0.654557	0.799815	-7.53031	15361	P16	FALSE	Gramd1a	protein_coding
ENSMUSG00000001249	-0.0015272	-1.52606	-0.00358243	0.997167	0.99887	-6.03975	18739	P16	FALSE	Hpn	protein_coding
ENSMUSG00000001249	0.312757	-1.52606	0.841373	0.407288	0.489695	-5.59479	15613	P12	FALSE	Hpn	protein_coding
ENSMUSG00000001249	0.559751	-1.52606	1.32054	0.197377	0.398448	-4.90628	9299	P14	FALSE	Hpn	protein_coding
ENSMUSG00000001249	-0.521152	-1.52606	-1.22529	0.230704	0.39723	-5.05298	10902	P15	FALSE	Hpn	protein_coding
ENSMUSG00000001249	-0.0608972	-1.52606	-0.146928	0.884245	0.927528	-5.82878	17896	P13	FALSE	Hpn	protein_coding
ENSMUSG00000001260	-0.324449	3.77063	-3.01566	0.0054136	0.0359462	-2.83362	2827	P14	TRUE	Gabrg1	protein_coding
ENSMUSG00000001260	0.0935578	3.77063	0.991319	0.330044	0.410304	-6.63743	15100	P12	FALSE	Gabrg1	protein_coding
ENSMUSG00000001260	-0.391364	3.77063	-3.61652	0.00116641	0.00976625	-1.72722	2242	P16	TRUE	Gabrg1	protein_coding
ENSMUSG00000001260	-0.252251	3.77063	-2.33624	0.0268867	0.0879451	-4.36161	5739	P15	FALSE	Gabrg1	protein_coding
ENSMUSG00000001260	-0.251513	3.77063	-2.39095	0.0237904	0.0597536	-4.36434	7473	P13	FALSE	Gabrg1	protein_coding
ENSMUSG00000001270	-0.573631	8.23535	-3.88462	0.000574239	0.00709653	-1.10919	1519	P14	TRUE	Ckb	protein_coding
ENSMUSG00000001270	-0.21603	8.23535	-1.68703	0.102742	0.151852	-6.2112	12701	P12	FALSE	Ckb	protein_coding
ENSMUSG00000001270	0.280255	8.23535	1.89686	0.0682358	0.186425	-5.97115	6871	P16	FALSE	Ckb	protein_coding
ENSMUSG00000001270	-0.362748	8.23535	-2.46195	0.020258	0.0523591	-4.64899	7263	P13	FALSE	Ckb	protein_coding
ENSMUSG00000001270	-0.617249	8.23535	-4.17846	0.000261161	0.00278552	-0.394529	1760	P15	TRUE	Ckb	protein_coding
ENSMUSG00000001280	0.254565	6.81625	6.21068	1.05325e-06	5.55225e-06	4.92892	3561	P12	TRUE	Sp1	protein_coding
ENSMUSG00000001280	0.238336	6.81625	5.07046	2.30511e-05	0.000200703	1.95539	2156	P13	TRUE	Sp1	protein_coding
ENSMUSG00000001280	0.0650884	6.81625	1.37782	0.179204	0.334462	-6.39248	10058	P15	FALSE	Sp1	protein_coding
ENSMUSG00000001280	0.154933	6.81625	3.28236	0.00276855	0.022172	-2.58738	2344	P14	TRUE	Sp1	protein_coding
ENSMUSG00000001280	0.0341527	6.81625	0.722711	0.475868	0.664361	-7.40851	13446	P16	FALSE	Sp1	protein_coding
ENSMUSG00000001281	-0.100483	-1.97189	-0.246497	0.807101	0.898209	-5.91814	16867	P16	FALSE	Itgb7	protein_coding
ENSMUSG00000001281	-0.371986	-1.97189	-0.914537	0.368266	0.543953	-5.26934	12709	P15	FALSE	Itgb7	protein_coding
ENSMUSG00000001281	1.08979	-1.97189	3.06663	0.00476962	0.0101618	-2.04086	8811	P12	TRUE	Itgb7	protein_coding
ENSMUSG00000001281	0.595048	-1.97189	1.4999	0.144864	0.2488	-4.74369	10930	P13	FALSE	Itgb7	protein_coding
ENSMUSG00000001281	-0.969726	-1.97189	-2.39202	0.0237332	0.0999145	-3.29461	4459	P14	FALSE	Itgb7	protein_coding
ENSMUSG00000001285	-0.186494	4.75153	-2.49222	0.0189041	0.0856633	-4.18087	4141	P14	FALSE	Myg1	protein_coding
ENSMUSG00000001285	0.0857355	4.75153	1.14052	0.26376	0.460243	-6.79761	10758	P16	FALSE	Myg1	protein_coding
ENSMUSG00000001285	-0.0563796	4.75153	-0.767107	0.449457	0.581315	-6.93363	14514	P13	FALSE	Myg1	protein_coding
ENSMUSG00000001285	-0.0724962	4.75153	-1.10696	0.277756	0.354745	-6.72131	14698	P12	FALSE	Myg1	protein_coding
ENSMUSG00000001285	0.0135478	4.75153	0.180512	0.858054	0.918426	-7.1026	17537	P15	FALSE	Myg1	protein_coding
ENSMUSG00000001288	0.040904	2.32742	0.243388	0.809484	0.875867	-6.67835	17348	P13	FALSE	Rarg	protein_coding
ENSMUSG00000001288	0.17427	2.32742	1.01051	0.320932	0.496827	-6.08102	12126	P15	FALSE	Rarg	protein_coding
ENSMUSG00000001288	-0.349259	2.32742	-2.31726	0.0280438	0.0486857	-4.2971	10813	P12	TRUE	Rarg	protein_coding
ENSMUSG00000001288	0.658824	2.32742	3.81183	0.000696845	0.00659002	-0.934706	1985	P16	TRUE	Rarg	protein_coding
ENSMUSG00000001288	0.0350687	2.32742	0.204052	0.839793	0.920722	-6.51372	17122	P14	FALSE	Rarg	protein_coding
ENSMUSG00000001289	-0.00973146	5.95481	-0.155887	0.877244	0.941438	-7.21223	17492	P14	FALSE	Pfdn5	protein_coding
ENSMUSG00000001289	-0.0487613	5.95481	-0.779848	0.442042	0.612083	-6.97314	13557	P15	FALSE	Pfdn5	protein_coding
ENSMUSG00000001289	0.103302	5.95481	1.90049	0.0677398	0.105686	-5.75418	12032	P12	FALSE	Pfdn5	protein_coding
ENSMUSG00000001289	0.0261652	5.95481	0.418251	0.678963	0.816496	-7.52921	15610	P16	FALSE	Pfdn5	protein_coding
ENSMUSG00000001289	-0.0579492	5.95481	-0.936401	0.357097	0.491994	-6.94176	13625	P13	FALSE	Pfdn5	protein_coding
ENSMUSG00000001300	-0.0121762	5.57281	-0.0827604	0.934633	0.95896	-7.34713	18295	P13	FALSE	Efnb2	protein_coding
ENSMUSG00000001300	0.0884826	5.57281	0.681815	0.500974	0.58087	-7.22899	16190	P12	FALSE	Efnb2	protein_coding
ENSMUSG00000001300	-0.191639	5.57281	-1.28782	0.208381	0.412269	-6.35606	9487	P14	FALSE	Efnb2	protein_coding
ENSMUSG00000001300	-0.410723	5.57281	-2.75431	0.0102309	0.0436368	-3.78765	4401	P15	TRUE	Efnb2	protein_coding
ENSMUSG00000001300	-0.336179	5.57281	-2.25287	0.0323142	0.111365	-5.17095	5447	P16	FALSE	Efnb2	protein_coding
ENSMUSG00000001305	0.197264	3.14294	1.54772	0.132952	0.293241	-5.92327	8511	P16	FALSE	Rrp15	protein_coding
ENSMUSG00000001305	0.286745	3.14294	2.31558	0.0281487	0.0682785	-4.38015	7739	P13	FALSE	Rrp15	protein_coding
ENSMUSG00000001305	-0.0924234	3.14294	-0.726809	0.473393	0.641026	-6.50557	13863	P15	FALSE	Rrp15	protein_coding
ENSMUSG00000001305	0.0304697	3.14294	0.240476	0.811719	0.906351	-6.68756	16812	P14	FALSE	Rrp15	protein_coding
ENSMUSG00000001305	0.778787	3.14294	7.00605	1.30101e-07	8.88096e-07	7.46955	2750	P12	TRUE	Rrp15	protein_coding
ENSMUSG00000001313	-0.328917	5.1147	-3.80147	0.00071625	0.00341862	-1.29454	3933	P13	TRUE	Rnd2	protein_coding
ENSMUSG00000001313	-0.297828	5.1147	-3.37731	0.00217101	0.0157484	-2.57991	2587	P16	TRUE	Rnd2	protein_coding
ENSMUSG00000001313	-0.569517	5.1147	-6.48379	5.09949e-07	3.53238e-05	6.02086	271	P14	TRUE	Rnd2	protein_coding
ENSMUSG00000001313	0.192278	5.1147	2.50483	0.0183651	0.0335426	-4.48331	10278	P12	TRUE	Rnd2	protein_coding
ENSMUSG00000001313	-0.50011	5.1147	-5.67858	4.40554e-06	0.000130033	3.82633	636	P15	TRUE	Rnd2	protein_coding
ENSMUSG00000001323	0.0257792	5.81607	0.34362	0.733707	0.857874	-7.15114	16054	P14	FALSE	Srr	protein_coding
ENSMUSG00000001323	-0.462719	5.81607	-7.07874	1.07833e-07	7.55316e-07	7.28805	2680	P12	TRUE	Srr	protein_coding
ENSMUSG00000001323	-0.266091	5.81607	-3.5807	0.00128106	0.00549797	-1.93617	4374	P13	TRUE	Srr	protein_coding
ENSMUSG00000001323	-0.108567	5.81607	-1.44433	0.159777	0.30921	-6.23322	9700	P15	FALSE	Srr	protein_coding
ENSMUSG00000001323	-0.159712	5.81607	-2.12322	0.0427349	0.135396	-5.44711	5925	P16	FALSE	Srr	protein_coding
ENSMUSG00000001333	-0.371873	-0.36622	-1.20215	0.239402	0.364334	-5.40502	12335	P13	FALSE	Sync	protein_coding
ENSMUSG00000001333	-0.800374	-0.36622	-2.5149	0.0179452	0.0654492	-3.23256	5147	P15	FALSE	Sync	protein_coding
ENSMUSG00000001333	-0.204416	-0.36622	-0.640716	0.526932	0.705281	-6.09777	14025	P16	FALSE	Sync	protein_coding
ENSMUSG00000001333	-0.246758	-0.36622	-0.886415	0.382966	0.465069	-5.80552	15458	P12	FALSE	Sync	protein_coding
ENSMUSG00000001333	-1.21203	-0.36622	-3.82281	0.000676834	0.00802117	-0.358006	1584	P14	TRUE	Sync	protein_coding
ENSMUSG00000001334	-0.257414	5.171	-4.16561	0.000270372	0.00313492	-0.561265	1619	P16	TRUE	Fndc5	protein_coding
ENSMUSG00000001334	-0.196452	5.171	-3.18247	0.00356704	0.0200841	-2.74336	3334	P15	TRUE	Fndc5	protein_coding
ENSMUSG00000001334	-0.120141	5.171	-1.95124	0.061129	0.187227	-5.29592	6129	P14	FALSE	Fndc5	protein_coding
ENSMUSG00000001334	-0.0110741	5.171	-0.205853	0.8384	0.876354	-7.38961	17959	P12	FALSE	Fndc5	protein_coding
ENSMUSG00000001334	-0.190492	5.171	-3.13988	0.00397087	0.0139069	-2.95044	5360	P13	TRUE	Fndc5	protein_coding
ENSMUSG00000001349	1.34276	-2.28798	2.30224	0.0289916	0.114599	-3.43465	4749	P14	FALSE	Cnn1	protein_coding
ENSMUSG00000001349	0.155335	-2.28798	0.303911	0.76345	0.814983	-5.73603	17585	P12	FALSE	Cnn1	protein_coding
ENSMUSG00000001349	1.4952	-2.28798	2.55535	0.016345	0.0609782	-3.00565	5031	P15	FALSE	Cnn1	protein_coding
ENSMUSG00000001349	1.28053	-2.28798	2.1838	0.0375405	0.123851	-3.79049	5690	P16	FALSE	Cnn1	protein_coding
ENSMUSG00000001349	1.2625	-2.28798	2.21089	0.0354062	0.0818906	-3.63679	8116	P13	FALSE	Cnn1	protein_coding
ENSMUSG00000001366	-0.120962	6.75297	-2.13996	0.0412393	0.144484	-5.0924	5358	P14	FALSE	Fbxo9	protein_coding
ENSMUSG00000001366	-0.0891001	6.75297	-1.57482	0.126564	0.262554	-6.11147	9049	P15	FALSE	Fbxo9	protein_coding
ENSMUSG00000001366	-0.220376	6.75297	-4.48889	0.000112625	0.000356494	0.265617	5930	P12	TRUE	Fbxo9	protein_coding
ENSMUSG00000001366	-0.0436996	6.75297	-0.772174	0.446499	0.640214	-7.36819	13092	P16	FALSE	Fbxo9	protein_coding
ENSMUSG00000001366	-0.0672231	6.75297	-1.1945	0.242333	0.36772	-6.7175	12371	P13	FALSE	Fbxo9	protein_coding
ENSMUSG00000001376	-0.0155096	6.05974	-0.279719	0.781755	0.888162	-7.19354	16523	P14	FALSE	Vps50	protein_coding
ENSMUSG00000001376	0.219135	6.05974	4.54064	9.78357e-05	0.000314374	0.448039	5842	P12	TRUE	Vps50	protein_coding
ENSMUSG00000001376	0.196764	6.05974	3.57678	0.00129424	0.00554438	-1.96543	4382	P13	TRUE	Vps50	protein_coding
ENSMUSG00000001376	-0.127883	6.05974	-2.3014	0.0290451	0.102846	-5.12297	5300	P16	FALSE	Vps50	protein_coding
ENSMUSG00000001376	0.0447273	6.05974	0.805432	0.427377	0.598934	-6.9618	13395	P15	FALSE	Vps50	protein_coding
ENSMUSG00000001380	-0.0519603	5.66182	-0.778122	0.443042	0.575516	-7.05098	14451	P13	FALSE	Hars	protein_coding
ENSMUSG00000001380	-0.123173	5.66182	-1.82529	0.0786741	0.220314	-5.57522	6703	P14	FALSE	Hars	protein_coding
ENSMUSG00000001380	-0.0976358	5.66182	-1.44392	0.159891	0.309366	-6.21779	9702	P15	FALSE	Hars	protein_coding
ENSMUSG00000001380	-0.111672	5.66182	-1.64999	0.110153	0.259382	-6.24756	7972	P16	FALSE	Hars	protein_coding
ENSMUSG00000001380	0.154265	5.66182	2.6221	0.0139909	0.0263005	-4.30539	9986	P12	TRUE	Hars	protein_coding
ENSMUSG00000001383	0.0456969	6.04287	1.09676	0.282115	0.359187	-6.90762	14744	P12	FALSE	Zmat2	protein_coding
ENSMUSG00000001383	-0.0544586	6.04287	-1.14689	0.261162	0.389492	-6.73101	12587	P13	FALSE	Zmat2	protein_coding
ENSMUSG00000001383	0.0506045	6.04287	1.05728	0.299447	0.51387	-6.66777	10939	P14	FALSE	Zmat2	protein_coding
ENSMUSG00000001383	-0.0785848	6.04287	-1.63925	0.112382	0.242164	-5.9686	8711	P15	FALSE	Zmat2	protein_coding
ENSMUSG00000001383	-0.213052	6.04287	-4.44122	0.000128207	0.00177355	0.0770295	1357	P16	TRUE	Zmat2	protein_coding
ENSMUSG00000001403	1.2084	-1.0172	2.1695	0.0387128	0.138819	-3.75595	5235	P14	FALSE	Ube2c	protein_coding
ENSMUSG00000001403	-0.0790173	-1.0172	-0.161677	0.872725	0.903728	-6.02812	18128	P12	FALSE	Ube2c	protein_coding
ENSMUSG00000001403	-1.16562	-1.0172	-2.14243	0.0410223	0.0917187	-3.90536	8396	P13	FALSE	Ube2c	protein_coding
ENSMUSG00000001403	1.74758	-1.0172	3.11878	0.00418678	0.0253367	-2.05131	3102	P16	TRUE	Ube2c	protein_coding
ENSMUSG00000001403	1.95891	-1.0172	3.50431	0.00156329	0.0108569	-1.08707	2703	P15	TRUE	Ube2c	protein_coding
ENSMUSG00000001415	0.25537	6.90785	5.9395	2.17833e-06	1.06074e-05	4.19484	3855	P12	TRUE	Smg5	protein_coding
ENSMUSG00000001415	-0.0885011	6.90785	-1.78575	0.0850075	0.198948	-5.78644	8021	P15	FALSE	Smg5	protein_coding
ENSMUSG00000001415	-0.175868	6.90785	-3.55124	0.0013835	0.0134148	-1.92458	1936	P14	TRUE	Smg5	protein_coding
ENSMUSG00000001415	0.0489842	6.90785	0.988155	0.331564	0.533343	-7.18396	11670	P16	FALSE	Smg5	protein_coding
ENSMUSG00000001415	0.158645	6.90785	3.21634	0.00327424	0.0118932	-2.90237	5168	P13	TRUE	Smg5	protein_coding
ENSMUSG00000001416	0.0362718	7.10318	0.822029	0.418026	0.500272	-7.23315	15685	P12	FALSE	Cct3	protein_coding
ENSMUSG00000001416	-0.083617	7.10318	-1.65066	0.110015	0.201008	-6.10734	10274	P13	FALSE	Cct3	protein_coding
ENSMUSG00000001416	-0.0689087	7.10318	-1.35544	0.186144	0.384622	-6.37449	9085	P14	FALSE	Cct3	protein_coding
ENSMUSG00000001416	-0.141696	7.10318	-2.78538	0.00949658	0.0414196	-3.82183	4304	P15	TRUE	Cct3	protein_coding
ENSMUSG00000001416	-0.170776	7.10318	-3.35623	0.00229186	0.016346	-2.79874	2632	P16	TRUE	Cct3	protein_coding
ENSMUSG00000001418	-0.13743	4.94576	-1.86723	0.0724028	0.144054	-5.57333	9435	P13	FALSE	Glmp	protein_coding
ENSMUSG00000001418	-0.0128709	4.94576	-0.171533	0.865042	0.922593	-7.13838	17601	P15	FALSE	Glmp	protein_coding
ENSMUSG00000001418	0.0843971	4.94576	1.12325	0.270898	0.468901	-6.85128	10844	P16	FALSE	Glmp	protein_coding
ENSMUSG00000001418	-0.0739351	4.94576	-0.988171	0.331556	0.547019	-6.60264	11378	P14	FALSE	Glmp	protein_coding
ENSMUSG00000001418	-0.485546	4.94576	-7.42005	4.50335e-08	3.53859e-07	8.2658	2389	P12	TRUE	Glmp	protein_coding
ENSMUSG00000001419	0.0838942	8.96882	1.59448	0.122088	0.294056	-6.08387	7793	P14	FALSE	Mef2d	protein_coding
ENSMUSG00000001419	-0.0115124	8.96882	-0.219192	0.828095	0.88976	-7.46948	17471	P13	FALSE	Mef2d	protein_coding
ENSMUSG00000001419	0.131483	8.96882	2.8825	0.00750823	0.0151864	-3.86925	9281	P12	TRUE	Mef2d	protein_coding
ENSMUSG00000001419	0.178584	8.96882	3.39267	0.00208684	0.0153324	-2.75488	2555	P16	TRUE	Mef2d	protein_coding
ENSMUSG00000001419	0.0145662	8.96882	0.276764	0.784	0.872806	-7.35902	16862	P15	FALSE	Mef2d	protein_coding
ENSMUSG00000001420	0.54177	-1.14809	0.785008	0.43906	0.6478	-5.47232	12723	P14	FALSE	Tmem79	protein_coding
ENSMUSG00000001420	-0.0587064	-1.14809	-0.0847636	0.933054	0.962653	-5.80498	18194	P15	FALSE	Tmem79	protein_coding
ENSMUSG00000001420	0.305042	-1.14809	0.452378	0.654492	0.759528	-5.82148	16176	P13	FALSE	Tmem79	protein_coding
ENSMUSG00000001420	0.957672	-1.14809	1.37947	0.1787	0.357171	-5.21467	9392	P16	FALSE	Tmem79	protein_coding
ENSMUSG00000001420	-0.84245	-1.14809	-1.39139	0.175096	0.240095	-5.10153	13690	P12	FALSE	Tmem79	protein_coding
ENSMUSG00000001424	-0.0622473	5.98606	-0.7927	0.434637	0.643658	-6.90746	12676	P14	FALSE	Snd1	protein_coding
ENSMUSG00000001424	-0.0232457	5.98606	-0.298523	0.767515	0.845627	-7.34383	17038	P13	FALSE	Snd1	protein_coding
ENSMUSG00000001424	0.00817101	5.98606	0.103821	0.918054	0.958811	-7.61647	17973	P16	FALSE	Snd1	protein_coding
ENSMUSG00000001424	-0.237417	5.98606	-3.01825	0.0053789	0.0272826	-3.2245	3701	P15	TRUE	Snd1	protein_coding
ENSMUSG00000001424	-0.410345	5.98606	-6.00159	1.84348e-06	9.16224e-06	4.41589	3777	P12	TRUE	Snd1	protein_coding
ENSMUSG00000001435	-0.967781	5.448	-3.34212	0.00237628	0.00546929	-2.60433	8156	P12	TRUE	Col18a1	protein_coding
ENSMUSG00000001435	0.166168	5.448	0.499102	0.621617	0.776634	-7.43564	15025	P16	FALSE	Col18a1	protein_coding
ENSMUSG00000001435	0.120425	5.448	0.3674	0.716091	0.806677	-7.26702	16664	P13	FALSE	Col18a1	protein_coding
ENSMUSG00000001435	0.545865	5.448	1.64116	0.111983	0.241598	-5.90381	8701	P15	FALSE	Col18a1	protein_coding
ENSMUSG00000001435	0.439498	5.448	1.32466	0.196026	0.396744	-6.29458	9275	P14	FALSE	Col18a1	protein_coding
ENSMUSG00000001436	0.417312	5.07589	4.68115	6.67168e-05	0.000483555	1.03856	2590	P13	TRUE	Slc19a1	protein_coding
ENSMUSG00000001436	-0.198583	5.07589	-2.19374	0.0367446	0.13378	-4.83422	5156	P14	FALSE	Slc19a1	protein_coding
ENSMUSG00000001436	0.364377	5.07589	4.60436	8.22493e-05	0.00026955	0.731874	5728	P12	TRUE	Slc19a1	protein_coding
ENSMUSG00000001436	0.140256	5.07589	1.54286	0.134124	0.294768	-6.33031	8541	P16	FALSE	Slc19a1	protein_coding
ENSMUSG00000001436	0.026023	5.07589	0.286651	0.776496	0.867833	-7.13262	16796	P15	FALSE	Slc19a1	protein_coding
ENSMUSG00000001440	-0.0549207	7.74741	-1.31676	0.198627	0.381485	-6.83869	9774	P16	FALSE	Kpnb1	protein_coding
ENSMUSG00000001440	0.0945478	7.74741	2.2674	0.0313027	0.0981647	-4.93801	5986	P15	FALSE	Kpnb1	protein_coding
ENSMUSG00000001440	0.223991	7.74741	6.19533	1.09732e-06	5.75891e-06	4.85823	3576	P12	TRUE	Kpnb1	protein_coding
ENSMUSG00000001440	0.0576666	7.74741	1.38356	0.177457	0.373581	-6.35735	8917	P14	FALSE	Kpnb1	protein_coding
ENSMUSG00000001440	0.240092	7.74741	5.77578	3.38707e-06	4.12603e-05	3.8434	1541	P13	TRUE	Kpnb1	protein_coding
ENSMUSG00000001441	0.176387	8.19499	3.83143	0.000661516	0.00786446	-1.24608	1579	P14	TRUE	Npepps	protein_coding
ENSMUSG00000001441	0.206444	8.19499	4.48265	0.000114552	0.00150586	0.417209	1428	P15	TRUE	Npepps	protein_coding
ENSMUSG00000001441	0.0683023	8.19499	1.48697	0.148231	0.253378	-6.38071	10982	P13	FALSE	Npepps	protein_coding
ENSMUSG00000001441	-0.0243676	8.19499	-0.529013	0.600978	0.761804	-7.5755	14809	P16	FALSE	Npepps	protein_coding
ENSMUSG00000001441	-0.0481452	8.19499	-1.20595	0.237957	0.311654	-6.87791	14333	P12	FALSE	Npepps	protein_coding
ENSMUSG00000001444	0.406932	0.0446352	1.57903	0.125594	0.180732	-5.09513	13045	P12	FALSE	Tbx21	protein_coding
ENSMUSG00000001444	0.621496	0.0446352	2.11786	0.0432241	0.148881	-4.00326	5450	P14	FALSE	Tbx21	protein_coding
ENSMUSG00000001444	-0.188196	0.0446352	-0.657465	0.516266	0.643302	-5.98265	15065	P13	FALSE	Tbx21	protein_coding
ENSMUSG00000001444	0.179084	0.0446352	0.606437	0.549124	0.722163	-6.21699	14274	P16	FALSE	Tbx21	protein_coding
ENSMUSG00000001444	0.124273	0.0446352	0.421847	0.676367	0.802628	-5.99141	15819	P15	FALSE	Tbx21	protein_coding
ENSMUSG00000001445	-0.0208083	5.03634	-0.301131	0.765546	0.871752	-7.45675	16485	P16	FALSE	Mrpl10	protein_coding
ENSMUSG00000001445	-0.253694	5.03634	-3.6759	0.000998	0.0077898	-1.50158	2405	P15	TRUE	Mrpl10	protein_coding
ENSMUSG00000001445	-0.0788266	5.03634	-1.14552	0.261718	0.474151	-6.45165	10361	P14	FALSE	Mrpl10	protein_coding
ENSMUSG00000001445	0.037184	5.03634	0.618004	0.541582	0.618744	-7.1942	16431	P12	FALSE	Mrpl10	protein_coding
ENSMUSG00000001445	-0.122795	5.03634	-1.81272	0.0806419	0.157237	-5.67957	9627	P13	FALSE	Mrpl10	protein_coding
ENSMUSG00000001467	-0.393997	5.76575	-5.43601	8.51016e-06	0.000212155	3.10069	753	P15	TRUE	Cyp51	protein_coding
ENSMUSG00000001467	-0.283455	5.76575	-3.95738	0.000472915	0.00243154	-0.963217	3651	P13	TRUE	Cyp51	protein_coding
ENSMUSG00000001467	-0.258084	5.76575	-3.56734	0.00132655	0.0130037	-1.81164	1915	P14	TRUE	Cyp51	protein_coding
ENSMUSG00000001467	-0.344972	5.76575	-4.7567	5.42902e-05	0.000908475	0.953039	1121	P16	TRUE	Cyp51	protein_coding
ENSMUSG00000001467	-0.154967	5.76575	-2.45826	0.020429	0.0368566	-4.66537	10405	P12	TRUE	Cyp51	protein_coding
ENSMUSG00000001472	0.130278	8.81917	3.61887	0.00115924	0.00288572	-2.07766	7541	P12	TRUE	Tcf25	protein_coding
ENSMUSG00000001472	-0.0577788	8.81917	-1.39107	0.175193	0.329332	-6.43046	9986	P15	FALSE	Tcf25	protein_coding
ENSMUSG00000001472	0.0655655	8.81917	1.57829	0.125764	0.282702	-6.49903	8351	P16	FALSE	Tcf25	protein_coding
ENSMUSG00000001472	-0.0164726	8.81917	-0.396712	0.694596	0.8346	-7.25493	15623	P14	FALSE	Tcf25	protein_coding
ENSMUSG00000001472	0.153785	8.81917	3.71045	0.00091118	0.00414759	-1.71699	4124	P13	TRUE	Tcf25	protein_coding
ENSMUSG00000001473	0.812137	2.5657	4.59711	8.3891e-05	0.00169516	1.35948	929	P14	TRUE	Tubb6	protein_coding
ENSMUSG00000001473	0.794016	2.5657	4.47873	0.000115781	0.00151883	1.01375	1431	P15	TRUE	Tubb6	protein_coding
ENSMUSG00000001473	1.377	2.5657	7.7498	1.96356e-08	1.843e-06	9.35735	200	P16	TRUE	Tubb6	protein_coding
ENSMUSG00000001473	0.452523	2.5657	2.61969	0.0140702	0.0391297	-3.63019	6750	P13	TRUE	Tubb6	protein_coding
ENSMUSG00000001473	-0.892283	2.5657	-5.75871	3.54701e-06	1.63317e-05	4.27609	4077	P12	TRUE	Tubb6	protein_coding
ENSMUSG00000001482	-0.23657	6.15684	-4.24402	0.000218789	0.0024418	-0.143535	1682	P15	TRUE	Def8	protein_coding
ENSMUSG00000001482	0.0180461	6.15684	0.323607	0.748647	0.86192	-7.58235	16305	P16	FALSE	Def8	protein_coding
ENSMUSG00000001482	-0.138659	6.15684	-2.49108	0.0189537	0.0857925	-4.35551	4147	P14	FALSE	Def8	protein_coding
ENSMUSG00000001482	-0.0966553	6.15684	-1.99575	0.0558009	0.0892169	-5.60283	11741	P12	FALSE	Def8	protein_coding
ENSMUSG00000001482	-0.198571	6.15684	-3.59416	0.00123673	0.00533331	-1.92839	4353	P13	TRUE	Def8	protein_coding
ENSMUSG00000001493	-0.441205	1.5744	-2.20915	0.0355403	0.0821123	-4.2649	8125	P13	FALSE	Meox1	protein_coding
ENSMUSG00000001493	0.992566	1.5744	4.844	4.27792e-05	0.000725431	2.08548	1107	P15	TRUE	Meox1	protein_coding
ENSMUSG00000001493	-1.02893	1.5744	-5.74605	3.67042e-06	1.68257e-05	4.36165	4095	P12	TRUE	Meox1	protein_coding
ENSMUSG00000001493	0.231368	1.5744	1.13305	0.26683	0.479553	-5.7397	10445	P14	FALSE	Meox1	protein_coding
ENSMUSG00000001493	1.19616	1.5744	5.82509	2.96484e-06	9.2971e-05	4.51417	598	P16	TRUE	Meox1	protein_coding
ENSMUSG00000001504	-0.0556253	1.98037	-0.353254	0.726552	0.846817	-6.78094	16106	P16	FALSE	Irx2	protein_coding
ENSMUSG00000001504	-0.0571453	1.98037	-0.416179	0.680461	0.744731	-6.64257	17152	P12	FALSE	Irx2	protein_coding
ENSMUSG00000001504	0.11871	1.98037	0.758163	0.454706	0.660864	-6.17133	12915	P14	FALSE	Irx2	protein_coding
ENSMUSG00000001504	0.00765125	1.98037	0.0499641	0.960507	0.974992	-6.63067	18492	P13	FALSE	Irx2	protein_coding
ENSMUSG00000001504	0.227679	1.98037	1.44906	0.158462	0.307554	-5.48935	9671	P15	FALSE	Irx2	protein_coding
ENSMUSG00000001506	2.47625	0.406497	4.98352	2.92271e-05	0.000556441	2.42379	986	P16	TRUE	Col1a1	protein_coding
ENSMUSG00000001506	1.73885	0.406497	3.52122	0.00149604	0.0142376	-1.10344	1972	P14	TRUE	Col1a1	protein_coding
ENSMUSG00000001506	2.51852	0.406497	5.08044	2.24317e-05	0.000441391	2.73351	954	P15	TRUE	Col1a1	protein_coding
ENSMUSG00000001506	-0.870906	0.406497	-2.00848	0.0543539	0.0871482	-4.48348	11708	P12	FALSE	Col1a1	protein_coding
ENSMUSG00000001506	-0.631929	0.406497	-1.31137	0.200414	0.318235	-5.44809	11822	P13	FALSE	Col1a1	protein_coding
ENSMUSG00000001507	1.18356	5.06317	11.8478	2.09463e-12	7.84836e-11	18.3135	501	P12	TRUE	Itga3	protein_coding
ENSMUSG00000001507	0.0419614	5.06317	0.367241	0.716209	0.847335	-7.04644	15867	P14	FALSE	Itga3	protein_coding
ENSMUSG00000001507	0.0760381	5.06317	0.663527	0.512436	0.674621	-6.94788	14259	P15	FALSE	Itga3	protein_coding
ENSMUSG00000001507	1.25907	5.06317	11.1905	7.88438e-12	1.34551e-09	17.0304	110	P13	TRUE	Itga3	protein_coding
ENSMUSG00000001507	0.110526	5.06317	0.963207	0.343713	0.545611	-7.03649	11824	P16	FALSE	Itga3	protein_coding
ENSMUSG00000001510	0.357207	-1.01806	1.09113	0.284545	0.457906	-5.28377	11665	P15	FALSE	Dlx3	protein_coding
ENSMUSG00000001510	0.724117	-1.01806	2.52989	0.017336	0.0318638	-3.23909	10213	P12	TRUE	Dlx3	protein_coding
ENSMUSG00000001510	0.68507	-1.01806	2.08761	0.0460795	0.142674	-4.15345	6062	P16	FALSE	Dlx3	protein_coding
ENSMUSG00000001510	0.0374275	-1.01806	0.117464	0.907333	0.942217	-5.94152	18077	P13	FALSE	Dlx3	protein_coding
ENSMUSG00000001510	-0.0640153	-1.01806	-0.196246	0.845839	0.924411	-5.76624	17174	P14	FALSE	Dlx3	protein_coding
ENSMUSG00000001517	0.0941317	1.38783	0.683313	0.500041	0.628088	-6.26783	14945	P13	FALSE	Foxm1	protein_coding
ENSMUSG00000001517	0.963515	1.38783	6.81674	2.12739e-07	1.27589e-05	7.12907	313	P15	TRUE	Foxm1	protein_coding
ENSMUSG00000001517	0.0391258	1.38783	0.316751	0.753789	0.80723	-6.54973	17529	P12	FALSE	Foxm1	protein_coding
ENSMUSG00000001517	0.9335	1.38783	6.6275	3.49163e-07	2.65364e-05	6.64551	247	P14	TRUE	Foxm1	protein_coding
ENSMUSG00000001517	1.02741	1.38783	7.25337	6.88596e-08	4.92268e-06	8.215	262	P16	TRUE	Foxm1	protein_coding
ENSMUSG00000001518	-0.17007	6.18879	-2.71501	0.011236	0.0597852	-3.87521	3528	P14	FALSE	Itfg2	protein_coding
ENSMUSG00000001518	0.104076	6.18879	1.65818	0.108477	0.256885	-6.28378	7927	P16	FALSE	Itfg2	protein_coding
ENSMUSG00000001518	-0.199416	6.18879	-3.17876	0.00360057	0.0202045	-2.8594	3345	P15	TRUE	Itfg2	protein_coding
ENSMUSG00000001518	0.252332	6.18879	4.62983	7.67341e-05	0.000253422	0.678554	5684	P12	TRUE	Itfg2	protein_coding
ENSMUSG00000001518	0.0331182	6.18879	0.53252	0.598579	0.714369	-7.25935	15729	P13	FALSE	Itfg2	protein_coding
ENSMUSG00000001520	-0.0424984	4.10879	-0.517526	0.608866	0.751257	-6.85402	15214	P15	FALSE	Nrip2	protein_coding
ENSMUSG00000001520	-0.150084	4.10879	-1.83431	0.0772865	0.218136	-5.30547	6651	P14	FALSE	Nrip2	protein_coding
ENSMUSG00000001520	-0.333372	4.10879	-4.16195	0.000273048	0.00153555	-0.188165	3338	P13	TRUE	Nrip2	protein_coding
ENSMUSG00000001520	0.0624885	4.10879	0.759432	0.453959	0.646124	-7.03019	13189	P16	FALSE	Nrip2	protein_coding
ENSMUSG00000001520	0.006519	4.10879	0.0908655	0.928248	0.945834	-7.20556	18422	P12	FALSE	Nrip2	protein_coding
ENSMUSG00000001521	0.504948	5.32252	7.53099	3.40092e-08	9.80677e-07	8.58972	651	P13	TRUE	Tulp3	protein_coding
ENSMUSG00000001521	0.240396	5.32252	3.52559	0.00147911	0.0117752	-2.2397	2358	P16	TRUE	Tulp3	protein_coding
ENSMUSG00000001521	0.240581	5.32252	3.53204	0.00145451	0.010284	-1.90499	2655	P15	TRUE	Tulp3	protein_coding
ENSMUSG00000001521	0.247414	5.32252	4.17013	0.000267098	0.000775554	-0.463559	6465	P12	TRUE	Tulp3	protein_coding
ENSMUSG00000001521	0.187115	5.32252	2.75364	0.0102473	0.0563823	-3.70324	3411	P14	FALSE	Tulp3	protein_coding
ENSMUSG00000001524	-0.413062	3.61211	-3.89894	0.000552742	0.00277065	-0.778211	3745	P13	TRUE	Gtf2h4	protein_coding
ENSMUSG00000001524	-0.20154	3.61211	-1.85941	0.0735376	0.211272	-5.15667	6534	P14	FALSE	Gtf2h4	protein_coding
ENSMUSG00000001524	-0.52008	3.61211	-5.46944	7.77056e-06	3.2809e-05	3.3287	4446	P12	TRUE	Gtf2h4	protein_coding
ENSMUSG00000001524	0.0477038	3.61211	0.437564	0.665069	0.807187	-7.1149	15466	P16	FALSE	Gtf2h4	protein_coding
ENSMUSG00000001524	-0.321693	3.61211	-2.95733	0.00625185	0.0305624	-2.98677	3840	P15	TRUE	Gtf2h4	protein_coding
ENSMUSG00000001525	0.094188	8.95	1.54839	0.132791	0.293028	-6.54586	8506	P16	FALSE	Tubb5	protein_coding
ENSMUSG00000001525	-0.186631	8.95	-3.06856	0.00474682	0.0247383	-3.21379	3602	P15	TRUE	Tubb5	protein_coding
ENSMUSG00000001525	-0.114508	8.95	-1.88326	0.0701219	0.204812	-5.61666	6427	P14	FALSE	Tubb5	protein_coding
ENSMUSG00000001525	-0.366254	8.95	-6.94812	1.51164e-07	1.00893e-06	6.83314	2812	P12	TRUE	Tubb5	protein_coding
ENSMUSG00000001525	-0.30671	8.95	-5.05331	2.41563e-05	0.000208872	1.85785	2171	P13	TRUE	Tubb5	protein_coding
ENSMUSG00000001542	0.0384076	3.74309	0.473793	0.639332	0.708223	-7.01313	16946	P12	FALSE	Ell2	protein_coding
ENSMUSG00000001542	-0.102711	3.74309	-1.10749	0.277534	0.450642	-6.29456	11561	P15	FALSE	Ell2	protein_coding
ENSMUSG00000001542	-0.0337907	3.74309	-0.365685	0.717356	0.848074	-6.78552	15878	P14	FALSE	Ell2	protein_coding
ENSMUSG00000001542	-0.131492	3.74309	-1.41465	0.168227	0.342475	-6.24729	9221	P16	FALSE	Ell2	protein_coding
ENSMUSG00000001542	0.00519754	3.74309	0.0575317	0.954531	0.971396	-7.02755	18446	P13	FALSE	Ell2	protein_coding
ENSMUSG00000001552	0.0796133	4.91859	0.777499	0.443403	0.613244	-6.8411	13573	P15	FALSE	Jup	protein_coding
ENSMUSG00000001552	0.519033	4.91859	5.06138	2.36296e-05	0.000470595	1.88922	942	P16	TRUE	Jup	protein_coding
ENSMUSG00000001552	-0.304189	4.91859	-3.02915	0.00523552	0.017435	-3.17586	5637	P13	TRUE	Jup	protein_coding
ENSMUSG00000001552	-0.0840792	4.91859	-0.823533	0.417185	0.628724	-6.74717	12456	P14	FALSE	Jup	protein_coding
ENSMUSG00000001552	-0.522374	4.91859	-5.84932	2.77724e-06	1.31387e-05	4.12853	3968	P12	TRUE	Jup	protein_coding
ENSMUSG00000001555	0.538537	3.26471	4.19853	0.000247397	0.00267674	0.165633	1735	P15	TRUE	Fkbp10	protein_coding
ENSMUSG00000001555	0.579401	3.26471	4.53324	9.98263e-05	0.00192991	1.0876	971	P14	TRUE	Fkbp10	protein_coding
ENSMUSG00000001555	-0.0624912	3.26471	-0.557313	0.581755	0.655782	-6.85977	16652	P12	FALSE	Fkbp10	protein_coding
ENSMUSG00000001555	0.219049	3.26471	1.75378	0.0904412	0.172422	-5.42425	9846	P13	FALSE	Fkbp10	protein_coding
ENSMUSG00000001555	0.801388	3.26471	6.23361	9.90777e-07	3.90732e-05	5.35094	476	P16	TRUE	Fkbp10	protein_coding
ENSMUSG00000001558	-0.0342765	-0.825208	-0.0823759	0.934936	0.963896	-5.87496	18208	P15	FALSE	Klhl10	protein_coding
ENSMUSG00000001558	0.325932	-0.825208	0.805174	0.427524	0.560634	-5.68005	14315	P13	FALSE	Klhl10	protein_coding
ENSMUSG00000001558	0.069963	-0.825208	0.192284	0.848911	0.884534	-6.06569	18016	P12	FALSE	Klhl10	protein_coding
ENSMUSG00000001558	0.113116	-0.825208	0.272847	0.786979	0.8914	-5.79083	16573	P14	FALSE	Klhl10	protein_coding
ENSMUSG00000001558	0.222562	-0.825208	0.533575	0.597858	0.759542	-6.05364	14776	P16	FALSE	Klhl10	protein_coding
ENSMUSG00000001569	-0.157479	5.17891	-2.35708	0.0256664	0.094246	-4.91007	5112	P16	FALSE	Nom1	protein_coding
ENSMUSG00000001569	0.309611	5.17891	4.71977	6.00465e-05	0.000440654	1.12918	2558	P13	TRUE	Nom1	protein_coding
ENSMUSG00000001569	-0.14011	5.17891	-2.10466	0.04445	0.151327	-5.01824	5514	P14	FALSE	Nom1	protein_coding
ENSMUSG00000001569	0.00698616	5.17891	0.104674	0.917383	0.954025	-7.18515	18051	P15	FALSE	Nom1	protein_coding
ENSMUSG00000001569	0.45547	5.17891	7.83098	1.60403e-08	1.43453e-07	9.27705	2099	P12	TRUE	Nom1	protein_coding
ENSMUSG00000001576	-0.0820561	6.5896	-1.57991	0.125392	0.282169	-6.42941	8342	P16	FALSE	Ergic1	protein_coding
ENSMUSG00000001576	-0.041461	6.5896	-0.803458	0.428498	0.56148	-7.09892	14326	P13	FALSE	Ergic1	protein_coding
ENSMUSG00000001576	0.320497	6.5896	7.11203	9.89684e-08	7.02129e-07	7.32311	2646	P12	TRUE	Ergic1	protein_coding
ENSMUSG00000001576	-0.0230578	6.5896	-0.444607	0.660031	0.811508	-7.16796	15268	P14	FALSE	Ergic1	protein_coding
ENSMUSG00000001576	-0.173399	6.5896	-3.33979	0.00239057	0.0149785	-2.49267	2996	P15	TRUE	Ergic1	protein_coding
ENSMUSG00000001588	1.80762	-1.22061	4.21878	0.00023423	0.00281107	0.582735	1564	P16	TRUE	Acap1	protein_coding
ENSMUSG00000001588	0.0135821	-1.22061	0.0326298	0.974202	0.983634	-5.90333	18592	P13	FALSE	Acap1	protein_coding
ENSMUSG00000001588	1.66018	-1.22061	3.88378	0.000575527	0.00511785	-0.241846	2111	P15	TRUE	Acap1	protein_coding
ENSMUSG00000001588	0.58182	-1.22061	1.36591	0.182871	0.380359	-4.90352	9025	P14	FALSE	Acap1	protein_coding
ENSMUSG00000001588	0.00276279	-1.22061	0.00739359	0.994153	0.995532	-5.99638	18746	P12	FALSE	Acap1	protein_coding
ENSMUSG00000001604	-0.473975	-1.53795	-1.04026	0.307145	0.521927	-5.19146	11047	P14	FALSE	Tcea3	protein_coding
ENSMUSG00000001604	0.885949	-1.53795	1.98853	0.0566359	0.11834	-4.09125	8984	P13	FALSE	Tcea3	protein_coding
ENSMUSG00000001604	-0.843586	-1.53795	-2.11127	0.0438324	0.0721078	-3.9466	11411	P12	FALSE	Tcea3	protein_coding
ENSMUSG00000001604	0.532657	-1.53795	1.16506	0.253852	0.42387	-5.1142	11242	P15	FALSE	Tcea3	protein_coding
ENSMUSG00000001604	0.588762	-1.53795	1.28484	0.209406	0.394987	-5.2543	9951	P16	FALSE	Tcea3	protein_coding
ENSMUSG00000001622	-0.175945	-2.53106	-0.264398	0.793415	0.840773	-5.70092	17714	P12	FALSE	Csn3	protein_coding
ENSMUSG00000001622	1.61148	-2.53106	2.12181	0.0428634	0.148074	-3.71307	5434	P14	FALSE	Csn3	protein_coding
ENSMUSG00000001622	0.330133	-2.53106	0.443809	0.660601	0.764256	-5.55318	16226	P13	FALSE	Csn3	protein_coding
ENSMUSG00000001622	-0.81708	-2.53106	-1.07015	0.293716	0.493257	-5.30568	11178	P16	FALSE	Csn3	protein_coding
ENSMUSG00000001622	1.1946	-2.53106	1.5679	0.128169	0.264948	-4.51114	9081	P15	FALSE	Csn3	protein_coding
ENSMUSG00000001627	-0.0426443	5.66181	-0.546214	0.589258	0.753459	-7.43612	14681	P16	FALSE	Ifrd1	protein_coding
ENSMUSG00000001627	0.0829551	5.66181	1.07692	0.290734	0.421962	-6.77384	12934	P13	FALSE	Ifrd1	protein_coding
ENSMUSG00000001627	0.0715195	5.66181	0.916901	0.367048	0.542665	-6.82702	12697	P15	FALSE	Ifrd1	protein_coding
ENSMUSG00000001627	-0.204244	5.66181	-3.00951	0.00549664	0.0115172	-3.42957	8959	P12	TRUE	Ifrd1	protein_coding
ENSMUSG00000001627	-0.0184409	5.66181	-0.236899	0.814465	0.908122	-7.16691	16836	P14	FALSE	Ifrd1	protein_coding
ENSMUSG00000001630	-0.0244182	4.63881	-0.380577	0.706398	0.767301	-7.24395	17282	P12	FALSE	Stk38l	protein_coding
ENSMUSG00000001630	0.043179	4.63881	0.600402	0.553081	0.67572	-7.02906	15365	P13	FALSE	Stk38l	protein_coding
ENSMUSG00000001630	-0.0381225	4.63881	-0.518588	0.608134	0.7507	-6.9606	15207	P15	FALSE	Stk38l	protein_coding
ENSMUSG00000001630	-0.123131	4.63881	-1.6723	0.105637	0.252774	-6.05735	7845	P16	FALSE	Stk38l	protein_coding
ENSMUSG00000001630	-0.141939	4.63881	-1.93697	0.0629289	0.190694	-5.23284	6193	P14	FALSE	Stk38l	protein_coding
ENSMUSG00000001632	-0.142789	5.84539	-1.66079	0.107947	0.271727	-5.85997	7456	P14	FALSE	Brpf1	protein_coding
ENSMUSG00000001632	0.249211	5.84539	2.92565	0.00675721	0.0215332	-3.52797	5890	P13	TRUE	Brpf1	protein_coding
ENSMUSG00000001632	-0.0928149	5.84539	-1.07759	0.290438	0.464489	-6.6866	11737	P15	FALSE	Brpf1	protein_coding
ENSMUSG00000001632	0.0754886	5.84539	0.875739	0.388645	0.587837	-7.21784	12411	P16	FALSE	Brpf1	protein_coding
ENSMUSG00000001632	0.479676	5.84539	6.40424	6.29456e-07	3.5452e-06	5.50781	3333	P12	TRUE	Brpf1	protein_coding
ENSMUSG00000001642	-0.358611	2.45561	-2.36432	0.0252541	0.062774	-4.13792	7552	P13	FALSE	Akr1b3	protein_coding
ENSMUSG00000001642	-0.175308	2.45561	-1.1263	0.269629	0.441818	-5.98794	11456	P15	FALSE	Akr1b3	protein_coding
ENSMUSG00000001642	-0.15414	2.45561	-0.988078	0.331601	0.533357	-6.45768	11671	P16	FALSE	Akr1b3	protein_coding
ENSMUSG00000001642	-0.161471	2.45561	-1.187	0.24523	0.319552	-6.13223	14406	P12	FALSE	Akr1b3	protein_coding
ENSMUSG00000001642	-0.365763	2.45561	-2.35808	0.0256092	0.105194	-3.99298	4570	P14	FALSE	Akr1b3	protein_coding
ENSMUSG00000001663	-0.69003	3.10658	-5.764	3.49662e-06	0.000155541	4.37711	422	P14	TRUE	Gstt1	protein_coding
ENSMUSG00000001663	-0.394718	3.10658	-3.75853	0.000802511	0.00207704	-1.12359	7253	P12	TRUE	Gstt1	protein_coding
ENSMUSG00000001663	-0.366699	3.10658	-3.04537	0.0050288	0.0291198	-2.98198	3241	P16	TRUE	Gstt1	protein_coding
ENSMUSG00000001663	-1.01853	3.10658	-8.70558	1.91639e-09	9.74919e-08	11.6925	369	P13	TRUE	Gstt1	protein_coding
ENSMUSG00000001663	-0.684089	3.10658	-5.69413	4.22392e-06	0.000125859	4.162	630	P15	TRUE	Gstt1	protein_coding
ENSMUSG00000001665	0.0214653	0.0416257	0.0575102	0.954548	0.979704	-6.02274	18290	P14	FALSE	Gstt3	protein_coding
ENSMUSG00000001665	0.190398	0.0416257	0.508148	0.615341	0.756275	-5.9516	15273	P15	FALSE	Gstt3	protein_coding
ENSMUSG00000001665	0.0813445	0.0416257	0.216574	0.830115	0.913204	-6.37672	17064	P16	FALSE	Gstt3	protein_coding
ENSMUSG00000001665	-0.88191	0.0416257	-2.69056	0.0119071	0.0228657	-3.08051	9775	P12	TRUE	Gstt3	protein_coding
ENSMUSG00000001665	0.832032	0.0416257	2.28535	0.0300917	0.0719685	-3.8252	7849	P13	FALSE	Gstt3	protein_coding
ENSMUSG00000001666	-0.193189	2.81366	-1.54403	0.133843	0.234375	-5.64698	10720	P13	FALSE	Ddt	protein_coding
ENSMUSG00000001666	-0.252964	2.81366	-1.97647	0.0580559	0.180854	-4.78273	6026	P14	FALSE	Ddt	protein_coding
ENSMUSG00000001666	0.173437	2.81366	1.34726	0.18873	0.369971	-6.12686	9576	P16	FALSE	Ddt	protein_coding
ENSMUSG00000001666	-0.278352	2.81366	-2.47948	0.0194634	0.0353148	-4.06892	10346	P12	TRUE	Ddt	protein_coding
ENSMUSG00000001666	-0.394649	2.81366	-3.07269	0.00469813	0.0245459	-2.55919	3593	P15	TRUE	Ddt	protein_coding
ENSMUSG00000001672	-0.36066	1.0742	-1.53815	0.135269	0.192763	-5.38057	13173	P12	FALSE	Marveld3	protein_coding
ENSMUSG00000001672	-0.576226	1.0742	-2.20489	0.0358696	0.0826898	-4.1762	8143	P13	FALSE	Marveld3	protein_coding
ENSMUSG00000001672	0.93068	1.0742	3.46171	0.00174604	0.0133837	-1.58336	2449	P16	TRUE	Marveld3	protein_coding
ENSMUSG00000001672	0.531542	1.0742	1.98137	0.0574762	0.152221	-4.47944	7088	P15	FALSE	Marveld3	protein_coding
ENSMUSG00000001672	0.72178	1.0742	2.70064	0.0116261	0.061116	-3.04035	3571	P14	FALSE	Marveld3	protein_coding
ENSMUSG00000001674	0.332364	3.20181	2.90449	0.00711618	0.0144886	-3.22169	9220	P12	TRUE	Ddx18	protein_coding
ENSMUSG00000001674	-0.0616361	3.20181	-0.470853	0.641404	0.776402	-6.67359	15508	P15	FALSE	Ddx18	protein_coding
ENSMUSG00000001674	-0.04051	3.20181	-0.308749	0.759805	0.868533	-7.06986	16422	P16	FALSE	Ddx18	protein_coding
ENSMUSG00000001674	0.182343	3.20181	1.43041	0.163698	0.273146	-5.89353	11250	P13	FALSE	Ddx18	protein_coding
ENSMUSG00000001674	-0.197094	3.20181	-1.51103	0.142018	0.323958	-5.61031	8229	P14	FALSE	Ddx18	protein_coding
ENSMUSG00000001687	-0.013119	7.00042	-0.280058	0.781498	0.830565	-7.53358	17663	P12	FALSE	Ubl3	protein_coding
ENSMUSG00000001687	-0.223609	7.00042	-4.1409	0.000288984	0.00300211	-0.459885	1807	P15	TRUE	Ubl3	protein_coding
ENSMUSG00000001687	-0.161896	7.00042	-2.9971	0.00566797	0.0317323	-3.65988	3353	P16	TRUE	Ubl3	protein_coding
ENSMUSG00000001687	-0.19894	7.00042	-3.6866	0.000970271	0.0102211	-1.58502	1782	P14	TRUE	Ubl3	protein_coding
ENSMUSG00000001687	-0.217106	7.00042	-4.03833	0.000380741	0.00203105	-0.821832	3519	P13	TRUE	Ubl3	protein_coding
ENSMUSG00000001700	0.0549757	2.50513	0.478284	0.636172	0.796042	-6.45828	15002	P14	FALSE	Gramd3	protein_coding
ENSMUSG00000001700	-0.16609	2.50513	-1.47778	0.15066	0.256293	-5.67434	11035	P13	FALSE	Gramd3	protein_coding
ENSMUSG00000001700	0.0258883	2.50513	0.224445	0.824046	0.897691	-6.6043	17231	P15	FALSE	Gramd3	protein_coding
ENSMUSG00000001700	-0.146906	2.50513	-1.27083	0.214278	0.401519	-6.15544	10018	P16	FALSE	Gramd3	protein_coding
ENSMUSG00000001700	-0.241926	2.50513	-2.39987	0.0233176	0.0413705	-4.16802	10580	P12	TRUE	Gramd3	protein_coding
ENSMUSG00000001707	-0.200235	4.98711	-3.08929	0.00450742	0.0238482	-2.93797	3548	P15	TRUE	Eef1e1	protein_coding
ENSMUSG00000001707	-0.389729	4.98711	-6.00573	1.82309e-06	6.36116e-05	4.44056	538	P16	TRUE	Eef1e1	protein_coding
ENSMUSG00000001707	-0.0412142	4.98711	-0.637661	0.52889	0.718826	-6.89551	13811	P14	FALSE	Eef1e1	protein_coding
ENSMUSG00000001707	-0.117258	4.98711	-2.07472	0.0473465	0.0772859	-5.31683	11500	P12	FALSE	Eef1e1	protein_coding
ENSMUSG00000001707	-0.155944	4.98711	-2.4522	0.0207128	0.0533873	-4.46713	7283	P13	FALSE	Eef1e1	protein_coding
ENSMUSG00000001729	-0.179345	6.49967	-2.28862	0.0298759	0.0950266	-4.8489	5901	P15	FALSE	Akt1	protein_coding
ENSMUSG00000001729	0.15592	6.49967	1.98912	0.0565678	0.164379	-5.74794	6460	P16	FALSE	Akt1	protein_coding
ENSMUSG00000001729	0.262435	6.49967	3.85747	0.000617287	0.00164155	-1.39311	7059	P12	TRUE	Akt1	protein_coding
ENSMUSG00000001729	0.149841	6.49967	1.92484	0.0644938	0.131538	-5.62867	9204	P13	FALSE	Akt1	protein_coding
ENSMUSG00000001729	-0.139581	6.49967	-1.78309	0.0854493	0.232674	-5.71287	6894	P14	FALSE	Akt1	protein_coding
ENSMUSG00000001739	0.0142666	0.350444	0.059682	0.952834	0.974252	-6.14928	18358	P15	FALSE	Cldn15	protein_coding
ENSMUSG00000001739	0.296616	0.350444	1.41855	0.167097	0.230949	-5.38628	13582	P12	FALSE	Cldn15	protein_coding
ENSMUSG00000001739	-0.17871	0.350444	-0.750513	0.459225	0.664438	-5.82281	12973	P14	FALSE	Cldn15	protein_coding
ENSMUSG00000001739	0.527752	0.350444	2.20236	0.0360663	0.120336	-4.21741	5625	P16	FALSE	Cldn15	protein_coding
ENSMUSG00000001739	0.334288	0.350444	1.43868	0.161357	0.270253	-5.27217	11208	P13	FALSE	Cldn15	protein_coding
ENSMUSG00000001741	-0.162738	-0.597481	-0.557259	0.581791	0.655782	-5.98342	16654	P12	FALSE	Il16	protein_coding
ENSMUSG00000001741	-0.412903	-0.597481	-1.27169	0.213975	0.334533	-5.27557	12007	P13	FALSE	Il16	protein_coding
ENSMUSG00000001741	0.244564	-0.597481	0.732423	0.470015	0.637786	-5.67322	13834	P15	FALSE	Il16	protein_coding
ENSMUSG00000001741	0.0572152	-0.597481	0.170925	0.865516	0.931514	-6.23254	17442	P16	FALSE	Il16	protein_coding
ENSMUSG00000001741	-0.122804	-0.597481	-0.369147	0.714803	0.846419	-5.81163	15853	P14	FALSE	Il16	protein_coding
ENSMUSG00000001750	-0.1847	2.73796	-1.52107	0.139489	0.197876	-5.75968	13233	P12	FALSE	Tcirg1	protein_coding
ENSMUSG00000001750	0.507925	2.73796	3.64784	0.0010744	0.00914265	-1.43232	2206	P16	TRUE	Tcirg1	protein_coding
ENSMUSG00000001750	0.181278	2.73796	1.30942	0.201066	0.402999	-5.77923	9365	P14	FALSE	Tcirg1	protein_coding
ENSMUSG00000001750	0.287946	2.73796	2.07261	0.047556	0.13251	-4.64656	6737	P15	FALSE	Tcirg1	protein_coding
ENSMUSG00000001750	-0.503123	2.73796	-3.71732	0.000894825	0.00409495	-1.07293	4102	P13	TRUE	Tcirg1	protein_coding
ENSMUSG00000001751	-0.294764	3.38699	-2.5472	0.0166566	0.0447576	-3.95714	6986	P13	TRUE	Naglu	protein_coding
ENSMUSG00000001751	0.212779	3.38699	1.78634	0.0849101	0.217542	-5.60631	7327	P16	FALSE	Naglu	protein_coding
ENSMUSG00000001751	-0.790962	3.38699	-7.61364	2.76176e-08	2.29397e-07	8.98054	2260	P12	TRUE	Naglu	protein_coding
ENSMUSG00000001751	-0.00653917	3.38699	-0.0552232	0.956354	0.980803	-6.77114	18304	P14	FALSE	Naglu	protein_coding
ENSMUSG00000001751	-0.090946	3.38699	-0.765298	0.450516	0.61943	-6.53214	13653	P15	FALSE	Naglu	protein_coding
ENSMUSG00000001755	-0.0366581	4.40346	-0.6266	0.536012	0.724824	-6.79531	13882	P14	FALSE	Coasy	protein_coding
ENSMUSG00000001755	-0.232142	4.40346	-3.95501	0.000475917	0.00441836	-0.679212	2022	P15	TRUE	Coasy	protein_coding
ENSMUSG00000001755	-0.139296	4.40346	-2.4289	0.0218378	0.055721	-4.41458	7357	P13	FALSE	Coasy	protein_coding
ENSMUSG00000001755	-0.26174	4.40346	-5.10677	2.08759e-05	7.92162e-05	2.20245	4947	P12	TRUE	Coasy	protein_coding
ENSMUSG00000001755	0.13001	4.40346	2.21118	0.0353843	0.118508	-5.06256	5605	P16	FALSE	Coasy	protein_coding
ENSMUSG00000001761	0.0216182	4.00915	0.225923	0.822907	0.912063	-6.88677	16937	P14	FALSE	Smo	protein_coding
ENSMUSG00000001761	-0.17138	4.00915	-1.78118	0.0857667	0.219075	-5.75389	7348	P16	FALSE	Smo	protein_coding
ENSMUSG00000001761	-0.0235442	4.00915	-0.280592	0.781092	0.830275	-7.14745	17660	P12	FALSE	Smo	protein_coding
ENSMUSG00000001761	0.0399596	4.00915	0.416145	0.680485	0.805579	-6.88069	15857	P15	FALSE	Smo	protein_coding
ENSMUSG00000001761	-0.392627	4.00915	-4.19353	0.000250758	0.00142773	-0.0863074	3297	P13	TRUE	Smo	protein_coding
ENSMUSG00000001763	0.0928546	3.49608	1.18785	0.244901	0.455312	-6.09369	10097	P14	FALSE	Tspan33	protein_coding
ENSMUSG00000001763	0.0772429	3.49608	1.12628	0.269637	0.345881	-6.4338	14634	P12	FALSE	Tspan33	protein_coding
ENSMUSG00000001763	0.00777976	3.49608	0.101837	0.919614	0.949769	-6.96794	18176	P13	FALSE	Tspan33	protein_coding
ENSMUSG00000001763	0.144441	3.49608	1.84108	0.07626	0.185075	-5.21612	7735	P15	FALSE	Tspan33	protein_coding
ENSMUSG00000001763	0.273836	3.49608	3.48263	0.00165384	0.012856	-2.00532	2414	P16	TRUE	Tspan33	protein_coding
ENSMUSG00000001767	-0.10865	5.44501	-1.96848	0.059014	0.154967	-5.35901	7148	P15	FALSE	Crnkl1	protein_coding
ENSMUSG00000001767	0.155151	5.44501	3.22873	0.00317303	0.00706406	-2.88095	8432	P12	TRUE	Crnkl1	protein_coding
ENSMUSG00000001767	0.173557	5.44501	3.19095	0.0034915	0.0125177	-2.86207	5236	P13	TRUE	Crnkl1	protein_coding
ENSMUSG00000001767	-0.0653089	5.44501	-1.1821	0.247136	0.441241	-6.8591	10514	P16	FALSE	Crnkl1	protein_coding
ENSMUSG00000001767	-0.0952767	5.44501	-1.7305	0.0945815	0.248807	-5.70602	7136	P14	FALSE	Crnkl1	protein_coding
ENSMUSG00000001768	-0.140776	4.82872	-1.74296	0.0923472	0.230172	-5.97958	7531	P16	FALSE	Rin2	protein_coding
ENSMUSG00000001768	-0.330841	4.82872	-4.18664	0.000255459	0.00145186	-0.246995	3303	P13	TRUE	Rin2	protein_coding
ENSMUSG00000001768	0.192467	4.82872	2.38622	0.0240447	0.0808756	-4.4679	5581	P15	FALSE	Rin2	protein_coding
ENSMUSG00000001768	-0.146081	4.82872	-1.81668	0.0800176	0.222979	-5.47269	6736	P14	FALSE	Rin2	protein_coding
ENSMUSG00000001768	-0.016797	4.82872	-0.238714	0.813071	0.856845	-7.32462	17813	P12	FALSE	Rin2	protein_coding
ENSMUSG00000001773	0.11401	3.42046	0.750118	0.459459	0.628138	-6.55127	13731	P15	FALSE	Folh1	protein_coding
ENSMUSG00000001773	-0.341258	3.42046	-2.24014	0.0332252	0.113566	-4.79412	5492	P16	FALSE	Folh1	protein_coding
ENSMUSG00000001773	0.642357	3.42046	4.34015	0.000168667	0.00103336	0.413281	3064	P13	TRUE	Folh1	protein_coding
ENSMUSG00000001773	1.12679	3.42046	8.4805	3.27937e-09	3.64262e-08	11.1007	1690	P12	TRUE	Folh1	protein_coding
ENSMUSG00000001773	-1.00822	3.42046	-6.65714	3.23006e-07	2.54175e-05	6.67799	238	P14	TRUE	Folh1	protein_coding
ENSMUSG00000001774	0.0672433	5.93167	0.893628	0.37916	0.554718	-6.87528	12831	P15	FALSE	Chordc1	protein_coding
ENSMUSG00000001774	-0.283799	5.93167	-3.76948	0.000779598	0.00718792	-1.68589	2036	P16	TRUE	Chordc1	protein_coding
ENSMUSG00000001774	-0.796251	5.93167	-12.1715	1.11063e-12	4.61253e-11	18.8963	452	P12	TRUE	Chordc1	protein_coding
ENSMUSG00000001774	0.0278641	5.93167	0.370893	0.713517	0.84548	-7.15192	15841	P14	FALSE	Chordc1	protein_coding
ENSMUSG00000001774	-0.624771	5.93167	-8.39036	4.07408e-09	1.71093e-07	10.6807	447	P13	TRUE	Chordc1	protein_coding
ENSMUSG00000001783	0.276509	6.5033	6.06944	1.53668e-06	7.78584e-06	4.56391	3705	P12	TRUE	Rtcb	protein_coding
ENSMUSG00000001783	-0.0694176	6.5033	-1.32425	0.19616	0.396972	-6.38813	9276	P14	FALSE	Rtcb	protein_coding
ENSMUSG00000001783	-0.0232902	6.5033	-0.443702	0.660678	0.8044	-7.55868	15418	P16	FALSE	Rtcb	protein_coding
ENSMUSG00000001783	-0.0706203	6.5033	-1.34576	0.189208	0.347162	-6.4189	10231	P15	FALSE	Rtcb	protein_coding
ENSMUSG00000001783	0.140531	6.5033	2.69576	0.0117615	0.0338007	-4.09198	6532	P13	TRUE	Rtcb	protein_coding
ENSMUSG00000001785	-0.000323476	5.20591	-0.0045722	0.996384	0.997979	-7.19483	18742	P15	FALSE	Pwp1	protein_coding
ENSMUSG00000001785	0.210635	5.20591	3.41681	0.00196094	0.00460825	-2.3867	7988	P12	TRUE	Pwp1	protein_coding
ENSMUSG00000001785	0.166996	5.20591	2.40103	0.0232567	0.0586794	-4.60435	7440	P13	FALSE	Pwp1	protein_coding
ENSMUSG00000001785	-0.13706	5.20591	-1.93531	0.0631402	0.176517	-5.71537	6714	P16	FALSE	Pwp1	protein_coding
ENSMUSG00000001785	-0.0393567	5.20591	-0.557746	0.581463	0.759336	-6.97815	14374	P14	FALSE	Pwp1	protein_coding
ENSMUSG00000001786	0.0739914	5.45413	1.14043	0.263795	0.43507	-6.5742	11382	P15	FALSE	Fbxo7	protein_coding
ENSMUSG00000001786	-0.00976396	5.45413	-0.152699	0.879734	0.924501	-7.32517	17863	P13	FALSE	Fbxo7	protein_coding
ENSMUSG00000001786	0.0524329	5.45413	0.928268	0.361225	0.442734	-7.014	15316	P12	FALSE	Fbxo7	protein_coding
ENSMUSG00000001786	-0.166905	5.45413	-2.56996	0.0158003	0.0664736	-4.50322	4461	P16	FALSE	Fbxo7	protein_coding
ENSMUSG00000001786	0.0579553	5.45413	0.895464	0.378195	0.591821	-6.76442	11995	P14	FALSE	Fbxo7	protein_coding
ENSMUSG00000001794	-0.0626444	6.87863	-0.86782	0.392892	0.606041	-6.89982	12169	P14	FALSE	Capns1	protein_coding
ENSMUSG00000001794	-0.120669	6.87863	-1.67039	0.106018	0.232606	-5.9709	8556	P15	FALSE	Capns1	protein_coding
ENSMUSG00000001794	-0.196857	6.87863	-2.73825	0.010631	0.0310739	-4.01421	6422	P13	TRUE	Capns1	protein_coding
ENSMUSG00000001794	-0.252157	6.87863	-4.02329	0.000396417	0.0011031	-0.978692	6746	P12	TRUE	Capns1	protein_coding
ENSMUSG00000001794	-0.000568507	6.87863	-0.00786764	0.993779	0.997018	-7.67868	18711	P16	FALSE	Capns1	protein_coding
ENSMUSG00000001802	-0.378796	5.12398	-4.28405	0.000196342	0.00224057	0.0692581	1645	P15	TRUE	Lrp3	protein_coding
ENSMUSG00000001802	-0.395662	5.12398	-4.48652	0.000113353	0.002116	0.658917	1005	P14	TRUE	Lrp3	protein_coding
ENSMUSG00000001802	-0.304367	5.12398	-3.50354	0.00156646	0.00646701	-2.05321	4547	P13	TRUE	Lrp3	protein_coding
ENSMUSG00000001802	-0.01127	5.12398	-0.127299	0.899616	0.948999	-7.50909	17795	P16	FALSE	Lrp3	protein_coding
ENSMUSG00000001802	-0.100859	5.12398	-1.30872	0.201302	0.270574	-6.54646	13966	P12	FALSE	Lrp3	protein_coding
ENSMUSG00000001827	-0.673983	2.48824	-2.39289	0.0236869	0.0419482	-4.17868	10600	P12	TRUE	Folr1	protein_coding
ENSMUSG00000001827	-0.0999522	2.48824	-0.311224	0.757942	0.873211	-6.52116	16294	P14	FALSE	Folr1	protein_coding
ENSMUSG00000001827	-0.247519	2.48824	-0.788194	0.437225	0.57009	-6.43044	14397	P13	FALSE	Folr1	protein_coding
ENSMUSG00000001827	-0.130941	2.48824	-0.406303	0.687617	0.81019	-6.54241	15932	P15	FALSE	Folr1	protein_coding
ENSMUSG00000001827	-0.518277	2.48824	-1.60461	0.119833	0.27363	-5.6937	8221	P16	FALSE	Folr1	protein_coding
ENSMUSG00000001829	-0.0536857	5.60504	-1.0621	0.297291	0.511667	-6.61997	10907	P14	FALSE	Clpb	protein_coding
ENSMUSG00000001829	-0.467919	5.60504	-9.35965	4.1782e-10	2.91573e-08	12.9995	269	P13	TRUE	Clpb	protein_coding
ENSMUSG00000001829	-0.683433	5.60504	-15.5042	3.01413e-15	4.13002e-13	24.8574	137	P12	TRUE	Clpb	protein_coding
ENSMUSG00000001829	-0.157615	5.60504	-3.10907	0.00428995	0.025836	-3.29692	3117	P16	TRUE	Clpb	protein_coding
ENSMUSG00000001829	-0.141186	5.60504	-2.78703	0.00945901	0.0413037	-3.71803	4299	P15	TRUE	Clpb	protein_coding
ENSMUSG00000001833	-0.0553745	8.0627	-0.977389	0.33677	0.551597	-6.83563	11461	P14	FALSE	Sept7	protein_coding
ENSMUSG00000001833	0.0753202	8.0627	1.5329	0.136555	0.194345	-6.44166	13190	P12	FALSE	Sept7	protein_coding
ENSMUSG00000001833	-0.243443	8.0627	-4.29434	0.000190949	0.00241056	-0.401959	1487	P16	TRUE	Sept7	protein_coding
ENSMUSG00000001833	-0.0426071	8.0627	-0.753808	0.457275	0.588575	-7.18581	14584	P13	FALSE	Sept7	protein_coding
ENSMUSG00000001833	-0.110269	8.0627	-1.9455	0.0618467	0.160136	-5.54892	7250	P15	FALSE	Sept7	protein_coding
ENSMUSG00000001844	0.0132578	4.82125	0.175009	0.862336	0.921015	-7.11621	17576	P15	FALSE	Zdhhc4	protein_coding
ENSMUSG00000001844	-0.117978	4.82125	-1.56205	0.129541	0.305816	-5.87229	7951	P14	FALSE	Zdhhc4	protein_coding
ENSMUSG00000001844	0.122744	4.82125	1.65384	0.109362	0.200073	-5.90151	10261	P13	FALSE	Zdhhc4	protein_coding
ENSMUSG00000001844	0.439046	4.82125	6.64319	3.35066e-07	2.03885e-06	6.26412	3085	P12	TRUE	Zdhhc4	protein_coding
ENSMUSG00000001844	0.044571	4.82125	0.587557	0.561552	0.732249	-7.28963	14396	P16	FALSE	Zdhhc4	protein_coding
ENSMUSG00000001847	-0.00151361	6.83763	-0.0300033	0.976278	0.986951	-7.34008	18569	P15	FALSE	Rac1	protein_coding
ENSMUSG00000001847	-0.0666009	6.83763	-1.31978	0.197628	0.38046	-6.80372	9751	P16	FALSE	Rac1	protein_coding
ENSMUSG00000001847	0.0908445	6.83763	2.0755	0.0472685	0.0771891	-5.49818	11495	P12	FALSE	Rac1	protein_coding
ENSMUSG00000001847	0.110013	6.83763	2.19149	0.0369228	0.0845469	-5.15242	8198	P13	FALSE	Rac1	protein_coding
ENSMUSG00000001847	0.0363345	6.83763	0.720802	0.477024	0.679175	-7.01581	13184	P14	FALSE	Rac1	protein_coding
ENSMUSG00000001855	0.197116	5.9022	2.62753	0.013814	0.0385716	-4.20111	6723	P13	TRUE	Nup214	protein_coding
ENSMUSG00000001855	0.230466	5.9022	3.03756	0.0051273	0.0295197	-3.49688	3260	P16	TRUE	Nup214	protein_coding
ENSMUSG00000001855	-0.0766947	5.9022	-1.01315	0.319688	0.53496	-6.70062	11218	P14	FALSE	Nup214	protein_coding
ENSMUSG00000001855	0.578785	5.9022	8.77956	1.60853e-09	1.97211e-08	11.5323	1531	P12	TRUE	Nup214	protein_coding
ENSMUSG00000001855	0.0308313	5.9022	0.40663	0.68738	0.809962	-7.19344	15931	P15	FALSE	Nup214	protein_coding
ENSMUSG00000001864	-0.086452	3.86113	-0.861985	0.39604	0.478408	-6.77746	15540	P12	FALSE	Aif1l	protein_coding
ENSMUSG00000001864	0.159988	3.86113	1.43076	0.163598	0.273008	-6.04015	11249	P13	FALSE	Aif1l	protein_coding
ENSMUSG00000001864	0.21209	3.86113	1.84442	0.0757576	0.200921	-5.61581	7078	P16	FALSE	Aif1l	protein_coding
ENSMUSG00000001864	0.521365	3.86113	4.5433	9.71299e-05	0.00132495	0.9682	1376	P15	TRUE	Aif1l	protein_coding
ENSMUSG00000001864	0.541658	3.86113	4.73699	5.72894e-05	0.00126225	1.52881	852	P14	TRUE	Aif1l	protein_coding
ENSMUSG00000001870	0.650215	3.76449	2.30886	0.0285702	0.0690777	-4.52832	7764	P13	FALSE	Ltbp1	protein_coding
ENSMUSG00000001870	0.286655	3.76449	1.13452	0.266225	0.342299	-6.48552	14600	P12	FALSE	Ltbp1	protein_coding
ENSMUSG00000001870	0.259455	3.76449	0.900795	0.375402	0.588775	-6.44893	11969	P14	FALSE	Ltbp1	protein_coding
ENSMUSG00000001870	-0.665633	3.76449	-2.29754	0.0292936	0.10352	-4.75753	5312	P16	FALSE	Ltbp1	protein_coding
ENSMUSG00000001870	-0.108223	3.76449	-0.374392	0.710941	0.825853	-6.84319	16160	P15	FALSE	Ltbp1	protein_coding
ENSMUSG00000001891	-0.230824	5.19271	-3.36271	0.00225401	0.0087368	-2.41252	4843	P13	TRUE	Ugp2	protein_coding
ENSMUSG00000001891	-0.069948	5.19271	-1.00169	0.325096	0.501166	-6.68522	12177	P15	FALSE	Ugp2	protein_coding
ENSMUSG00000001891	-0.116304	5.19271	-1.66384	0.107332	0.255041	-6.1652	7900	P16	FALSE	Ugp2	protein_coding
ENSMUSG00000001891	-0.434224	5.19271	-7.13598	9.30531e-08	6.65361e-07	7.50244	2625	P12	TRUE	Ugp2	protein_coding
ENSMUSG00000001891	0.14703	5.19271	2.11095	0.0438625	0.150226	-5.00852	5481	P14	FALSE	Ugp2	protein_coding
ENSMUSG00000001901	-0.395912	5.24772	-3.84416	0.000639512	0.00768561	-1.04778	1562	P14	TRUE	Kcnh6	protein_coding
ENSMUSG00000001901	-0.115725	5.24772	-1.28623	0.208928	0.279102	-6.59375	14052	P12	FALSE	Kcnh6	protein_coding
ENSMUSG00000001901	-0.130509	5.24772	-1.2623	0.217284	0.405453	-6.73591	10060	P16	FALSE	Kcnh6	protein_coding
ENSMUSG00000001901	-0.393214	5.24772	-3.80753	0.000704846	0.00595468	-1.19453	2222	P15	TRUE	Kcnh6	protein_coding
ENSMUSG00000001901	-0.278112	5.24772	-2.7382	0.0106322	0.0310739	-3.88849	6423	P13	TRUE	Kcnh6	protein_coding
ENSMUSG00000001909	0.190948	5.76119	2.87249	0.00769335	0.0395129	-3.86687	3655	P16	TRUE	Trmt1	protein_coding
ENSMUSG00000001909	0.623699	5.76119	10.7939	1.79828e-11	4.58659e-10	16.0911	736	P12	TRUE	Trmt1	protein_coding
ENSMUSG00000001909	0.162566	5.76119	2.47623	0.0196088	0.0509475	-4.51141	7225	P13	FALSE	Trmt1	protein_coding
ENSMUSG00000001909	-0.0806905	5.76119	-1.21683	0.233857	0.442537	-6.4631	9920	P14	FALSE	Trmt1	protein_coding
ENSMUSG00000001909	0.0206046	5.76119	0.310151	0.75875	0.856488	-7.21497	16629	P15	FALSE	Trmt1	protein_coding
ENSMUSG00000001910	0.167034	6.08671	2.73345	0.0107534	0.0209163	-4.10169	9651	P12	TRUE	Nacc1	protein_coding
ENSMUSG00000001910	-0.183674	6.08671	-2.61588	0.0141962	0.0699817	-4.08424	3808	P14	FALSE	Nacc1	protein_coding
ENSMUSG00000001910	-0.228665	6.08671	-3.25185	0.00299216	0.0176078	-2.6752	3190	P15	TRUE	Nacc1	protein_coding
ENSMUSG00000001910	0.132706	6.08671	1.88617	0.0697148	0.189308	-5.90063	6913	P16	FALSE	Nacc1	protein_coding
ENSMUSG00000001910	-0.0656573	6.08671	-0.942408	0.354068	0.488682	-6.94637	13601	P13	FALSE	Nacc1	protein_coding
ENSMUSG00000001911	0.0120726	5.82128	0.172924	0.863959	0.896381	-7.47928	18093	P12	FALSE	Nfix	protein_coding
ENSMUSG00000001911	-0.368196	5.82128	-4.63881	7.488e-05	0.000526572	0.843837	2669	P13	TRUE	Nfix	protein_coding
ENSMUSG00000001911	-0.0380569	5.82128	-0.474949	0.638518	0.797678	-7.09661	15026	P14	FALSE	Nfix	protein_coding
ENSMUSG00000001911	-0.0193036	5.82128	-0.240271	0.811875	0.901063	-7.57655	16913	P16	FALSE	Nfix	protein_coding
ENSMUSG00000001911	-0.239989	5.82128	-2.98931	0.00577809	0.0287709	-3.27734	3770	P15	TRUE	Nfix	protein_coding
ENSMUSG00000001918	0.13584	2.53512	1.00388	0.324057	0.539769	-6.07775	11270	P14	FALSE	Slc1a5	protein_coding
ENSMUSG00000001918	-0.15018	2.53512	-1.26547	0.216162	0.286933	-6.05616	14142	P12	FALSE	Slc1a5	protein_coding
ENSMUSG00000001918	0.110342	2.53512	0.833977	0.411373	0.54592	-6.40376	14144	P13	FALSE	Slc1a5	protein_coding
ENSMUSG00000001918	0.0991636	2.53512	0.728681	0.472265	0.661651	-6.69789	13398	P16	FALSE	Slc1a5	protein_coding
ENSMUSG00000001918	0.162368	2.53512	1.19576	0.241848	0.410042	-5.92687	11072	P15	FALSE	Slc1a5	protein_coding
ENSMUSG00000001924	-0.0746263	8.63979	-1.34733	0.188707	0.369965	-6.81982	9575	P16	FALSE	Uba1	protein_coding
ENSMUSG00000001924	-0.13535	8.63979	-2.44487	0.0210609	0.0919003	-4.54026	4302	P14	FALSE	Uba1	protein_coding
ENSMUSG00000001924	-0.132582	8.63979	-2.39408	0.0236232	0.0799161	-4.70339	5549	P15	FALSE	Uba1	protein_coding
ENSMUSG00000001924	0.0272092	8.63979	0.566861	0.575338	0.650109	-7.45484	16613	P12	FALSE	Uba1	protein_coding
ENSMUSG00000001924	-0.0937996	8.63979	-1.69761	0.100703	0.187205	-6.0724	10098	P13	FALSE	Uba1	protein_coding
ENSMUSG00000001930	-1.10642	4.41735	-5.10795	2.08088e-05	7.89937e-05	2.20317	4945	P12	TRUE	Vwf	protein_coding
ENSMUSG00000001930	1.67886	4.41735	6.75639	2.49053e-07	1.31696e-05	6.53228	355	P16	TRUE	Vwf	protein_coding
ENSMUSG00000001930	-0.810841	4.41735	-3.34516	0.00235786	0.0090719	-2.33141	4879	P13	TRUE	Vwf	protein_coding
ENSMUSG00000001930	-0.176131	4.41735	-0.712345	0.482162	0.683003	-6.74005	13252	P14	FALSE	Vwf	protein_coding
ENSMUSG00000001930	1.08573	4.41735	4.37675	0.00015273	0.0018618	0.42681	1539	P15	TRUE	Vwf	protein_coding
ENSMUSG00000001942	0.174727	3.45196	1.58974	0.123154	0.257817	-5.60527	8967	P15	FALSE	Siae	protein_coding
ENSMUSG00000001942	-0.545663	3.45196	-5.09853	2.13509e-05	0.00018808	2.43473	2131	P13	TRUE	Siae	protein_coding
ENSMUSG00000001942	-0.500333	3.45196	-5.20739	1.58639e-05	6.18734e-05	2.65097	4813	P12	TRUE	Siae	protein_coding
ENSMUSG00000001942	0.0359227	3.45196	0.32801	0.745351	0.864969	-6.7326	16176	P14	FALSE	Siae	protein_coding
ENSMUSG00000001942	-0.148714	3.45196	-1.35003	0.187849	0.369018	-6.26742	9554	P16	FALSE	Siae	protein_coding
ENSMUSG00000001943	-0.832073	0.977385	-2.9022	0.00715599	0.0226034	-2.71475	5943	P13	TRUE	Vsig2	protein_coding
ENSMUSG00000001943	-0.242881	0.977385	-0.943806	0.353365	0.43451	-6.0653	15266	P12	FALSE	Vsig2	protein_coding
ENSMUSG00000001943	0.0439385	0.977385	0.1498	0.881999	0.943774	-6.22962	17543	P14	FALSE	Vsig2	protein_coding
ENSMUSG00000001943	0.298537	0.977385	1.01409	0.319249	0.494876	-5.79029	12110	P15	FALSE	Vsig2	protein_coding
ENSMUSG00000001943	0.0823305	0.977385	0.279077	0.782242	0.88252	-6.58335	16639	P16	FALSE	Vsig2	protein_coding
ENSMUSG00000001946	-0.148102	4.22539	-1.52923	0.137459	0.317195	-5.80677	8135	P14	FALSE	Esam	protein_coding
ENSMUSG00000001946	-0.770407	4.22539	-9.07589	8.03461e-10	1.10738e-08	12.4139	1362	P12	TRUE	Esam	protein_coding
ENSMUSG00000001946	0.407793	4.22539	4.18889	0.000253912	0.00298649	-0.33521	1596	P16	TRUE	Esam	protein_coding
ENSMUSG00000001946	0.0307837	4.22539	0.316781	0.753767	0.852999	-6.96424	16588	P15	FALSE	Esam	protein_coding
ENSMUSG00000001946	-0.687396	4.22539	-7.24713	6.99692e-08	1.78946e-06	7.99898	734	P13	TRUE	Esam	protein_coding
ENSMUSG00000001948	0.460136	1.90692	3.09416	0.00445293	0.0311672	-2.30219	2682	P14	TRUE	Spa17	protein_coding
ENSMUSG00000001948	0.257157	1.90692	1.71951	0.0965919	0.237768	-5.39054	7626	P16	FALSE	Spa17	protein_coding
ENSMUSG00000001948	-0.101208	1.90692	-0.678227	0.503211	0.66729	-6.26746	14156	P15	FALSE	Spa17	protein_coding
ENSMUSG00000001948	-0.663084	1.90692	-4.55894	9.30797e-05	0.000633307	1.24199	2759	P13	TRUE	Spa17	protein_coding
ENSMUSG00000001948	-0.968388	1.90692	-7.42586	4.43744e-08	3.49852e-07	8.64414	2381	P12	TRUE	Spa17	protein_coding
ENSMUSG00000001962	0.0339869	5.06695	0.444952	0.659785	0.790613	-7.07183	15665	P15	FALSE	Fam50a	protein_coding
ENSMUSG00000001962	0.217784	5.06695	2.90389	0.00712667	0.0225222	-3.48901	5940	P13	TRUE	Fam50a	protein_coding
ENSMUSG00000001962	0.0616351	5.06695	0.805851	0.42714	0.622681	-7.17688	12877	P16	FALSE	Fam50a	protein_coding
ENSMUSG00000001962	0.185397	5.06695	2.78438	0.00951952	0.0187376	-3.86651	9537	P12	TRUE	Fam50a	protein_coding
ENSMUSG00000001962	0.0309656	5.06695	0.406585	0.687413	0.830809	-7.03146	15532	P14	FALSE	Fam50a	protein_coding
ENSMUSG00000001964	0.149224	4.47834	2.16742	0.0388861	0.0649324	-5.04943	11242	P12	FALSE	Emd	protein_coding
ENSMUSG00000001964	0.121218	4.47834	1.53444	0.136178	0.29765	-6.23509	8588	P16	FALSE	Emd	protein_coding
ENSMUSG00000001964	0.0168775	4.47834	0.218961	0.828273	0.88985	-7.15862	17473	P13	FALSE	Emd	protein_coding
ENSMUSG00000001964	0.0752866	4.47834	0.957932	0.346319	0.561227	-6.54676	11583	P14	FALSE	Emd	protein_coding
ENSMUSG00000001964	-0.162252	4.47834	-2.05747	0.0490894	0.135197	-5.04149	6816	P15	FALSE	Emd	protein_coding
ENSMUSG00000001983	-0.41675	3.17181	-3.98238	0.000442317	0.00229496	-0.476265	3618	P13	TRUE	Taco1	protein_coding
ENSMUSG00000001983	-0.630218	3.17181	-6.70878	2.82096e-07	1.75232e-06	6.69619	3022	P12	TRUE	Taco1	protein_coding
ENSMUSG00000001983	-0.0602162	3.17181	-0.562365	0.578355	0.757164	-6.56307	14338	P14	FALSE	Taco1	protein_coding
ENSMUSG00000001983	-0.106686	3.17181	-0.990474	0.33045	0.532327	-6.61589	11653	P16	FALSE	Taco1	protein_coding
ENSMUSG00000001983	0.0303038	3.17181	0.281993	0.780029	0.869881	-6.73907	16833	P15	FALSE	Taco1	protein_coding
ENSMUSG00000001985	0.330401	4.70286	3.9937	0.000429123	0.00407063	-0.630154	1978	P15	TRUE	Grik3	protein_coding
ENSMUSG00000001985	0.560501	4.70286	6.76323	2.44634e-07	1.30093e-05	6.50408	353	P16	TRUE	Grik3	protein_coding
ENSMUSG00000001985	0.160528	4.70286	1.98227	0.0573701	0.119582	-5.33166	9006	P13	FALSE	Grik3	protein_coding
ENSMUSG00000001985	0.093421	4.70286	1.13274	0.266956	0.479618	-6.40862	10448	P14	FALSE	Grik3	protein_coding
ENSMUSG00000001985	0.220133	4.70286	3.04892	0.0049846	0.0105694	-3.19521	8853	P12	TRUE	Grik3	protein_coding
ENSMUSG00000001986	-0.498319	6.28444	-7.25276	6.89679e-08	4.92268e-06	7.60897	263	P16	TRUE	Gria3	protein_coding
ENSMUSG00000001986	-0.254563	6.28444	-3.70678	0.000920045	0.00731515	-1.55397	2361	P15	TRUE	Gria3	protein_coding
ENSMUSG00000001986	-0.195277	6.28444	-2.86617	0.00781242	0.0242967	-3.69701	6036	P13	TRUE	Gria3	protein_coding
ENSMUSG00000001986	-0.163325	6.28444	-2.73796	0.0106383	0.0207182	-4.10685	9639	P12	TRUE	Gria3	protein_coding
ENSMUSG00000001986	-0.288336	6.28444	-4.20367	0.000243984	0.00367357	-0.205247	1246	P14	TRUE	Gria3	protein_coding
ENSMUSG00000001988	-0.227729	-0.214639	-0.892068	0.379981	0.461982	-5.83551	15440	P12	FALSE	Npas1	protein_coding
ENSMUSG00000001988	0.231264	-0.214639	0.790468	0.435918	0.631368	-6.02804	12960	P16	FALSE	Npas1	protein_coding
ENSMUSG00000001988	-0.222948	-0.214639	-0.763954	0.451303	0.62015	-5.73583	13661	P15	FALSE	Npas1	protein_coding
ENSMUSG00000001988	-0.639576	-0.214639	-2.19999	0.0362512	0.132498	-3.81389	5136	P14	FALSE	Npas1	protein_coding
ENSMUSG00000001988	0.143454	-0.214639	0.505813	0.616958	0.7295	-6.00787	15876	P13	FALSE	Npas1	protein_coding
ENSMUSG00000001995	0.140073	5.74739	1.78602	0.0849621	0.217646	-6.03863	7328	P16	FALSE	Sipa1l2	protein_coding
ENSMUSG00000001995	-0.105088	5.74739	-1.34079	0.190796	0.349222	-6.36518	10256	P15	FALSE	Sipa1l2	protein_coding
ENSMUSG00000001995	-0.147084	5.74739	-1.88006	0.0705721	0.205552	-5.49096	6445	P14	FALSE	Sipa1l2	protein_coding
ENSMUSG00000001995	-0.147466	5.74739	-1.90411	0.0672485	0.136077	-5.61042	9277	P13	FALSE	Sipa1l2	protein_coding
ENSMUSG00000001995	-0.024828	5.74739	-0.364182	0.718466	0.777103	-7.4186	17354	P12	FALSE	Sipa1l2	protein_coding
ENSMUSG00000001998	0.239381	5.70568	3.51383	0.00152509	0.00632547	-2.09444	4526	P13	TRUE	Ap4e1	protein_coding
ENSMUSG00000001998	0.216538	5.70568	3.14592	0.00391102	0.028322	-2.84103	2592	P14	TRUE	Ap4e1	protein_coding
ENSMUSG00000001998	0.123197	5.70568	1.78508	0.0851188	0.217928	-6.03567	7332	P16	FALSE	Ap4e1	protein_coding
ENSMUSG00000001998	0.275164	5.70568	3.99009	0.000433284	0.0040996	-0.773983	1984	P15	TRUE	Ap4e1	protein_coding
ENSMUSG00000001998	0.3094	5.70568	5.15738	1.81827e-05	6.99152e-05	2.1514	4882	P12	TRUE	Ap4e1	protein_coding
ENSMUSG00000001999	-0.271253	3.80349	-3.76794	0.000782779	0.00368371	-1.15289	3989	P13	TRUE	Blvra	protein_coding
ENSMUSG00000001999	-0.361642	3.80349	-5.59987	5.453e-06	2.39671e-05	3.64564	4271	P12	TRUE	Blvra	protein_coding
ENSMUSG00000001999	-0.198904	3.80349	-2.69202	0.011866	0.0484664	-3.62241	4595	P15	TRUE	Blvra	protein_coding
ENSMUSG00000001999	-0.248842	3.80349	-3.36062	0.00226616	0.0162244	-2.37354	2622	P16	TRUE	Blvra	protein_coding
ENSMUSG00000001999	-0.0779238	3.80349	-1.05839	0.298952	0.513395	-6.3047	10931	P14	FALSE	Blvra	protein_coding
ENSMUSG00000002006	-0.0927018	5.50261	-1.64027	0.112169	0.278118	-5.85492	7571	P14	FALSE	Pdzd4	protein_coding
ENSMUSG00000002006	-0.167069	5.50261	-2.94968	0.00637044	0.0310049	-3.3356	3857	P15	TRUE	Pdzd4	protein_coding
ENSMUSG00000002006	-0.315959	5.50261	-6.40845	6.22465e-07	3.51004e-06	5.55276	3329	P12	TRUE	Pdzd4	protein_coding
ENSMUSG00000002006	-0.0859853	5.50261	-1.51672	0.14058	0.304134	-6.42894	8677	P16	FALSE	Pdzd4	protein_coding
ENSMUSG00000002006	-0.0919623	5.50261	-1.64649	0.110875	0.202269	-6.00851	10290	P13	FALSE	Pdzd4	protein_coding
ENSMUSG00000002007	-0.335433	1.76091	-1.64556	0.111069	0.240227	-5.16131	8679	P15	FALSE	Srpk3	protein_coding
ENSMUSG00000002007	0.0823525	1.76091	0.403136	0.689919	0.823434	-6.71347	15728	P16	FALSE	Srpk3	protein_coding
ENSMUSG00000002007	0.208878	1.76091	1.17258	0.250872	0.325727	-5.99835	14458	P12	FALSE	Srpk3	protein_coding
ENSMUSG00000002007	-0.5499	1.76091	-2.76774	0.00990721	0.029311	-3.15211	6345	P13	TRUE	Srpk3	protein_coding
ENSMUSG00000002007	-0.195627	1.76091	-0.963022	0.343804	0.558782	-5.95131	11549	P14	FALSE	Srpk3	protein_coding
ENSMUSG00000002010	-0.232538	6.49285	-4.24318	0.00021929	0.0012824	-0.259899	3210	P13	TRUE	Idh3g	protein_coding
ENSMUSG00000002010	-0.201151	6.49285	-3.65	0.00106833	0.011019	-1.65596	1820	P14	TRUE	Idh3g	protein_coding
ENSMUSG00000002010	-0.310655	6.49285	-5.63099	5.01184e-06	0.0001432	3.57879	657	P15	TRUE	Idh3g	protein_coding
ENSMUSG00000002010	-0.122529	6.49285	-2.2203	0.0346908	0.116894	-5.31378	5571	P16	FALSE	Idh3g	protein_coding
ENSMUSG00000002010	-0.0468597	6.49285	-0.978349	0.336304	0.416843	-7.06291	15145	P12	FALSE	Idh3g	protein_coding
ENSMUSG00000002012	-0.0675219	5.02656	-1.14199	0.263158	0.339123	-6.73072	14567	P12	FALSE	Pnck	protein_coding
ENSMUSG00000002012	-0.149927	5.02656	-2.25253	0.0323383	0.0763179	-4.87682	7954	P13	FALSE	Pnck	protein_coding
ENSMUSG00000002012	-0.147829	5.02656	-2.17976	0.0378682	0.1123	-4.90878	6330	P15	FALSE	Pnck	protein_coding
ENSMUSG00000002012	-0.170193	5.02656	-2.51685	0.0178648	0.0822562	-4.17449	4077	P14	FALSE	Pnck	protein_coding
ENSMUSG00000002012	-0.032816	5.02656	-0.4833	0.632652	0.784802	-7.38184	15131	P16	FALSE	Pnck	protein_coding
ENSMUSG00000002014	0.0436206	4.9414	0.675692	0.504795	0.700458	-6.86265	13526	P14	FALSE	Ssr4	protein_coding
ENSMUSG00000002014	-0.0839026	4.9414	-1.29416	0.206213	0.390816	-6.64789	9905	P16	FALSE	Ssr4	protein_coding
ENSMUSG00000002014	0.116568	4.9414	1.83559	0.0770914	0.151678	-5.62638	9541	P13	FALSE	Ssr4	protein_coding
ENSMUSG00000002014	-0.126729	4.9414	-1.95742	0.0603635	0.15725	-5.30519	7206	P15	FALSE	Ssr4	protein_coding
ENSMUSG00000002014	0.188821	4.9414	3.34422	0.00236357	0.00544471	-2.52501	8149	P12	TRUE	Ssr4	protein_coding
ENSMUSG00000002015	0.0583419	5.9081	0.90546	0.37297	0.586234	-6.80418	11943	P14	FALSE	Bcap31	protein_coding
ENSMUSG00000002015	-0.0938667	5.9081	-1.46996	0.152753	0.258985	-6.30951	11072	P13	FALSE	Bcap31	protein_coding
ENSMUSG00000002015	-0.113726	5.9081	-1.76104	0.0891819	0.224805	-6.09562	7447	P16	FALSE	Bcap31	protein_coding
ENSMUSG00000002015	-0.0838409	5.9081	-1.49417	0.146349	0.206096	-6.39442	13330	P12	FALSE	Bcap31	protein_coding
ENSMUSG00000002015	-0.141222	5.9081	-2.18824	0.037183	0.110881	-5.00169	6295	P15	FALSE	Bcap31	protein_coding
ENSMUSG00000002017	-0.14336	5.82316	-2.57213	0.015721	0.0663029	-4.53985	4451	P16	FALSE	Fam98a	protein_coding
ENSMUSG00000002017	-0.0075334	5.82316	-0.135262	0.893375	0.939942	-7.26132	17842	P15	FALSE	Fam98a	protein_coding
ENSMUSG00000002017	-0.0778057	5.82316	-1.60648	0.119422	0.173017	-6.22057	12957	P12	FALSE	Fam98a	protein_coding
ENSMUSG00000002017	-0.0629659	5.82316	-1.14348	0.262549	0.391064	-6.71649	12603	P13	FALSE	Fam98a	protein_coding
ENSMUSG00000002017	-0.121831	5.82316	-2.19167	0.036909	0.134115	-4.9303	5166	P14	FALSE	Fam98a	protein_coding
ENSMUSG00000002020	-0.383004	0.973367	-0.417161	0.679751	0.74417	-6.42061	17147	P12	FALSE	Ltbp2	protein_coding
ENSMUSG00000002020	1.04501	0.973367	1.02165	0.315717	0.448101	-5.89514	13226	P13	FALSE	Ltbp2	protein_coding
ENSMUSG00000002020	-0.169711	0.973367	-0.161586	0.872796	0.927543	-6.28161	17664	P15	FALSE	Ltbp2	protein_coding
ENSMUSG00000002020	-0.0513065	0.973367	-0.049029	0.961245	0.982923	-6.23872	18358	P14	FALSE	Ltbp2	protein_coding
ENSMUSG00000002020	-1.54191	0.973367	-1.46498	0.154097	0.323588	-5.57042	8939	P16	FALSE	Ltbp2	protein_coding
ENSMUSG00000002028	0.0703046	8.69472	1.04283	0.305971	0.520545	-6.78332	11034	P14	FALSE	Kmt2a	protein_coding
ENSMUSG00000002028	0.195177	8.69472	2.89366	0.00730674	0.0380689	-3.94549	3603	P16	TRUE	Kmt2a	protein_coding
ENSMUSG00000002028	0.275057	8.69472	4.07868	0.000341649	0.00340778	-0.66684	1882	P15	TRUE	Kmt2a	protein_coding
ENSMUSG00000002028	-0.323914	8.69472	-5.54159	6.38738e-06	2.75705e-05	3.06919	4349	P12	TRUE	Kmt2a	protein_coding
ENSMUSG00000002028	-0.335973	8.69472	-4.993	2.84801e-05	0.000239851	1.69825	2229	P13	TRUE	Kmt2a	protein_coding
ENSMUSG00000002031	-0.139978	5.63299	-2.18129	0.037744	0.124303	-5.31701	5700	P16	FALSE	Ift46	protein_coding
ENSMUSG00000002031	0.185353	5.63299	3.32242	0.00249929	0.00571806	-2.67483	8205	P12	TRUE	Ift46	protein_coding
ENSMUSG00000002031	-0.000305037	5.63299	-0.00476784	0.99623	0.998664	-7.19264	18726	P14	FALSE	Ift46	protein_coding
ENSMUSG00000002031	0.0539666	5.63299	0.841658	0.407131	0.580221	-6.89007	13172	P15	FALSE	Ift46	protein_coding
ENSMUSG00000002031	-0.00702513	5.63299	-0.110989	0.912419	0.944885	-7.35069	18127	P13	FALSE	Ift46	protein_coding
ENSMUSG00000002032	-0.333631	5.25322	-4.99795	2.80981e-05	0.000522792	1.96855	1008	P15	TRUE	Tmem25	protein_coding
ENSMUSG00000002032	-0.30782	5.25322	-4.68839	6.54119e-05	0.000474831	1.03533	2586	P13	TRUE	Tmem25	protein_coding
ENSMUSG00000002032	-0.243079	5.25322	-4.17984	0.000260192	0.000758083	-0.428436	6443	P12	TRUE	Tmem25	protein_coding
ENSMUSG00000002032	-0.18684	5.25322	-2.79575	0.00926283	0.0453778	-3.9792	3831	P16	TRUE	Tmem25	protein_coding
ENSMUSG00000002032	-0.341764	5.25322	-5.13374	1.93945e-05	0.000571544	2.38433	637	P14	TRUE	Tmem25	protein_coding
ENSMUSG00000002043	-0.254269	3.25054	-1.77176	0.087351	0.167647	-5.39187	9781	P13	FALSE	Trappc6a	protein_coding
ENSMUSG00000002043	-1.04244	3.25054	-8.09128	8.43441e-09	8.21218e-08	10.1782	1928	P12	TRUE	Trappc6a	protein_coding
ENSMUSG00000002043	-0.08731	3.25054	-0.592422	0.558336	0.712312	-6.61922	14713	P15	FALSE	Trappc6a	protein_coding
ENSMUSG00000002043	0.406084	3.25054	2.7491	0.010359	0.0492687	-3.69062	3946	P16	TRUE	Trappc6a	protein_coding
ENSMUSG00000002043	0.0583489	3.25054	0.397324	0.69415	0.8344	-6.66109	15616	P14	FALSE	Trappc6a	protein_coding
ENSMUSG00000002052	0.316152	7.6899	5.41598	8.98664e-06	9.07463e-05	2.86858	1859	P13	TRUE	Supt6	protein_coding
ENSMUSG00000002052	0.0689023	7.6899	1.17631	0.249405	0.443944	-7.00851	10546	P16	FALSE	Supt6	protein_coding
ENSMUSG00000002052	0.552527	7.6899	10.8815	1.49645e-11	3.95652e-10	16.2045	710	P12	TRUE	Supt6	protein_coding
ENSMUSG00000002052	-0.0493336	7.6899	-0.842816	0.406494	0.618723	-6.94864	12333	P14	FALSE	Supt6	protein_coding
ENSMUSG00000002052	0.0493052	7.6899	0.841929	0.406982	0.580096	-7.00891	13170	P15	FALSE	Supt6	protein_coding
ENSMUSG00000002055	-0.118433	5.05551	-0.9238	0.363506	0.577744	-6.68195	11811	P14	FALSE	Spag5	protein_coding
ENSMUSG00000002055	0.0907289	5.05551	0.809421	0.425118	0.507202	-7.05896	15734	P12	FALSE	Spag5	protein_coding
ENSMUSG00000002055	0.57884	5.05551	4.50172	0.000108765	0.00144496	0.658809	1413	P15	TRUE	Spag5	protein_coding
ENSMUSG00000002055	0.113732	5.05551	0.883372	0.384579	0.583993	-7.10914	12362	P16	FALSE	Spag5	protein_coding
ENSMUSG00000002055	-0.470306	5.05551	-3.72574	0.000875156	0.00403023	-1.48094	4076	P13	TRUE	Spag5	protein_coding
ENSMUSG00000002058	-0.235289	10.1205	-3.4368	0.00186229	0.0124287	-2.33534	2812	P15	TRUE	Unc119	protein_coding
ENSMUSG00000002058	0.0187125	10.1205	0.273305	0.78663	0.885047	-7.71328	16684	P16	FALSE	Unc119	protein_coding
ENSMUSG00000002058	-0.116584	10.1205	-1.70504	0.0992915	0.185297	-6.08222	10059	P13	FALSE	Unc119	protein_coding
ENSMUSG00000002058	-0.183945	10.1205	-2.68734	0.0119983	0.062315	-4.04361	3613	P14	FALSE	Unc119	protein_coding
ENSMUSG00000002058	0.11374	10.1205	1.91749	0.0654595	0.102529	-5.85857	11985	P12	FALSE	Unc119	protein_coding
ENSMUSG00000002059	0.362443	4.69041	4.4129	0.000138458	0.000881059	0.375923	2950	P13	TRUE	Rab34	protein_coding
ENSMUSG00000002059	0.760964	4.69041	10.3904	4.24365e-11	9.40517e-10	15.3187	847	P12	TRUE	Rab34	protein_coding
ENSMUSG00000002059	0.176814	4.69041	2.10693	0.0442374	0.125523	-4.98949	6615	P15	FALSE	Rab34	protein_coding
ENSMUSG00000002059	0.267587	4.69041	3.18314	0.00356102	0.0224924	-2.98295	2972	P16	TRUE	Rab34	protein_coding
ENSMUSG00000002059	0.10481	4.69041	1.25293	0.220625	0.426658	-6.26619	9707	P14	FALSE	Rab34	protein_coding
ENSMUSG00000002064	0.0904335	5.7083	1.52182	0.139302	0.241903	-6.21707	10810	P13	FALSE	Sdf2	protein_coding
ENSMUSG00000002064	-0.0539766	5.7083	-0.899013	0.376335	0.589843	-6.79029	11977	P14	FALSE	Sdf2	protein_coding
ENSMUSG00000002064	-0.0180987	5.7083	-0.300647	0.765911	0.871904	-7.54798	16490	P16	FALSE	Sdf2	protein_coding
ENSMUSG00000002064	-0.0322835	5.7083	-0.536689	0.595734	0.740946	-7.11119	15092	P15	FALSE	Sdf2	protein_coding
ENSMUSG00000002064	0.149558	5.7083	2.85805	0.00796795	0.0159937	-3.78493	9352	P12	TRUE	Sdf2	protein_coding
ENSMUSG00000002068	-0.310241	2.55394	-2.26968	0.0311463	0.119712	-4.18618	4884	P14	FALSE	Ccne1	protein_coding
ENSMUSG00000002068	-0.248696	2.55394	-1.86076	0.0733406	0.145626	-5.09217	9454	P13	FALSE	Ccne1	protein_coding
ENSMUSG00000002068	-0.214676	2.55394	-1.56504	0.12884	0.265983	-5.44599	9093	P15	FALSE	Ccne1	protein_coding
ENSMUSG00000002068	0.171518	2.55394	1.4307	0.163614	0.226853	-5.8462	13539	P12	FALSE	Ccne1	protein_coding
ENSMUSG00000002068	-0.164504	2.55394	-1.19661	0.24152	0.435274	-6.2553	10416	P16	FALSE	Ccne1	protein_coding
ENSMUSG00000002076	0.296205	-0.519142	0.848116	0.403587	0.48593	-5.80285	15591	P12	FALSE	Hsf2bp	protein_coding
ENSMUSG00000002076	0.092095	-0.519142	0.237225	0.814215	0.879073	-6.03429	17387	P13	FALSE	Hsf2bp	protein_coding
ENSMUSG00000002076	0.857031	-0.519142	2.141	0.0411474	0.131925	-4.15121	5855	P16	FALSE	Hsf2bp	protein_coding
ENSMUSG00000002076	-0.142906	-0.519142	-0.359222	0.722132	0.851018	-5.83258	15929	P14	FALSE	Hsf2bp	protein_coding
ENSMUSG00000002076	0.493993	-0.519142	1.2371	0.226354	0.39184	-5.22827	10844	P15	FALSE	Hsf2bp	protein_coding
ENSMUSG00000002083	0.0504253	1.52551	0.219005	0.82824	0.914805	-6.336	16995	P14	FALSE	Bbc3	protein_coding
ENSMUSG00000002083	-0.120223	1.52551	-0.595432	0.556351	0.632384	-6.45155	16515	P12	FALSE	Bbc3	protein_coding
ENSMUSG00000002083	0.827026	1.52551	3.57172	0.00131148	0.0107226	-1.3924	2296	P16	TRUE	Bbc3	protein_coding
ENSMUSG00000002083	0.172392	1.52551	0.746152	0.461813	0.630529	-6.13754	13749	P15	FALSE	Bbc3	protein_coding
ENSMUSG00000002083	0.206662	1.52551	0.917697	0.366638	0.501703	-6.11168	13718	P13	FALSE	Bbc3	protein_coding
ENSMUSG00000002100	-0.380049	-0.900397	-1.15256	0.258866	0.471827	-5.19802	10299	P14	FALSE	Mybpc3	protein_coding
ENSMUSG00000002100	-0.537181	-0.900397	-1.6232	0.115786	0.247078	-4.66568	8797	P15	FALSE	Mybpc3	protein_coding
ENSMUSG00000002100	-0.335294	-0.900397	-1.1587	0.256392	0.331679	-5.42436	14511	P12	FALSE	Mybpc3	protein_coding
ENSMUSG00000002100	-0.411849	-0.900397	-1.24149	0.224753	0.414651	-5.43387	10173	P16	FALSE	Mybpc3	protein_coding
ENSMUSG00000002100	-0.827359	-0.900397	-2.56938	0.015822	0.0429702	-3.12049	6912	P13	TRUE	Mybpc3	protein_coding
ENSMUSG00000002102	-0.0450981	6.45629	-0.753154	0.457662	0.648596	-7.36697	13244	P16	FALSE	Psmc3	protein_coding
ENSMUSG00000002102	-0.0571972	6.45629	-1.1006	0.28047	0.357481	-6.93433	14728	P12	FALSE	Psmc3	protein_coding
ENSMUSG00000002102	-0.175558	6.45629	-2.95311	0.00631695	0.0203644	-3.50672	5823	P13	TRUE	Psmc3	protein_coding
ENSMUSG00000002102	-0.305843	6.45629	-5.10968	2.07111e-05	0.000414929	2.16719	937	P15	TRUE	Psmc3	protein_coding
ENSMUSG00000002102	-0.256988	6.45629	-4.29826	0.000188932	0.00308135	0.0354271	1151	P14	TRUE	Psmc3	protein_coding
ENSMUSG00000002103	0.225285	6.11288	5.16536	1.77912e-05	6.86064e-05	2.13704	4868	P12	TRUE	Acp2	protein_coding
ENSMUSG00000002103	-0.109021	6.11288	-2.1721	0.0384975	0.113433	-5.05001	6370	P15	FALSE	Acp2	protein_coding
ENSMUSG00000002103	-0.109753	6.11288	-2.18561	0.0373941	0.123455	-5.35473	5686	P16	FALSE	Acp2	protein_coding
ENSMUSG00000002103	0.119379	6.11288	2.4003	0.0232949	0.0587441	-4.69767	7444	P13	FALSE	Acp2	protein_coding
ENSMUSG00000002103	-0.0927785	6.11288	-1.85113	0.0747569	0.213793	-5.57302	6564	P14	FALSE	Acp2	protein_coding
ENSMUSG00000002104	0.295862	-0.293181	0.892887	0.37955	0.555073	-5.61684	12836	P15	FALSE	Rapsn	protein_coding
ENSMUSG00000002104	-0.11377	-0.293181	-0.35329	0.726525	0.814861	-6.05363	16737	P13	FALSE	Rapsn	protein_coding
ENSMUSG00000002104	-1.13335	-0.293181	-3.91021	0.000536381	0.00144731	-0.204005	6957	P12	TRUE	Rapsn	protein_coding
ENSMUSG00000002104	-0.105397	-0.293181	-0.319308	0.75187	0.869416	-5.89693	16234	P14	FALSE	Rapsn	protein_coding
ENSMUSG00000002104	-0.0500554	-0.293181	-0.150691	0.881303	0.940952	-6.30794	17582	P16	FALSE	Rapsn	protein_coding
ENSMUSG00000002105	0.0550506	4.56694	0.654161	0.518361	0.699143	-7.19962	13918	P16	FALSE	Slc39a13	protein_coding
ENSMUSG00000002105	-0.276586	4.56694	-3.3663	0.00223332	0.00866196	-2.30619	4840	P13	TRUE	Slc39a13	protein_coding
ENSMUSG00000002105	-0.153146	4.56694	-1.82298	0.0790322	0.189741	-5.47019	7818	P15	FALSE	Slc39a13	protein_coding
ENSMUSG00000002105	-0.195281	4.56694	-2.66286	0.0127128	0.0242082	-4.04827	9858	P12	TRUE	Slc39a13	protein_coding
ENSMUSG00000002105	-0.166136	4.56694	-1.9838	0.05719	0.17882	-5.13659	6003	P14	FALSE	Slc39a13	protein_coding
ENSMUSG00000002107	-0.169942	8.69335	-3.27261	0.00283821	0.0190486	-3.04551	2797	P16	TRUE	Celf2	protein_coding
ENSMUSG00000002107	-0.107658	8.69335	-2.07357	0.0474611	0.132333	-5.33045	6732	P15	FALSE	Celf2	protein_coding
ENSMUSG00000002107	0.139982	8.69335	2.70211	0.0115855	0.0333921	-4.14165	6513	P13	TRUE	Celf2	protein_coding
ENSMUSG00000002107	-0.0126578	8.69335	-0.243873	0.809112	0.904872	-7.30284	16785	P14	FALSE	Celf2	protein_coding
ENSMUSG00000002107	0.084952	8.69335	1.88779	0.0694896	0.108092	-5.88829	12068	P12	FALSE	Celf2	protein_coding
ENSMUSG00000002108	0.131557	0.769097	0.533497	0.597912	0.742475	-6.10733	15117	P15	FALSE	Nr1h3	protein_coding
ENSMUSG00000002108	0.220024	0.769097	0.890298	0.380914	0.58054	-6.17808	12317	P16	FALSE	Nr1h3	protein_coding
ENSMUSG00000002108	-0.731493	0.769097	-3.04805	0.00499542	0.0167783	-2.35094	5589	P13	TRUE	Nr1h3	protein_coding
ENSMUSG00000002108	-0.331821	0.769097	-1.35071	0.187637	0.386304	-5.31739	9118	P14	FALSE	Nr1h3	protein_coding
ENSMUSG00000002108	-1.53241	0.769097	-7.10717	1.00214e-07	7.09358e-07	7.86104	2652	P12	TRUE	Nr1h3	protein_coding
ENSMUSG00000002109	0.125249	4.15985	1.42111	0.166358	0.318101	-6.00053	9817	P15	FALSE	Ddb2	protein_coding
ENSMUSG00000002109	-0.585211	4.15985	-7.60065	2.85347e-08	2.35971e-07	8.83821	2270	P12	TRUE	Ddb2	protein_coding
ENSMUSG00000002109	0.112371	4.15985	1.27939	0.211289	0.415725	-6.12929	9540	P14	FALSE	Ddb2	protein_coding
ENSMUSG00000002109	-0.294786	4.15985	-3.42759	0.00190713	0.00758809	-2.08006	4718	P13	TRUE	Ddb2	protein_coding
ENSMUSG00000002109	0.0109321	4.15985	0.12379	0.902369	0.949723	-7.32767	17836	P16	FALSE	Ddb2	protein_coding
ENSMUSG00000002111	0.947238	-0.831845	2.68704	0.0120069	0.062315	-2.81511	3617	P14	FALSE	Spi1	protein_coding
ENSMUSG00000002111	1.2393	-0.831845	3.50268	0.00156996	0.010887	-1.09131	2707	P15	TRUE	Spi1	protein_coding
ENSMUSG00000002111	-0.50549	-0.831845	-1.63384	0.11352	0.165592	-4.83243	12869	P12	FALSE	Spi1	protein_coding
ENSMUSG00000002111	0.404806	-0.831845	1.17604	0.249508	0.376086	-5.33473	12454	P13	FALSE	Spi1	protein_coding
ENSMUSG00000002111	1.23118	-0.831845	3.47127	0.00170331	0.0131529	-1.25824	2431	P16	TRUE	Spi1	protein_coding
ENSMUSG00000002129	-0.0298394	6.95734	-0.64071	0.526936	0.686824	-7.13536	14402	P15	FALSE	Sf3a1	protein_coding
ENSMUSG00000002129	0.0305724	6.95734	0.656261	0.517029	0.698049	-7.46107	13904	P16	FALSE	Sf3a1	protein_coding
ENSMUSG00000002129	0.203279	6.95734	5.03151	2.56377e-05	9.50377e-05	1.72603	5064	P12	TRUE	Sf3a1	protein_coding
ENSMUSG00000002129	0.149164	6.95734	3.21764	0.00326351	0.0118692	-2.90105	5161	P13	TRUE	Sf3a1	protein_coding
ENSMUSG00000002129	-0.0489357	6.95734	-1.05155	0.302025	0.516547	-6.72716	10976	P14	FALSE	Sf3a1	protein_coding
ENSMUSG00000002147	-0.914799	3.29992	-8.17955	6.79611e-09	6.84424e-08	10.3878	1864	P12	TRUE	Stat6	protein_coding
ENSMUSG00000002147	0.244338	3.29992	1.96137	0.0598785	0.123875	-5.08048	9074	P13	FALSE	Stat6	protein_coding
ENSMUSG00000002147	0.630683	3.29992	4.9185	3.49054e-05	0.000645936	1.80543	1014	P16	TRUE	Stat6	protein_coding
ENSMUSG00000002147	0.348758	3.29992	2.73579	0.0106934	0.0579328	-3.3703	3465	P14	FALSE	Stat6	protein_coding
ENSMUSG00000002147	0.561029	3.29992	4.38518	0.000149275	0.00182776	0.649404	1533	P15	TRUE	Stat6	protein_coding
ENSMUSG00000002190	-0.235051	3.30398	-2.13918	0.0413081	0.092182	-4.75679	8412	P13	FALSE	Clgn	protein_coding
ENSMUSG00000002190	-0.308561	3.30398	-2.73436	0.0107301	0.045092	-3.42494	4467	P15	TRUE	Clgn	protein_coding
ENSMUSG00000002190	-0.218694	3.30398	-2.21694	0.0349451	0.0590555	-4.70249	11108	P12	FALSE	Clgn	protein_coding
ENSMUSG00000002190	-0.338285	3.30398	-2.99099	0.0057541	0.0320808	-3.15161	3367	P16	TRUE	Clgn	protein_coding
ENSMUSG00000002190	-0.289016	3.30398	-2.57037	0.0157853	0.0754577	-3.7281	3927	P14	FALSE	Clgn	protein_coding
ENSMUSG00000002204	0.0476227	0.549316	0.190999	0.849909	0.91435	-6.17971	17449	P15	FALSE	Napsa	protein_coding
ENSMUSG00000002204	-0.25204	0.549316	-1.03944	0.30752	0.439228	-5.78426	13143	P13	FALSE	Napsa	protein_coding
ENSMUSG00000002204	0.235627	0.549316	0.942798	0.353872	0.556216	-6.07971	11943	P16	FALSE	Napsa	protein_coding
ENSMUSG00000002204	-0.294794	0.549316	-1.18688	0.245276	0.455693	-5.46484	10104	P14	FALSE	Napsa	protein_coding
ENSMUSG00000002204	-0.36426	0.549316	-1.67043	0.106009	0.156054	-5.07078	12752	P12	FALSE	Napsa	protein_coding
ENSMUSG00000002205	0.0600322	5.53835	0.763009	0.451858	0.6445	-7.27754	13161	P16	FALSE	Vrk3	protein_coding
ENSMUSG00000002205	-0.188436	5.53835	-2.39693	0.0234721	0.0795914	-4.54873	5536	P15	FALSE	Vrk3	protein_coding
ENSMUSG00000002205	-0.0270494	5.53835	-0.348826	0.729837	0.817393	-7.28417	16761	P13	FALSE	Vrk3	protein_coding
ENSMUSG00000002205	-0.18656	5.53835	-2.7264	0.0109355	0.0212308	-4.06192	9669	P12	TRUE	Vrk3	protein_coding
ENSMUSG00000002205	0.0145565	5.53835	0.18555	0.854139	0.929283	-7.1638	17254	P14	FALSE	Vrk3	protein_coding
ENSMUSG00000002210	0.0610286	4.67599	0.775662	0.44447	0.526692	-7.0186	15841	P12	FALSE	Smg9	protein_coding
ENSMUSG00000002210	-0.198004	4.67599	-2.19629	0.036543	0.1096	-4.81735	6259	P15	FALSE	Smg9	protein_coding
ENSMUSG00000002210	-0.180668	4.67599	-2.01051	0.0541266	0.172922	-5.10888	5875	P14	FALSE	Smg9	protein_coding
ENSMUSG00000002210	0.192135	4.67599	2.12761	0.0423384	0.134457	-5.27491	5911	P16	FALSE	Smg9	protein_coding
ENSMUSG00000002210	0.00302166	4.67599	0.034251	0.972921	0.982897	-7.21972	18581	P13	FALSE	Smg9	protein_coding
ENSMUSG00000002221	-0.174852	5.82368	-3.55006	0.00138774	0.00994301	-1.91503	2620	P15	TRUE	Paxip1	protein_coding
ENSMUSG00000002221	0.0671007	5.82368	1.56665	0.128463	0.184169	-6.28047	13094	P12	FALSE	Paxip1	protein_coding
ENSMUSG00000002221	0.0086258	5.82368	0.177133	0.860682	0.911625	-7.35957	17723	P13	FALSE	Paxip1	protein_coding
ENSMUSG00000002221	-0.0097146	5.82368	-0.197093	0.845183	0.920624	-7.58653	17233	P16	FALSE	Paxip1	protein_coding
ENSMUSG00000002221	-0.0697382	5.82368	-1.41863	0.167075	0.359524	-6.2117	8723	P14	FALSE	Paxip1	protein_coding
ENSMUSG00000002222	-0.0699754	8.3932	-1.35633	0.185864	0.366665	-6.80297	9515	P16	FALSE	Rmnd5a	protein_coding
ENSMUSG00000002222	0.250168	8.3932	4.86164	4.07685e-05	0.000322234	1.34717	2375	P13	TRUE	Rmnd5a	protein_coding
ENSMUSG00000002222	0.177233	8.3932	3.43588	0.00186673	0.0124484	-2.31099	2815	P15	TRUE	Rmnd5a	protein_coding
ENSMUSG00000002222	0.517664	8.3932	11.5775	3.59089e-12	1.21783e-10	17.6407	553	P12	TRUE	Rmnd5a	protein_coding
ENSMUSG00000002222	0.0435401	8.3932	0.844368	0.405641	0.618026	-6.96435	12321	P14	FALSE	Rmnd5a	protein_coding
ENSMUSG00000002227	-0.0947856	2.28984	-0.555066	0.58327	0.760849	-6.37121	14390	P14	FALSE	Mov10	protein_coding
ENSMUSG00000002227	-0.193783	2.28984	-1.16042	0.255704	0.38324	-6.02944	12525	P13	FALSE	Mov10	protein_coding
ENSMUSG00000002227	0.224367	2.28984	1.30936	0.201086	0.361431	-5.73733	10444	P15	FALSE	Mov10	protein_coding
ENSMUSG00000002227	-0.117898	2.28984	-0.787266	0.437759	0.520118	-6.4855	15799	P12	FALSE	Mov10	protein_coding
ENSMUSG00000002227	0.437615	2.28984	2.54818	0.0166188	0.0692112	-3.92226	4507	P16	FALSE	Mov10	protein_coding
ENSMUSG00000002228	0.21444	3.76842	1.96994	0.0588379	0.168704	-5.37693	6547	P16	FALSE	Ppm1j	protein_coding
ENSMUSG00000002228	-0.184753	3.76842	-1.70714	0.098896	0.256561	-5.44014	7236	P14	FALSE	Ppm1j	protein_coding
ENSMUSG00000002228	-0.43859	3.76842	-4.14487	0.000285913	0.00159405	-0.168295	3367	P13	TRUE	Ppm1j	protein_coding
ENSMUSG00000002228	-0.163561	3.76842	-1.72286	0.0959746	0.143032	-5.68261	12596	P12	FALSE	Ppm1j	protein_coding
ENSMUSG00000002228	0.0351427	3.76842	0.323563	0.74868	0.849814	-6.86219	16538	P15	FALSE	Ppm1j	protein_coding
ENSMUSG00000002233	0.399136	4.48407	3.84997	0.000629713	0.00608388	-1.27275	1943	P16	TRUE	Rhoc	protein_coding
ENSMUSG00000002233	-0.639632	4.48407	-7.07948	1.07625e-07	7.54703e-07	7.45617	2677	P12	TRUE	Rhoc	protein_coding
ENSMUSG00000002233	0.168047	4.48407	1.62381	0.115654	0.24688	-5.7731	8794	P15	FALSE	Rhoc	protein_coding
ENSMUSG00000002233	-0.0472012	4.48407	-0.466612	0.644398	0.751378	-7.0727	16099	P13	FALSE	Rhoc	protein_coding
ENSMUSG00000002233	0.129594	4.48407	1.25651	0.219344	0.425238	-6.22282	9682	P14	FALSE	Rhoc	protein_coding
ENSMUSG00000002249	0.798247	5.07048	7.0159	1.26829e-07	7.80603e-06	7.11185	305	P16	TRUE	Tead3	protein_coding
ENSMUSG00000002249	0.879092	5.07048	7.87938	1.42241e-08	4.84602e-07	9.49241	551	P13	TRUE	Tead3	protein_coding
ENSMUSG00000002249	0.320282	5.07048	2.82697	0.00859109	0.0498756	-3.50363	3233	P14	TRUE	Tead3	protein_coding
ENSMUSG00000002249	0.38202	5.07048	3.36212	0.00225742	0.0143163	-2.2921	2960	P15	TRUE	Tead3	protein_coding
ENSMUSG00000002249	0.440119	5.07048	4.44347	0.000127426	0.000398673	0.300449	6000	P12	TRUE	Tead3	protein_coding
ENSMUSG00000002250	-0.220863	5.84011	-2.29043	0.0297567	0.0948286	-4.79551	5890	P15	FALSE	Ppard	protein_coding
ENSMUSG00000002250	0.42249	5.84011	4.37795	0.000152232	0.00201815	-0.0748149	1416	P16	TRUE	Ppard	protein_coding
ENSMUSG00000002250	0.067595	5.84011	0.708855	0.484292	0.613478	-7.12029	14819	P13	FALSE	Ppard	protein_coding
ENSMUSG00000002250	-0.16153	5.84011	-1.67821	0.104468	0.265979	-5.83225	7373	P14	FALSE	Ppard	protein_coding
ENSMUSG00000002250	0.00833077	5.84011	0.0993486	0.921571	0.940693	-7.49154	18390	P12	FALSE	Ppard	protein_coding
ENSMUSG00000002257	0.210491	0.554444	0.853402	0.400699	0.535368	-5.95624	14050	P13	FALSE	Def6	protein_coding
ENSMUSG00000002257	-0.208462	0.554444	-0.939815	0.355373	0.436653	-5.97286	15277	P12	FALSE	Def6	protein_coding
ENSMUSG00000002257	0.830983	0.554444	3.2688	0.00286587	0.019193	-1.95508	2803	P16	TRUE	Def6	protein_coding
ENSMUSG00000002257	-0.138011	0.554444	-0.546254	0.589231	0.764676	-5.9981	14465	P14	FALSE	Def6	protein_coding
ENSMUSG00000002257	-0.0965214	0.554444	-0.380571	0.706402	0.82328	-6.12724	16107	P15	FALSE	Def6	protein_coding
ENSMUSG00000002265	0.0734761	8.70548	1.07455	0.291774	0.490918	-7.14533	11157	P16	FALSE	Peg3	protein_coding
ENSMUSG00000002265	0.600967	8.70548	10.1419	7.27428e-11	1.46516e-09	14.582	932	P12	TRUE	Peg3	protein_coding
ENSMUSG00000002265	0.470741	8.70548	6.90076	1.70938e-07	3.59334e-06	6.82736	893	P13	TRUE	Peg3	protein_coding
ENSMUSG00000002265	0.280436	8.70548	4.10198	0.000320906	0.003258	-0.605678	1849	P15	TRUE	Peg3	protein_coding
ENSMUSG00000002265	0.0833885	8.70548	1.22011	0.23263	0.441081	-6.58579	9900	P14	FALSE	Peg3	protein_coding
ENSMUSG00000002266	0.206835	2.76096	1.2827	0.210143	0.414562	-5.81745	9514	P14	FALSE	Zim1	protein_coding
ENSMUSG00000002266	-0.048109	2.76096	-0.296628	0.768946	0.87361	-6.97341	16523	P16	FALSE	Zim1	protein_coding
ENSMUSG00000002266	0.0832631	2.76096	0.514539	0.610925	0.752957	-6.55248	15231	P15	FALSE	Zim1	protein_coding
ENSMUSG00000002266	0.0300186	2.76096	0.212241	0.833461	0.872577	-6.88101	17930	P12	FALSE	Zim1	protein_coding
ENSMUSG00000002266	0.243795	2.76096	1.54649	0.133248	0.233661	-5.63186	10705	P13	FALSE	Zim1	protein_coding
ENSMUSG00000002274	-0.385067	0.523507	-1.5796	0.125464	0.282245	-5.30687	8344	P16	FALSE	Metrn	protein_coding
ENSMUSG00000002274	0.412133	0.523507	1.93762	0.0628448	0.0987959	-4.63152	11941	P12	FALSE	Metrn	protein_coding
ENSMUSG00000002274	0.398062	0.523507	1.63683	0.112891	0.242999	-4.92364	8721	P15	FALSE	Metrn	protein_coding
ENSMUSG00000002274	-0.55153	0.523507	-2.33227	0.0271251	0.0663875	-3.8266	7670	P13	FALSE	Metrn	protein_coding
ENSMUSG00000002274	-0.127398	0.523507	-0.52591	0.603104	0.774767	-6.00174	14611	P14	FALSE	Metrn	protein_coding
ENSMUSG00000002279	-0.27418	3.4087	-2.2861	0.0300424	0.0953594	-4.38341	5914	P15	FALSE	Lmf1	protein_coding
ENSMUSG00000002279	-0.0356868	3.4087	-0.298617	0.767444	0.879187	-6.73212	16386	P14	FALSE	Lmf1	protein_coding
ENSMUSG00000002279	-0.150161	3.4087	-1.28575	0.209093	0.328647	-6.12907	11943	P13	FALSE	Lmf1	protein_coding
ENSMUSG00000002279	-0.0275449	3.4087	-0.22914	0.82043	0.907068	-7.13941	16979	P16	FALSE	Lmf1	protein_coding
ENSMUSG00000002279	-0.627133	3.4087	-5.98155	1.94543e-06	9.60538e-06	4.73965	3802	P12	TRUE	Lmf1	protein_coding
ENSMUSG00000002280	-0.339833	4.4234	-4.00844	0.000412508	0.00393875	-0.543791	1966	P15	TRUE	Narfl	protein_coding
ENSMUSG00000002280	-0.241376	4.4234	-2.85646	0.00799886	0.0474272	-3.32679	3166	P14	TRUE	Narfl	protein_coding
ENSMUSG00000002280	0.0673245	4.4234	0.792789	0.434587	0.629966	-7.0698	12950	P16	FALSE	Narfl	protein_coding
ENSMUSG00000002280	-0.0926873	4.4234	-1.11884	0.272742	0.402888	-6.54218	12708	P13	FALSE	Narfl	protein_coding
ENSMUSG00000002280	0.227727	4.4234	3.07631	0.00465592	0.00994436	-3.07817	8789	P12	TRUE	Narfl	protein_coding
ENSMUSG00000002289	0.137262	1.6477	0.608938	0.547489	0.703839	-6.25603	14602	P15	FALSE	Angptl4	protein_coding
ENSMUSG00000002289	-0.836626	1.6477	-4.24718	0.00021693	0.000641495	0.398846	6348	P12	TRUE	Angptl4	protein_coding
ENSMUSG00000002289	-0.174289	1.6477	-0.793273	0.434309	0.567352	-6.24317	14370	P13	FALSE	Angptl4	protein_coding
ENSMUSG00000002289	0.430954	1.6477	1.90764	0.0667726	0.183737	-5.02402	6822	P16	FALSE	Angptl4	protein_coding
ENSMUSG00000002289	-0.414082	1.6477	-1.84348	0.075898	0.21584	-4.77454	6601	P14	FALSE	Angptl4	protein_coding
ENSMUSG00000002297	0.456686	2.44755	3.38291	0.00213993	0.0155943	-2.03465	2576	P16	TRUE	Dbf4	protein_coding
ENSMUSG00000002297	0.500168	2.44755	4.24886	0.000215949	0.000638794	0.271346	6346	P12	TRUE	Dbf4	protein_coding
ENSMUSG00000002297	0.0384054	2.44755	0.292599	0.771992	0.848879	-6.69156	17071	P13	FALSE	Dbf4	protein_coding
ENSMUSG00000002297	0.500035	2.44755	3.7253	0.000876164	0.00955619	-0.866878	1721	P14	TRUE	Dbf4	protein_coding
ENSMUSG00000002297	0.433332	2.44755	3.21716	0.0032675	0.0188383	-2.15124	3256	P15	TRUE	Dbf4	protein_coding
ENSMUSG00000002307	-0.0910177	5.5817	-1.20933	0.236679	0.403867	-6.51022	11001	P15	FALSE	Daxx	protein_coding
ENSMUSG00000002307	0.135126	5.5817	1.79417	0.0836232	0.215333	-6.00686	7290	P16	FALSE	Daxx	protein_coding
ENSMUSG00000002307	-0.195312	5.5817	-2.60052	0.0147151	0.071808	-4.06999	3846	P14	FALSE	Daxx	protein_coding
ENSMUSG00000002307	0.243456	5.5817	3.71707	0.000895406	0.00228875	-1.67755	7344	P12	TRUE	Daxx	protein_coding
ENSMUSG00000002307	0.283697	5.5817	3.82022	0.000681502	0.00329466	-1.30183	3883	P13	TRUE	Daxx	protein_coding
ENSMUSG00000002308	0.0730536	3.76134	0.556362	0.582396	0.760062	-6.70025	14384	P14	FALSE	Cd320	protein_coding
ENSMUSG00000002308	-1.02533	3.76134	-8.90146	1.20729e-09	1.55121e-08	12.0607	1461	P12	TRUE	Cd320	protein_coding
ENSMUSG00000002308	0.0690144	3.76134	0.523716	0.604609	0.747873	-6.77421	15176	P15	FALSE	Cd320	protein_coding
ENSMUSG00000002308	-0.0182522	3.76134	-0.142171	0.887966	0.929821	-7.02292	17927	P13	FALSE	Cd320	protein_coding
ENSMUSG00000002308	0.186768	3.76134	1.4141	0.168388	0.342726	-6.25215	9223	P16	FALSE	Cd320	protein_coding
ENSMUSG00000002319	-0.168689	5.93302	-2.45817	0.0204333	0.0901253	-4.40612	4256	P14	FALSE	Ipo4	protein_coding
ENSMUSG00000002319	-0.132345	5.93302	-2.21477	0.0351101	0.0592966	-5.17285	11115	P12	FALSE	Ipo4	protein_coding
ENSMUSG00000002319	0.0243266	5.93302	0.353735	0.726195	0.846611	-7.55277	16102	P16	FALSE	Ipo4	protein_coding
ENSMUSG00000002319	-0.0461429	5.93302	-0.678396	0.503105	0.63105	-7.14983	14966	P13	FALSE	Ipo4	protein_coding
ENSMUSG00000002319	-0.215711	5.93302	-3.13837	0.003986	0.0218149	-2.93581	3430	P15	TRUE	Ipo4	protein_coding
ENSMUSG00000002320	-0.0388555	4.84481	-0.569284	0.573716	0.692635	-7.08378	15549	P13	FALSE	Tm9sf1	protein_coding
ENSMUSG00000002320	-0.0101378	4.84481	-0.145337	0.885489	0.943222	-7.45994	17623	P16	FALSE	Tm9sf1	protein_coding
ENSMUSG00000002320	-0.180466	4.84481	-2.59901	0.014767	0.0720017	-3.97044	3850	P14	FALSE	Tm9sf1	protein_coding
ENSMUSG00000002320	-0.110074	4.84481	-1.81155	0.0808267	0.123236	-5.75672	12312	P12	FALSE	Tm9sf1	protein_coding
ENSMUSG00000002320	-0.0488695	4.84481	-0.701587	0.488744	0.655149	-6.88496	14004	P15	FALSE	Tm9sf1	protein_coding
ENSMUSG00000002324	-0.0814652	3.83956	-0.372296	0.712484	0.772182	-7.07888	17320	P12	FALSE	Rec8	protein_coding
ENSMUSG00000002324	-0.336692	3.83956	-1.34206	0.190391	0.371999	-6.36559	9606	P16	FALSE	Rec8	protein_coding
ENSMUSG00000002324	-0.493031	3.83956	-2.02109	0.0529538	0.112192	-5.09192	8860	P13	FALSE	Rec8	protein_coding
ENSMUSG00000002324	-0.214525	3.83956	-0.856871	0.398812	0.572625	-6.55996	13074	P15	FALSE	Rec8	protein_coding
ENSMUSG00000002324	-0.391537	3.83956	-1.56946	0.127807	0.303272	-5.66623	7911	P14	FALSE	Rec8	protein_coding
ENSMUSG00000002325	0.127403	4.29035	0.860858	0.396649	0.5314	-6.76984	14011	P13	FALSE	Irf9	protein_coding
ENSMUSG00000002325	0.357549	4.29035	2.35892	0.0255609	0.0847905	-4.42338	5659	P15	FALSE	Irf9	protein_coding
ENSMUSG00000002325	0.37482	4.29035	2.4683	0.0199669	0.0788261	-4.5214	4755	P16	FALSE	Irf9	protein_coding
ENSMUSG00000002325	0.129199	4.29035	0.855443	0.399588	0.611495	-6.60196	12266	P14	FALSE	Irf9	protein_coding
ENSMUSG00000002325	-0.508926	4.29035	-3.84451	0.000638912	0.00169259	-1.14298	7086	P12	TRUE	Irf9	protein_coding
ENSMUSG00000002326	-0.206757	4.7388	-2.3168	0.0280724	0.0681316	-4.70303	7734	P13	FALSE	Gmpr2	protein_coding
ENSMUSG00000002326	-0.0453954	4.7388	-0.49809	0.622322	0.761602	-6.98993	15339	P15	FALSE	Gmpr2	protein_coding
ENSMUSG00000002326	-0.295515	4.7388	-3.7158	0.000898419	0.00229551	-1.55698	7347	P12	TRUE	Gmpr2	protein_coding
ENSMUSG00000002326	-0.0855258	4.7388	-0.936867	0.356861	0.559113	-7.00541	11981	P16	FALSE	Gmpr2	protein_coding
ENSMUSG00000002326	-0.0697241	4.7388	-0.767316	0.449335	0.6565	-6.76042	12847	P14	FALSE	Gmpr2	protein_coding
ENSMUSG00000002329	-0.228245	5.27265	-3.82144	0.000679295	0.00803932	-1.10952	1586	P14	TRUE	Mdp1	protein_coding
ENSMUSG00000002329	-0.23541	5.27265	-3.93115	0.000507242	0.00466039	-0.87806	2043	P15	TRUE	Mdp1	protein_coding
ENSMUSG00000002329	-0.131062	5.27265	-2.18599	0.0373636	0.123416	-5.2621	5682	P16	FALSE	Mdp1	protein_coding
ENSMUSG00000002329	-0.12252	5.27265	-2.07957	0.0468659	0.101801	-5.24176	8642	P13	FALSE	Mdp1	protein_coding
ENSMUSG00000002329	0.144012	5.27265	2.76048	0.010081	0.0197167	-3.95102	9598	P12	TRUE	Mdp1	protein_coding
ENSMUSG00000002332	-0.239154	4.90341	-2.21356	0.0352021	0.0815518	-4.93368	8103	P13	FALSE	Dhrs1	protein_coding
ENSMUSG00000002332	-0.0711217	4.90341	-0.64744	0.522636	0.714249	-6.87532	13736	P14	FALSE	Dhrs1	protein_coding
ENSMUSG00000002332	-0.111735	4.90341	-1.0141	0.319245	0.494876	-6.62656	12109	P15	FALSE	Dhrs1	protein_coding
ENSMUSG00000002332	-0.730688	4.90341	-7.60321	2.83517e-08	2.34797e-07	8.73769	2266	P12	TRUE	Dhrs1	protein_coding
ENSMUSG00000002332	-0.297546	4.90341	-2.69636	0.0117445	0.053904	-4.14629	4090	P16	FALSE	Dhrs1	protein_coding
ENSMUSG00000002341	-0.370943	5.06797	-4.67073	6.86383e-05	0.00102749	1.11032	1254	P15	TRUE	Ncan	protein_coding
ENSMUSG00000002341	-0.481613	5.06797	-6.17619	1.15486e-06	1.70835e-05	5.07817	1269	P13	TRUE	Ncan	protein_coding
ENSMUSG00000002341	-0.495498	5.06797	-7.15719	8.8115e-08	6.36353e-07	7.57332	2599	P12	TRUE	Ncan	protein_coding
ENSMUSG00000002341	-0.202561	5.06797	-2.558	0.0162451	0.0769693	-4.0937	3962	P14	FALSE	Ncan	protein_coding
ENSMUSG00000002341	-0.333142	5.06797	-4.18918	0.000253717	0.00298607	-0.483321	1595	P16	TRUE	Ncan	protein_coding
ENSMUSG00000002342	0.128042	4.6196	1.77531	0.0867514	0.220779	-5.88816	7375	P16	FALSE	Tmem161a	protein_coding
ENSMUSG00000002342	-0.170042	4.6196	-2.70542	0.011495	0.022175	-3.96466	9731	P12	TRUE	Tmem161a	protein_coding
ENSMUSG00000002342	-0.0898847	4.6196	-1.25215	0.220905	0.426985	-6.25385	9710	P14	FALSE	Tmem161a	protein_coding
ENSMUSG00000002342	-0.00229927	4.6196	-0.0319305	0.974755	0.986208	-7.09412	18554	P15	FALSE	Tmem161a	protein_coding
ENSMUSG00000002342	-0.0842391	4.6196	-1.19588	0.241801	0.367041	-6.49162	12366	P13	FALSE	Tmem161a	protein_coding
ENSMUSG00000002343	-0.478868	3.50729	-3.72228	0.000883185	0.00707906	-1.10728	2342	P15	TRUE	Armc6	protein_coding
ENSMUSG00000002343	-0.507081	3.50729	-4.04783	0.000371159	0.00198728	-0.371343	3506	P13	TRUE	Armc6	protein_coding
ENSMUSG00000002343	0.108004	3.50729	0.837646	0.409344	0.607446	-6.83227	12650	P16	FALSE	Armc6	protein_coding
ENSMUSG00000002343	-0.315468	3.50729	-2.46113	0.0202959	0.0897091	-3.99916	4247	P14	FALSE	Armc6	protein_coding
ENSMUSG00000002343	-0.30183	3.50729	-2.68387	0.0120972	0.0231723	-3.78159	9800	P12	TRUE	Armc6	protein_coding
ENSMUSG00000002345	0.413605	5.00466	4.70509	6.24999e-05	0.00101798	0.909309	1152	P16	TRUE	Borcs8	protein_coding
ENSMUSG00000002345	-0.00308565	5.00466	-0.0358127	0.971687	0.98178	-7.27501	18579	P13	FALSE	Borcs8	protein_coding
ENSMUSG00000002345	-0.0426947	5.00466	-0.487624	0.629624	0.791594	-6.98429	14931	P14	FALSE	Borcs8	protein_coding
ENSMUSG00000002345	0.0413976	5.00466	0.471479	0.640962	0.776123	-7.04935	15502	P15	FALSE	Borcs8	protein_coding
ENSMUSG00000002345	-0.662888	5.00466	-8.65882	2.14147e-09	2.52751e-08	11.3302	1590	P12	TRUE	Borcs8	protein_coding
ENSMUSG00000002346	0.0586331	5.21374	0.89163	0.380212	0.515405	-6.90231	13848	P13	FALSE	Slc25a42	protein_coding
ENSMUSG00000002346	-0.0276441	5.21374	-0.474324	0.638958	0.707933	-7.3024	16943	P12	FALSE	Slc25a42	protein_coding
ENSMUSG00000002346	0.231474	5.21374	3.46063	0.00175093	0.0118317	-2.06891	2778	P15	TRUE	Slc25a42	protein_coding
ENSMUSG00000002346	0.221676	5.21374	3.31071	0.00257528	0.0177276	-2.75875	2727	P16	TRUE	Slc25a42	protein_coding
ENSMUSG00000002346	-0.0791941	5.21374	-1.18714	0.245174	0.455652	-6.431	10100	P14	FALSE	Slc25a42	protein_coding
ENSMUSG00000002365	-0.192395	3.53042	-2.27566	0.0307401	0.073193	-4.54344	7884	P13	FALSE	Snx9	protein_coding
ENSMUSG00000002365	-0.00465362	3.53042	-0.0535997	0.957636	0.976837	-6.86016	18403	P15	FALSE	Snx9	protein_coding
ENSMUSG00000002365	-0.212567	3.53042	-2.80079	0.00915114	0.0180979	-3.52732	9492	P12	TRUE	Snx9	protein_coding
ENSMUSG00000002365	0.0390585	3.53042	0.451532	0.655095	0.808191	-6.7016	15216	P14	FALSE	Snx9	protein_coding
ENSMUSG00000002365	-0.0427909	3.53042	-0.491749	0.626741	0.780441	-7.07042	15074	P16	FALSE	Snx9	protein_coding
ENSMUSG00000002372	-0.247882	6.18927	-3.1998	0.00341426	0.0194515	-2.80881	3295	P15	TRUE	Ranbp3	protein_coding
ENSMUSG00000002372	0.104631	6.18927	1.34997	0.187869	0.369018	-6.72659	9556	P16	FALSE	Ranbp3	protein_coding
ENSMUSG00000002372	-0.18158	6.18927	-2.34744	0.0262247	0.106695	-4.6537	4614	P14	FALSE	Ranbp3	protein_coding
ENSMUSG00000002372	0.179184	6.18927	2.66241	0.0127263	0.0242266	-4.26677	9861	P12	TRUE	Ranbp3	protein_coding
ENSMUSG00000002372	-0.00779376	6.18927	-0.101484	0.919892	0.950003	-7.39966	18177	P13	FALSE	Ranbp3	protein_coding
ENSMUSG00000002379	-0.251992	4.70038	-1.92241	0.0648122	0.101642	-5.54075	11970	P12	FALSE	Ndufa11	protein_coding
ENSMUSG00000002379	0.0384484	4.70038	0.255537	0.800182	0.893801	-7.41059	16801	P16	FALSE	Ndufa11	protein_coding
ENSMUSG00000002379	-0.372054	4.70038	-2.53062	0.0173069	0.0461419	-4.25589	7041	P13	TRUE	Ndufa11	protein_coding
ENSMUSG00000002379	-0.470517	4.70038	-3.14244	0.00394545	0.0284533	-2.71155	2603	P14	TRUE	Ndufa11	protein_coding
ENSMUSG00000002379	-0.649353	4.70038	-4.32325	0.000176569	0.00206771	0.23733	1603	P15	TRUE	Ndufa11	protein_coding
ENSMUSG00000002384	0.326945	-0.270045	0.973806	0.338515	0.553186	-5.50104	11487	P14	FALSE	Bmp8b	protein_coding
ENSMUSG00000002384	0.790145	-0.270045	2.6801	0.0122057	0.0233587	-3.04803	9809	P12	TRUE	Bmp8b	protein_coding
ENSMUSG00000002384	-0.00343143	-0.270045	-0.0101557	0.991969	0.995842	-6.3248	18699	P16	FALSE	Bmp8b	protein_coding
ENSMUSG00000002384	0.501317	-0.270045	1.4874	0.148118	0.293267	-4.97001	9481	P15	FALSE	Bmp8b	protein_coding
ENSMUSG00000002384	0.00102689	-0.270045	0.00313506	0.997521	0.998427	-6.12052	18754	P13	FALSE	Bmp8b	protein_coding
ENSMUSG00000002393	-0.0950374	2.03515	-0.644866	0.524278	0.602974	-6.53196	16322	P12	FALSE	Nr2f6	protein_coding
ENSMUSG00000002393	-0.121791	2.03515	-0.741001	0.46488	0.595519	-6.36708	14654	P13	FALSE	Nr2f6	protein_coding
ENSMUSG00000002393	0.30669	2.03515	1.81457	0.0803495	0.209315	-5.26326	7206	P16	FALSE	Nr2f6	protein_coding
ENSMUSG00000002393	0.164238	2.03515	0.973906	0.338467	0.514678	-6.05373	12345	P15	FALSE	Nr2f6	protein_coding
ENSMUSG00000002393	-0.113801	2.03515	-0.677179	0.503866	0.699909	-6.24082	13514	P14	FALSE	Nr2f6	protein_coding
ENSMUSG00000002395	-0.084896	5.43609	-1.03264	0.310634	0.52524	-6.63039	11102	P14	FALSE	Use1	protein_coding
ENSMUSG00000002395	-0.258951	5.43609	-3.18868	0.00351156	0.0125752	-2.86653	5242	P13	TRUE	Use1	protein_coding
ENSMUSG00000002395	-0.123629	5.43609	-1.72287	0.0959726	0.143032	-5.9938	12595	P12	FALSE	Use1	protein_coding
ENSMUSG00000002395	-0.267475	5.43609	-3.24528	0.00304253	0.0178129	-2.62688	3206	P15	TRUE	Use1	protein_coding
ENSMUSG00000002395	0.121227	5.43609	1.46947	0.152886	0.32184	-6.48799	8916	P16	FALSE	Use1	protein_coding
ENSMUSG00000002396	0.0912253	4.10614	1.04161	0.306527	0.481856	-6.44375	11941	P15	FALSE	Ocel1	protein_coding
ENSMUSG00000002396	0.141242	4.10614	1.60949	0.11876	0.272105	-6.04673	8193	P16	FALSE	Ocel1	protein_coding
ENSMUSG00000002396	-0.77231	4.10614	-10.0935	8.08731e-11	1.59135e-09	14.7297	954	P12	TRUE	Ocel1	protein_coding
ENSMUSG00000002396	-0.296244	4.10614	-3.46784	0.00171853	0.00697518	-1.96993	4625	P13	TRUE	Ocel1	protein_coding
ENSMUSG00000002396	-0.0131796	4.10614	-0.151035	0.881034	0.943187	-6.92237	17535	P14	FALSE	Ocel1	protein_coding
ENSMUSG00000002409	-0.131338	5.00862	-1.14842	0.26054	0.473207	-6.44384	10335	P14	FALSE	Dyrk1b	protein_coding
ENSMUSG00000002409	-0.049152	5.00862	-0.436733	0.665664	0.768172	-7.17831	16267	P13	FALSE	Dyrk1b	protein_coding
ENSMUSG00000002409	0.26744	5.00862	2.32921	0.02731	0.0986031	-4.93984	5199	P16	FALSE	Dyrk1b	protein_coding
ENSMUSG00000002409	-0.00802436	5.00862	-0.0699673	0.944718	0.969721	-7.16147	18288	P15	FALSE	Dyrk1b	protein_coding
ENSMUSG00000002409	-0.0977539	5.00862	-0.977591	0.336672	0.417245	-6.90053	15147	P12	FALSE	Dyrk1b	protein_coding
ENSMUSG00000002413	0.408063	8.13259	7.62567	2.67952e-08	8.11781e-07	8.70727	619	P13	TRUE	Braf	protein_coding
ENSMUSG00000002413	0.0934615	8.13259	1.7426	0.0924108	0.244463	-5.83546	7096	P14	FALSE	Braf	protein_coding
ENSMUSG00000002413	-0.0913725	8.13259	-1.70263	0.0997482	0.242581	-6.29243	7717	P16	FALSE	Braf	protein_coding
ENSMUSG00000002413	0.128839	8.13259	2.40127	0.0232441	0.0791185	-4.67803	5515	P15	FALSE	Braf	protein_coding
ENSMUSG00000002413	0.359301	8.13259	7.72478	2.09024e-08	1.80156e-07	8.84929	2178	P12	TRUE	Braf	protein_coding
ENSMUSG00000002416	-0.174442	5.50496	-2.42185	0.0221887	0.0762727	-4.49363	5461	P15	FALSE	Ndufb2	protein_coding
ENSMUSG00000002416	-0.304506	5.50496	-4.22377	0.000231097	0.00278802	-0.450809	1556	P16	TRUE	Ndufb2	protein_coding
ENSMUSG00000002416	-0.758628	5.50496	-10.6805	2.28446e-11	2.99888e-09	15.9341	143	P13	TRUE	Ndufb2	protein_coding
ENSMUSG00000002416	-0.215842	5.50496	-3.00318	0.00558343	0.0366861	-3.1565	2857	P14	TRUE	Ndufb2	protein_coding
ENSMUSG00000002416	-0.755868	5.50496	-12.0556	1.39204e-12	5.45541e-11	18.6934	479	P12	TRUE	Ndufb2	protein_coding
ENSMUSG00000002428	0.041324	6.16691	0.635309	0.5304	0.708092	-7.43004	14059	P16	FALSE	Hltf	protein_coding
ENSMUSG00000002428	0.340222	6.16691	5.2405	1.44941e-05	0.000463577	2.59041	586	P14	TRUE	Hltf	protein_coding
ENSMUSG00000002428	0.528529	6.16691	9.35659	4.20757e-10	6.4901e-09	12.8729	1217	P12	TRUE	Hltf	protein_coding
ENSMUSG00000002428	0.352626	6.16691	5.47183	7.72027e-06	8.01575e-05	3.07713	1808	P13	TRUE	Hltf	protein_coding
ENSMUSG00000002428	0.357117	6.16691	5.49269	7.29483e-06	0.000191255	3.22334	716	P15	TRUE	Hltf	protein_coding
ENSMUSG00000002455	0.119672	6.17179	1.87933	0.0706755	0.141502	-5.68801	9376	P13	FALSE	Prpf6	protein_coding
ENSMUSG00000002455	0.0710301	6.17179	1.10516	0.278522	0.476915	-7.01979	10963	P16	FALSE	Prpf6	protein_coding
ENSMUSG00000002455	0.0514	6.17179	0.80128	0.429737	0.638871	-6.91558	12627	P14	FALSE	Prpf6	protein_coding
ENSMUSG00000002455	0.0300242	6.17179	0.467362	0.643868	0.778681	-7.18916	15522	P15	FALSE	Prpf6	protein_coding
ENSMUSG00000002455	0.0241097	6.17179	0.431968	0.669083	0.734317	-7.43043	17104	P12	FALSE	Prpf6	protein_coding
ENSMUSG00000002458	-0.420022	2.768	-3.42654	0.0019123	0.00759902	-1.80386	4724	P13	TRUE	Rgs19	protein_coding
ENSMUSG00000002458	-0.381437	2.768	-3.02458	0.00529516	0.0302222	-2.95903	3289	P16	TRUE	Rgs19	protein_coding
ENSMUSG00000002458	-0.712797	2.768	-6.48132	5.1329e-07	2.96385e-06	6.15751	3251	P12	TRUE	Rgs19	protein_coding
ENSMUSG00000002458	-0.521651	2.768	-4.14577	0.000285222	0.00297282	0.113352	1801	P15	TRUE	Rgs19	protein_coding
ENSMUSG00000002458	-0.11751	2.768	-0.937209	0.356688	0.571212	-6.1923	11722	P14	FALSE	Rgs19	protein_coding
ENSMUSG00000002459	-0.183992	4.81213	-1.78545	0.0850578	0.217821	-5.90706	7330	P16	FALSE	Rgs20	protein_coding
ENSMUSG00000002459	-0.964442	4.81213	-10.742	2.00603e-11	5.04112e-10	16.0608	747	P12	TRUE	Rgs20	protein_coding
ENSMUSG00000002459	0.116793	4.81213	1.13491	0.266061	0.437769	-6.48238	11409	P15	FALSE	Rgs20	protein_coding
ENSMUSG00000002459	-0.431787	4.81213	-4.283	0.000196901	0.00117212	0.01083	3153	P13	TRUE	Rgs20	protein_coding
ENSMUSG00000002459	0.0415225	4.81213	0.404687	0.688792	0.8315	-6.9893	15550	P14	FALSE	Rgs20	protein_coding
ENSMUSG00000002475	-0.219677	4.22232	-2.49112	0.018952	0.0857925	-4.08473	4145	P14	FALSE	Abhd3	protein_coding
ENSMUSG00000002475	-0.251859	4.22232	-2.91621	0.0069152	0.0219638	-3.31523	5910	P13	TRUE	Abhd3	protein_coding
ENSMUSG00000002475	-0.132971	4.22232	-1.50007	0.144821	0.310352	-6.23291	8759	P16	FALSE	Abhd3	protein_coding
ENSMUSG00000002475	-0.146636	4.22232	-1.65721	0.108675	0.236777	-5.66964	8615	P15	FALSE	Abhd3	protein_coding
ENSMUSG00000002475	-0.291291	4.22232	-3.76868	0.000781259	0.00202622	-1.32505	7238	P12	TRUE	Abhd3	protein_coding
ENSMUSG00000002477	-0.241028	4.3201	-2.64232	0.0133426	0.0526863	-3.83537	4753	P15	FALSE	Snrpd1	protein_coding
ENSMUSG00000002477	-0.115029	4.3201	-1.26544	0.216173	0.421524	-6.1795	9627	P14	FALSE	Snrpd1	protein_coding
ENSMUSG00000002477	-0.171454	4.3201	-1.876	0.0711469	0.192141	-5.65971	6951	P16	FALSE	Snrpd1	protein_coding
ENSMUSG00000002477	0.0112703	4.3201	0.126506	0.900238	0.937182	-7.14399	18032	P13	FALSE	Snrpd1	protein_coding
ENSMUSG00000002477	0.19875	4.3201	2.49485	0.0187908	0.0342068	-4.36044	10312	P12	TRUE	Snrpd1	protein_coding
ENSMUSG00000002486	-0.165718	5.02014	-2.82944	0.00853992	0.0170055	-3.75732	9427	P12	TRUE	Tchp	protein_coding
ENSMUSG00000002486	0.21979	5.02014	3.26791	0.0028724	0.0192162	-2.83406	2806	P16	TRUE	Tchp	protein_coding
ENSMUSG00000002486	-0.098564	5.02014	-1.47144	0.152354	0.339516	-6.03603	8423	P14	FALSE	Tchp	protein_coding
ENSMUSG00000002486	0.0284927	5.02014	0.424138	0.674716	0.801529	-7.07353	15802	P15	FALSE	Tchp	protein_coding
ENSMUSG00000002486	-0.0830894	5.02014	-1.26033	0.217984	0.338972	-6.48184	12071	P13	FALSE	Tchp	protein_coding
ENSMUSG00000002489	0.0321784	5.54676	0.471719	0.640793	0.799673	-7.06839	15041	P14	FALSE	Tiam1	protein_coding
ENSMUSG00000002489	0.12065	5.54676	1.76496	0.0885081	0.205164	-5.71914	8098	P15	FALSE	Tiam1	protein_coding
ENSMUSG00000002489	0.136763	5.54676	2.29864	0.0292228	0.0504758	-4.96639	10868	P12	FALSE	Tiam1	protein_coding
ENSMUSG00000002489	0.0884019	5.54676	1.29224	0.206868	0.391584	-6.73848	9917	P16	FALSE	Tiam1	protein_coding
ENSMUSG00000002489	0.0558266	5.54676	0.827924	0.414735	0.549158	-6.99849	14177	P13	FALSE	Tiam1	protein_coding
ENSMUSG00000002496	-0.285564	6.89375	-6.20034	1.08273e-06	5.68691e-06	4.89808	3574	P12	TRUE	Tsc2	protein_coding
ENSMUSG00000002496	-0.0224789	6.89375	-0.423753	0.674993	0.82231	-7.19125	15409	P14	FALSE	Tsc2	protein_coding
ENSMUSG00000002496	-0.119437	6.89375	-2.26066	0.0317678	0.0752202	-5.01972	7928	P13	FALSE	Tsc2	protein_coding
ENSMUSG00000002496	0.000627023	6.89375	0.0118084	0.990662	0.995183	-7.6793	18686	P16	FALSE	Tsc2	protein_coding
ENSMUSG00000002496	-0.066056	6.89375	-1.2443	0.223734	0.388631	-6.5658	10807	P15	FALSE	Tsc2	protein_coding
ENSMUSG00000002500	-0.659898	-0.04546	-2.32463	0.0275894	0.110593	-3.61174	4683	P14	FALSE	Rpl3l	protein_coding
ENSMUSG00000002500	0.712996	-0.04546	2.49565	0.0187562	0.0753782	-3.55804	4671	P16	FALSE	Rpl3l	protein_coding
ENSMUSG00000002500	-0.0327408	-0.04546	-0.11489	0.909355	0.949728	-6.05076	17974	P15	FALSE	Rpl3l	protein_coding
ENSMUSG00000002500	0.635954	-0.04546	2.2966	0.0293548	0.0705875	-3.78765	7806	P13	FALSE	Rpl3l	protein_coding
ENSMUSG00000002500	0.786075	-0.04546	3.15316	0.00384051	0.00837487	-2.04274	8608	P12	TRUE	Rpl3l	protein_coding
ENSMUSG00000002504	0.231035	3.89707	2.11966	0.0430597	0.13608	-5.13117	5940	P16	FALSE	Slc9a3r2	protein_coding
ENSMUSG00000002504	-0.293855	3.89707	-2.70162	0.011599	0.04777	-3.62083	4558	P15	TRUE	Slc9a3r2	protein_coding
ENSMUSG00000002504	-0.309169	3.89707	-3.25245	0.0029876	0.00669037	-2.5496	8382	P12	TRUE	Slc9a3r2	protein_coding
ENSMUSG00000002504	-0.487867	3.89707	-4.5019	0.000108709	0.00204273	0.896516	999	P14	TRUE	Slc9a3r2	protein_coding
ENSMUSG00000002504	-0.457344	3.89707	-4.31462	0.000180745	0.00109207	0.254789	3106	P13	TRUE	Slc9a3r2	protein_coding
ENSMUSG00000002524	-0.304166	6.76817	-4.74058	5.67321e-05	0.000889551	1.15306	1197	P15	TRUE	Puf60	protein_coding
ENSMUSG00000002524	-0.149103	6.76817	-2.33609	0.0268955	0.065967	-4.86435	7653	P13	FALSE	Puf60	protein_coding
ENSMUSG00000002524	-0.0292933	6.76817	-0.456418	0.65162	0.797822	-7.56652	15332	P16	FALSE	Puf60	protein_coding
ENSMUSG00000002524	-0.246798	6.76817	-3.85005	0.000629575	0.00759048	-1.15611	1557	P14	TRUE	Puf60	protein_coding
ENSMUSG00000002524	-0.156827	6.76817	-2.81692	0.00880201	0.0174589	-3.95769	9464	P12	TRUE	Puf60	protein_coding
ENSMUSG00000002546	-0.0446321	6.69594	-0.746155	0.461811	0.666547	-6.99056	13006	P14	FALSE	Golga2	protein_coding
ENSMUSG00000002546	0.251345	6.69594	4.83766	4.35265e-05	0.000152497	1.2106	5358	P12	TRUE	Golga2	protein_coding
ENSMUSG00000002546	0.350429	6.69594	5.88587	2.51671e-06	3.22702e-05	4.17215	1464	P13	TRUE	Golga2	protein_coding
ENSMUSG00000002546	0.0452039	6.69594	0.755037	0.456549	0.625116	-7.04293	13710	P15	FALSE	Golga2	protein_coding
ENSMUSG00000002546	0.0985446	6.69594	1.64559	0.111062	0.260574	-6.33482	8001	P16	FALSE	Golga2	protein_coding
ENSMUSG00000002550	-0.164815	4.14022	-2.04652	0.0502258	0.137485	-4.99441	6857	P15	FALSE	Uck1	protein_coding
ENSMUSG00000002550	-0.0411486	4.14022	-0.523661	0.604646	0.719109	-6.97507	15784	P13	FALSE	Uck1	protein_coding
ENSMUSG00000002550	0.0737245	4.14022	0.913549	0.368776	0.569889	-6.90725	12147	P16	FALSE	Uck1	protein_coding
ENSMUSG00000002550	0.123263	4.14022	1.75188	0.0907743	0.136256	-5.71697	12506	P12	FALSE	Uck1	protein_coding
ENSMUSG00000002550	-0.14333	4.14022	-1.78597	0.0849717	0.231795	-5.39221	6881	P14	FALSE	Uck1	protein_coding
ENSMUSG00000002565	-0.0490927	-1.432	-0.119226	0.90595	0.955633	-5.69178	17795	P14	FALSE	Scin	protein_coding
ENSMUSG00000002565	-0.754461	-1.432	-1.87422	0.0714005	0.142604	-4.28974	9399	P13	FALSE	Scin	protein_coding
ENSMUSG00000002565	-0.553384	-1.432	-1.53235	0.136692	0.19448	-4.86413	13194	P12	FALSE	Scin	protein_coding
ENSMUSG00000002565	0.489846	-1.432	1.18553	0.245803	0.414164	-5.11134	11141	P15	FALSE	Scin	protein_coding
ENSMUSG00000002565	-0.355543	-1.432	-0.85851	0.397922	0.596588	-5.70343	12519	P16	FALSE	Scin	protein_coding
ENSMUSG00000002578	-0.0397645	4.73946	-0.542521	0.591765	0.755108	-7.30047	14711	P16	FALSE	Ikzf4	protein_coding
ENSMUSG00000002578	0.240195	4.73946	3.76163	0.000795976	0.0020624	-1.43956	7245	P12	TRUE	Ikzf4	protein_coding
ENSMUSG00000002578	-0.0513467	4.73946	-0.703789	0.487393	0.687098	-6.80767	13315	P14	FALSE	Ikzf4	protein_coding
ENSMUSG00000002578	-0.0292301	4.73946	-0.40794	0.686429	0.784499	-7.14606	16425	P13	FALSE	Ikzf4	protein_coding
ENSMUSG00000002578	0.156537	4.73946	2.1392	0.0413057	0.119383	-4.93769	6495	P15	FALSE	Ikzf4	protein_coding
ENSMUSG00000002580	-0.304593	4.05842	-3.72122	0.000885647	0.00406091	-1.32218	4094	P13	TRUE	Mien1	protein_coding
ENSMUSG00000002580	-0.159429	4.05842	-1.89579	0.0683828	0.18669	-5.57091	6876	P16	FALSE	Mien1	protein_coding
ENSMUSG00000002580	-0.0746172	4.05842	-0.892125	0.379951	0.59348	-6.52117	12018	P14	FALSE	Mien1	protein_coding
ENSMUSG00000002580	-0.302974	4.05842	-3.6096	0.00118775	0.00883376	-1.4992	2524	P15	TRUE	Mien1	protein_coding
ENSMUSG00000002580	-0.220875	4.05842	-3.01172	0.00546669	0.0114583	-3.15672	8956	P12	TRUE	Mien1	protein_coding
ENSMUSG00000002588	-0.268751	2.11908	-0.723313	0.475505	0.67792	-6.22679	13167	P14	FALSE	Pon1	protein_coding
ENSMUSG00000002588	-0.39465	2.11908	-1.0585	0.298899	0.473656	-5.98767	11846	P15	FALSE	Pon1	protein_coding
ENSMUSG00000002588	0.0541565	2.11908	0.144936	0.885803	0.943287	-6.86462	17627	P16	FALSE	Pon1	protein_coding
ENSMUSG00000002588	-1.1035	2.11908	-3.03689	0.00513589	0.0171519	-2.61152	5621	P13	TRUE	Pon1	protein_coding
ENSMUSG00000002588	-2.68559	2.11908	-8.24217	5.83419e-09	6.01755e-08	10.6195	1820	P12	TRUE	Pon1	protein_coding
ENSMUSG00000002602	-0.0600655	4.49604	-0.574864	0.569987	0.689598	-7.01749	15514	P13	FALSE	Axl	protein_coding
ENSMUSG00000002602	0.543268	4.49604	5.0736	2.28547e-05	0.000457387	1.99423	938	P16	TRUE	Axl	protein_coding
ENSMUSG00000002602	0.0192969	4.49604	0.206798	0.837669	0.875736	-7.26849	17956	P12	FALSE	Axl	protein_coding
ENSMUSG00000002602	0.371257	4.49604	3.48514	0.00164312	0.015172	-1.84105	2033	P14	TRUE	Axl	protein_coding
ENSMUSG00000002602	0.512038	4.49604	4.79055	4.94992e-05	0.000798967	1.52019	1163	P15	TRUE	Axl	protein_coding
ENSMUSG00000002603	0.902481	0.855797	2.58878	0.0151238	0.0579096	-3.27907	4901	P15	FALSE	Tgfb1	protein_coding
ENSMUSG00000002603	-1.27624	0.855797	-4.18753	0.000254851	0.000744139	0.358682	6429	P12	TRUE	Tgfb1	protein_coding
ENSMUSG00000002603	1.4601	0.855797	4.17933	0.00026055	0.00304738	0.265865	1605	P16	TRUE	Tgfb1	protein_coding
ENSMUSG00000002603	0.154589	0.855797	0.455547	0.652239	0.757616	-6.28135	16161	P13	FALSE	Tgfb1	protein_coding
ENSMUSG00000002603	0.674386	0.855797	1.94199	0.0622902	0.189424	-4.45824	6173	P14	FALSE	Tgfb1	protein_coding
ENSMUSG00000002608	-0.229413	5.79854	-3.6088	0.00119024	0.00516129	-1.86352	4329	P13	TRUE	Ccdc97	protein_coding
ENSMUSG00000002608	-0.248127	5.79854	-3.85817	0.000616136	0.00537458	-1.12592	2152	P15	TRUE	Ccdc97	protein_coding
ENSMUSG00000002608	-0.113224	5.79854	-1.76394	0.088684	0.238234	-5.69086	6988	P14	FALSE	Ccdc97	protein_coding
ENSMUSG00000002608	0.0613214	5.79854	0.952863	0.348837	0.551203	-7.1425	11880	P16	FALSE	Ccdc97	protein_coding
ENSMUSG00000002608	-0.239503	5.79854	-4.2822	0.000197327	0.000588624	-0.220819	6293	P12	TRUE	Ccdc97	protein_coding
ENSMUSG00000002617	-0.00875023	5.91347	-0.107798	0.914927	0.957091	-7.60938	17945	P16	FALSE	Zfp40	protein_coding
ENSMUSG00000002617	0.0909261	5.91347	1.12266	0.271143	0.484475	-6.58591	10506	P14	FALSE	Zfp40	protein_coding
ENSMUSG00000002617	-0.108776	5.91347	-1.54226	0.134269	0.191557	-6.32529	13158	P12	FALSE	Zfp40	protein_coding
ENSMUSG00000002617	0.016168	5.91347	0.201424	0.841827	0.898866	-7.36272	17580	P13	FALSE	Zfp40	protein_coding
ENSMUSG00000002617	0.230109	5.91347	2.83661	0.00839295	0.0379005	-3.63703	4157	P15	TRUE	Zfp40	protein_coding
ENSMUSG00000002625	-0.0939977	6.69994	-1.77768	0.0863521	0.130536	-6.01436	12418	P12	FALSE	Akap8l	protein_coding
ENSMUSG00000002625	0.138	6.69994	2.26485	0.0314778	0.0984659	-4.90638	6000	P15	FALSE	Akap8l	protein_coding
ENSMUSG00000002625	0.0390777	6.69994	0.641192	0.526627	0.705124	-7.45967	14020	P16	FALSE	Akap8l	protein_coding
ENSMUSG00000002625	-0.164216	6.69994	-2.7101	0.0113678	0.0329112	-4.06946	6484	P13	TRUE	Akap8l	protein_coding
ENSMUSG00000002625	-0.00831399	6.69994	-0.136571	0.89235	0.949291	-7.2653	17646	P14	FALSE	Akap8l	protein_coding
ENSMUSG00000002633	0.514759	1.58765	2.62677	0.0138388	0.0541582	-3.32653	4796	P15	FALSE	Shh	protein_coding
ENSMUSG00000002633	0.235801	1.58765	1.20069	0.239958	0.433291	-6.0401	10396	P16	FALSE	Shh	protein_coding
ENSMUSG00000002633	-0.0469908	1.58765	-0.246019	0.807467	0.875047	-6.51527	17321	P13	FALSE	Shh	protein_coding
ENSMUSG00000002633	0.00439731	1.58765	0.025677	0.979698	0.984452	-6.64419	18681	P12	FALSE	Shh	protein_coding
ENSMUSG00000002633	0.421231	1.58765	2.15697	0.0397666	0.141062	-4.21349	5292	P14	FALSE	Shh	protein_coding
ENSMUSG00000002635	0.0638856	3.85293	0.705531	0.486325	0.673976	-7.01381	13545	P16	FALSE	Pdcd2l	protein_coding
ENSMUSG00000002635	-0.305295	3.85293	-3.3785	0.00216439	0.0139001	-2.03338	2923	P15	TRUE	Pdcd2l	protein_coding
ENSMUSG00000002635	-0.0382363	3.85293	-0.424643	0.674351	0.821741	-6.78633	15405	P14	FALSE	Pdcd2l	protein_coding
ENSMUSG00000002635	0.402536	3.85293	5.09679	2.14527e-05	8.11751e-05	2.27716	4961	P12	TRUE	Pdcd2l	protein_coding
ENSMUSG00000002635	-0.0334924	3.85293	-0.380373	0.706547	0.799849	-6.97954	16581	P13	FALSE	Pdcd2l	protein_coding
ENSMUSG00000002658	-0.186473	5.73359	-2.62523	0.0138887	0.0689369	-4.03258	3782	P14	FALSE	Gtf2f1	protein_coding
ENSMUSG00000002658	0.122297	5.73359	1.7174	0.096982	0.238323	-6.14902	7639	P16	FALSE	Gtf2f1	protein_coding
ENSMUSG00000002658	-0.0698457	5.73359	-0.981497	0.334777	0.510764	-6.77346	12304	P15	FALSE	Gtf2f1	protein_coding
ENSMUSG00000002658	0.241535	5.73359	3.43526	0.00186971	0.00746929	-2.29341	4699	P13	TRUE	Gtf2f1	protein_coding
ENSMUSG00000002658	0.329082	5.73359	5.3162	1.1792e-05	4.75225e-05	2.58054	4658	P12	TRUE	Gtf2f1	protein_coding
ENSMUSG00000002660	-0.308076	4.26505	-3.2343	0.00312855	0.011475	-2.57317	5118	P13	TRUE	Clpp	protein_coding
ENSMUSG00000002660	-0.26241	4.26505	-2.69889	0.0116743	0.061249	-3.64824	3578	P14	FALSE	Clpp	protein_coding
ENSMUSG00000002660	0.10204	4.26505	1.04393	0.305474	0.506211	-6.80653	11328	P16	FALSE	Clpp	protein_coding
ENSMUSG00000002660	-0.251914	4.26505	-2.95605	0.00627144	0.0129842	-3.32852	9067	P12	TRUE	Clpp	protein_coding
ENSMUSG00000002660	-0.343277	4.26505	-3.51823	0.00150774	0.0105534	-1.76752	2681	P15	TRUE	Clpp	protein_coding
ENSMUSG00000002661	-0.286033	3.0605	-2.29281	0.0296014	0.11608	-4.24426	4787	P14	FALSE	Alkbh7	protein_coding
ENSMUSG00000002661	-0.188077	3.0605	-1.50231	0.144245	0.287651	-5.64589	9413	P15	FALSE	Alkbh7	protein_coding
ENSMUSG00000002661	-0.245981	3.0605	-2.24772	0.0326801	0.0556386	-4.58934	11026	P12	FALSE	Alkbh7	protein_coding
ENSMUSG00000002661	-0.067372	3.0605	-0.536919	0.595577	0.757772	-6.93899	14754	P16	FALSE	Alkbh7	protein_coding
ENSMUSG00000002661	-0.138415	3.0605	-1.13525	0.265923	0.395148	-6.2279	12633	P13	FALSE	Alkbh7	protein_coding
ENSMUSG00000002664	-0.429822	-0.340684	-1.67044	0.106007	0.268623	-4.65642	7408	P14	FALSE	Pspn	protein_coding
ENSMUSG00000002664	0.479959	-0.340684	1.85367	0.0743819	0.198422	-4.68743	7037	P16	FALSE	Pspn	protein_coding
ENSMUSG00000002664	-0.237039	-0.340684	-0.944225	0.353155	0.487709	-5.67183	13593	P13	FALSE	Pspn	protein_coding
ENSMUSG00000002664	-0.562297	-0.340684	-2.48883	0.0190517	0.0346448	-3.42867	10323	P12	TRUE	Pspn	protein_coding
[truncated: 91,556 more rows]

## Sheet: legend
Differential gene expression analysis OIR model: Summarized are results from differential gene expression analysis performed for the OIR retinopathy models. A detailed description of the individual columns is given below.
Column	Description
ensemblID	Ensembl gene ID
logFC	Log 2 fold-change as calculated by limma
AveExpr	Average expression as calculated by limma
t	t-statistic as calculated by limma
P.Value	p-value as calculated by limma
adj.P.Val	BH-adjusted p-value as calculated by limma
B	B-value as calculated by limma
rank	Rank within contrast for each contrast individually
contrast	Contrast name: Pxx denotes days post-natal. All comparisons are hypeoxic treatment vs normoxic treatment. See manuscript for details.
sig	Flag for significance (adj.P.Val <= 0,05)
geneID	Gene symbol
biotype	Assigned biotype
